# Supplementary material for: A tool for rapid, automated characterization of population epigenomics in plants
Source: Sci Rep. 2023 Aug 17;13:12915. doi: 10.1038/s41598-023-38356-7 (PMC10435466; doi:10.1038/s41598-023-38356-7)
Supplement: Supplementary file 2 — Supplementary Information 2. [file 41598_2023_38356_MOESM2_ESM.txt]

Gene	Cytosine Context	Position Relative Gene	Zeb_100_6_Z	Zeb_100_6_MethChange	Zeb_100_8_Z	Zeb_100_8_MethChange	Zeb_100_8_RD	Zeb100_8_R2_Z	Zeb100_8_R2_MethChange	Zeb100_8_R2_RD	Zeb100_10_R2_Z	Zeb100_10_R2_MethChange	Zeb100_10_R2_RD	Zeb100_1_R2_Z	Zeb100_1_R2_MethChange	Zeb100_1_R2_RD	Zeb100_2_R2_Z	Zeb100_2_R2_MethChange	Zeb100_2_R2_RD	Treatment_Z	Treatment_Estimate	Treatment_Error	Individidual Minimum Z
AT1G01640	CG	-9994	0.2176110873	7.2916666667	-0.177757428	-61.70833333	13	-0.132549182	-61.70833333	7	-0.279533289	-21.70833333	10	-0.098313852	-61.70833333	4	-0.372811407	-28.70833333	3	-1.796789203	-2.430696571	1.3528000769	-0.372811407
AT1G01640	CHG	-9916	-0.264890684	1.25	-0.051511313	-2.75	13	-0.053432005	-2.75	7	-0.052397854	-2.75	9	-0.055070346	-2.75	5	1.725485753	30.25	3	-0.590229307	-0.490987299	0.8318585557	-0.264890684
AT1G01640	CG	-9875	-0.616953384	-2.958333333	-0.058503315	1.0416666667	13	-0.148785669	-6.958333333	4	-0.010692745	-6.958333333	7	-0.053442128	-6.958333333	5	-0.023252784	-6.958333333	3	-1.058653657	-0.856776604	0.8093077451	-0.616953384
AT1G01640	CG	-9624	-0.173278397	-5.166666667	0.5084709375	1.8333333333	15	-0.100755511	-5.166666667	6	-0.021059158	-5.166666667	10	-0.103438599	-5.166666667	4	-0.116573949	-5.166666667	2	0	0	0	-0.173278397
AT1G01640	CHG	-9429	-0.025767927	-4.083333333	-0.025219212	-4.083333333	14	-0.033471704	-4.083333333	6	-0.023517975	-4.083333333	9	-0.033474032	-4.083333333	6	0.1215020806	95.916666667	1	-0.716613332	-0.808978996	1.1288919149	-0.033474032
AT1G01640	CG	-9347	0.5789269427	-3.916666667	-0.188546465	-7.916666667	15	-0.083094381	-7.916666667	6	0.9978144188	3.0833333333	9	-0.083094141	-7.916666667	6	-0.091934507	-7.916666667	1	-0.203207721	-0.318639679	1.5680490722	-0.188546465
AT1G01640	CG	-9229	-1.518110823	-7.791666667	-1.153848667	-7.791666667	12	0.0862669335	17.208333333	5	-0.967461619	-7.791666667	8	0.0482954105	17.208333333	6	-0.110488878	-82.79166667	1	-1.468466894	-0.636370665	0.433357175	-1.518110823
AT1G01640	CG	-9227	-1.52259765	-8	-1.005101127	-6	12	0.133698595	19	5	-0.841488968	-6	8	0.1460443576	19	6	-0.114874078	-81	1	-1.33095184	-0.571786324	0.4296070725	-1.52259765
AT1G01640	CG	-9218	-0.513322603	-17.41666667	0.6156428524	19.583333333	15	0.337660403	12.583333333	5	0.6167598669	20.583333333	8	-0.031330722	-0.416666667	6	-0.155248158	-67.41666667	1	0.383134237	0.288457818	0.7528896927	-0.513322603
AT1G01640	CG	-9214	-0.201314277	-3.958333333	0.5573422171	11.041666667	15	-0.113281471	-1.958333333	5	0.2898683226	7.0416666667	9	-0.617510036	-14.95833333	6	-0.158518396	-81.95833333	1	0.1481689713	0.0986652707	0.6658969812	-0.617510036
AT1G01640	CG	-9048	-2.330046268	-33.66666667	-0.249918341	-71.66666667	11	0.1276802045	28.333333333	5	-1.091240602	-15.66666667	9	0.2680682767	11.333333333	6	0.1002196949	28.333333333	2	-1.363371164	-1.020324916	0.7483838173	-2.330046268
AT1G01640	CG	-9028	-1.210005201	-10.58333333	-1.887216506	-21.58333333	14	0.0720772043	14.416666667	5	-2.740302376	-41.58333333	9	-0.12679792	-2.583333333	6	0.0808170582	14.416666667	2	-2.119153247	-0.823767363	0.3887247721	-2.740302376
AT1G01640	CG	-9004	-0.105512746	-6.916666667	-0.051500981	-6.916666667	14	-0.067954352	-6.916666667	4	-0.087678462	-6.916666667	9	-0.102969239	-6.916666667	6	-0.07967957	-6.916666667	2	0	0	0	-0.105512746
AT1G01640	CHG	-8919	-0.281275506	-1.25	-0.022402011	-5.25	13	-0.015624105	-5.25	4	-0.031811025	-5.25	9	1.1076035095	11.75	6	-0.045591425	-5.25	2	-0.550863579	-0.458574933	0.8324655153	-0.281275506
AT1G01640	CG	-8863	0.0359862531	4.5	0.5042132059	17.5	14	0.1202430557	24.5	5	0.1816806793	24.5	8	-0.279489521	-8.5	6	-0.532946127	-25.5	2	0.9379475009	0.8410916294	0.8967363616	-0.532946127
AT1G01640	CG	-8747	-4.161044508	-51.66666667	-0.162056311	-75.66666667	13	-0.618491839	-15.66666667	5	0.1354603852	-0.666666667	8	-2.327258628	-58.66666667	6	0.1388111316	24.333333333	2	-3.010461009	-1.742324982	0.5787568671	-4.161044508
AT1G01640	CG	-8731	-0.752573312	-11.41666667	-0.835644598	-16.41666667	12	0.0394584413	25.583333333	5	-2.180728085	-49.41666667	8	-1.824574075	-54.41666667	5	-0.177729451	-74.41666667	2	-1.864892971	-0.866931996	0.4648695714	-2.180728085
AT1G01640	CG	-8715	0.7131275361	4.5833333333	-0.163632381	-3.416666667	13	-0.100200868	-3.416666667	5	-0.11483122	-3.416666667	8	1.5563954943	16.583333333	5	-0.09761095	-3.416666667	2	0.3985652041	0.5484979839	1.376181308	-0.163632381
AT1G01640	CG	-8692	-0.194453685	-41	0.5701736113	30	14	0.1337434875	59	5	-0.184709797	-41	8	0.4905318333	26	6	-0.179677993	-41	1	-0.221465305	-0.434491781	1.9618954825	-0.194453685
AT1G01640	CG	-8679	-0.540125426	-15.66666667	-0.90635362	-33.66666667	14	0.138289574	30.333333333	4	0.2903088641	16.333333333	7	0.1190401498	10.333333333	5	-0.47532904	-19.66666667	2	-0.190266815	-0.171650397	0.902156256	-0.90635362
AT1G01640	CG	-8583	-0.095641647	-15.58333333	-0.075288417	-15.58333333	14	-0.064078337	-15.58333333	5	-0.086091305	-15.58333333	8	-0.066681859	-15.58333333	6	-0.051390557	-15.58333333	2	0	0	0	-0.095641647
AT1G01640	CG	-8568	-0.074092554	-12.5	-0.15763371	-16.5	14	-0.127756324	-16.5	5	-0.149123434	-16.5	8	-0.140042718	-16.5	6	-0.135638001	-16.5	2	-1.394406003	-2.532785191	1.8163900507	-0.15763371
AT1G01640	CHH	-8565	0.4594195844	0.75	0.9694103425	5.75	13	-0.130170237	-2.25	5	-0.141485775	-2.25	8	-0.132764767	-2.25	6	-0.107729694	-2.25	2	0	0	0	-0.141485775
AT1G01640	CG	-8560	-0.086717048	-19.75	-0.149399964	-19.75	12	-0.110198605	-19.75	5	-0.146907792	-19.75	8	-0.128309395	-19.75	6	-0.129645715	-19.75	2	-0.011128821	-22.79182594	2048.0000615	-0.149399964
AT1G01640	CG	-8527	-2.698140068	-22.25	-1.148197003	-13.25	12	-1.02584912	-16.25	5	-0.572886047	-8.25	8	-2.020663602	-29.25	6	-1.775085974	-46.25	2	-2.943084308	-1.403803226	0.4769836943	-2.698140068
AT1G01640	CHG	-8521	-0.094476529	-1.583333333	-0.052895196	-9.583333333	13	-0.021490424	-9.583333333	4	1.4751348389	15.416666667	8	-0.122537393	-9.583333333	3	-0.109245732	-9.583333333	2	-0.251297102	-0.157003749	0.6247734158	-0.122537393
AT1G01640	CHH	-8491	-0.639223022	-2.583333333	0.9635836119	8.4166666667	13	-0.025611435	-6.583333333	6	-0.023608198	-6.583333333	7	0.7920759667	10.416666667	6	-0.019077571	-6.583333333	2	-0.178551814	-0.113328685	0.6347103564	-0.639223022
AT1G01640	CG	-8484	-0.586273041	-0.5	-0.580074298	-2.5	13	-0.976949177	-12.5	6	-0.076099107	3.5	6	-0.076099109	3.5	6	-1.097592302	-29.5	2	-1.13652183	-0.467071019	0.410965286	-1.097592302
AT1G01640	CG	-8481	-0.268237571	1.25	-0.596386704	-2.75	13	-1.02411691	-12.75	6	0.1469954539	6.25	7	-0.022024465	3.25	6	-1.126472332	-29.75	2	-0.802494129	-0.325165166	0.405193202	-1.126472332
AT1G01640	CG	-8479	-0.38581529	-3.583333333	-0.821853093	-9.583333333	12	-1.094207351	-17.58333333	6	0.0307552253	1.4166666667	7	-0.122586344	-1.583333333	6	-1.181889198	-34.58333333	2	-0.984453363	-0.403376989	0.4097471793	-1.181889198
AT1G01640	CG	-8382	-1.94414883	-26.83333333	-1.313788697	-25.83333333	11	-0.662721524	-20.83333333	5	0.0845163301	-5.833333333	8	-1.215980327	-30.83333333	6	-0.717865376	-30.83333333	2	-2.190016313	-0.749521588	0.3422447511	-1.94414883
AT1G01640	CG	-8361	-1.931025915	-17.58333333	0.3095484434	1.4166666667	11	0.0726786994	10.416666667	3	-0.018236329	-1.583333333	8	-0.315065574	-6.583333333	6	0.0623836449	10.416666667	2	-1.023840455	-0.46203546	0.451276815	-1.931025915
AT1G01640	CG	-8351	-2.685378105	-24	-1.075512078	-13	11	0.0726657886	14	5	-0.773381254	-11	8	-1.181140193	-19	6	-1.224918223	-36	2	-2.491807069	-0.963398816	0.3866265681	-2.685378105
AT1G01640	CHG	-7786	-0.224274591	-5.5	-0.064566728	-8.5	13	-0.057969314	-8.5	4	-0.06352685	-8.5	7	1.2402397852	8.5	6	-0.025007227	-8.5	2	-0.354970108	-0.302480294	0.8521289177	-0.224274591
AT1G01640	CHG	-7721	-0.496445371		0.3199447344	4	12	-0.015533759	-4	4	-0.053871058	-4	7	0.9848503373	13	6	-0.020756418	-4	2	-0.242723409	-0.172169186	0.7093225428	-0.496445371
AT1G01640	CG	-7592	-0.475033096	-1.333333333	-0.046937495	-5.333333333	10	-0.049188422	-5.333333333	5	0.9026199377	11.666666667	6	-0.049189355	-5.333333333	5	-0.04965965	-5.333333333	2	-0.706573685	-0.579418415	0.8200396183	-0.475033096
AT1G01640	CG	-7477	-0.09185131	-5.25	0.8519354395	3.75	11	-0.061876054	-5.25	6	-0.056569525	-5.25	7	1.3959779037	11.75	6	-0.047351432	-5.25	2	0	0	0	-0.09185131
AT1G01640	CG	-7013	-0.164447461	1	-0.159268344	-3	14	1.4004449792	17	5	-0.123280215	-3	6	-0.1044253	-3	4	-0.128182225	-3	2	0	0	0	-0.164447461
AT1G01640	CHH	-6742	-0.022891776	6.1666666667	-1.887991248	-18.83333333	17	-0.52670233	-4.833333333	5	0.9373816068	25.166666667	6	-0.090628363	-24.83333333	5	-0.072800404	-24.83333333	2	-1.3286073	-0.484508315	0.364673832	-1.887991248
AT1G01640	CHH	-6727	-0.068742279	0.0833333333	-0.08618152	-6.916666667	5	-0.081020722	-6.916666667	2	-0.08102076	-6.916666667	2	-0.070163654	-6.916666667	1	-0.081020752	-6.916666667	2	0	0	0	-0.08618152
AT1G01640	CG	-6720	0.9542004749	6.75	-0.10552381	-20.25	5	1.1257684105	29.75	2	0.1423943193	79.75	2	-0.113708701	-20.25	1	-0.10280585	-20.25	2	0.8747463942	1.3948951627	1.5946280795	-0.113708701
AT1G01640	CG	-6719	0.4622929675	0.75	-0.227830764	-11.25	18	0.4734097817	2.75	5	1.6251626793	53.75	7	1.0966819484	22.75	5	-0.096650233	-17.25	2	1.0619453423	0.8873372733	0.8355771602	-0.227830764
AT1G01640	CG	-6696	0.0909677957	-1.363636364	0.5958313041	18.636363636	5	-0.155423861	-61.36363636	2	-0.16019513	-11.36363636	2	-0.096620187	-61.36363636	1	-0.155423861	-61.36363636	2	-0.665089747	-0.59259894	0.8910059784	-0.16019513
AT1G01640	CG	-6695	0.2343078871	-0.916666667	-0.694108255	-14.91666667	16	-0.061203522	-4.916666667	5	1.1463870546	21.083333333	7	0.1465641477	35.083333333	5	-0.148282786	-64.91666667	1	0.4710873403	0.1916009585	0.4067206696	-0.694108255
AT1G01640	CHH	-6693	1.2250817082	5.6666666667	-0.021629627	-4.333333333	18	-0.013968684	-4.333333333	5	-0.009694931	-4.333333333	7	-0.017880718	-4.333333333	5	-0.02188235	-4.333333333	2	0.0890312628	0.0664897417	0.7468134182	-0.02188235
AT1G01640	CHH	-6686	1.8647527541	11.75	-0.115245801	-7.25	18	-0.108853002	-7.25	5	0.6193143574	6.75	7	0.9463733913	12.75	5	-0.10669929	-7.25	2	0.7823427194	0.4464818247	0.5706985106	-0.115245801
AT1G01640	CHH	-6685	0.6218811986	4.3333333333	0.215160352	1.3333333333	6	-0.101920826	-15.66666667	2	-0.101919402	-15.66666667	2	-0.11970692	-15.66666667	1	-0.101920599	-15.66666667	2	0.1020861541	0.0689928715	0.6758298627	-0.11970692
AT1G01640	CHH	-6679	0.749978925	1.5833333333	1.7733647144	20.583333333	6	-0.042273899	-12.41666667	2	-0.042283861	-12.41666667	2	-0.022784944	-12.41666667	1	-0.022554545	-12.41666667	1	1.0367266341	0.7801585402	0.7525209776	-0.042283861
AT1G01640	CHH	-6678	0.5734467734	4.25	0.1991098331	-2.75	5	0.9353622909	27.25	2	-0.142443079	-22.75	2	-0.131169652	-22.75	1	0.9353622909	27.25	2	0.6846292833	0.3852624008	0.5627314083	-0.142443079
AT1G01640	CHH	-6674	0.5050789416	8.25	0.0803776145	1.25	6	0.2413550132	68.25	2	0.516762961	18.25	2	-0.160659839	-31.75	1	0.516762961	18.25	2	0.8579627174	0.4435721057	0.5170062716	-0.160659839
AT1G01640	CHH	-6669	0.1434480388	-0.583333333	0.0977126088	-0.583333333	6	0.1189801816	66.416666667	2	0.5413507481	16.416666667	2	-0.072308315	-33.58333333	1	0.5413507003	16.416666667	2	0.7080264533	0.3474412677	0.4907179189	-0.072308315
AT1G01640	CHH	-6664	0.0834340289	2.2727272727	-0.167506448	-1.727272727	6	0.9270922174	31.272727273	2	-0.091635982	-18.72727273	1	-0.091635982	-18.72727273	1	0.9270922174	31.272727273	2	0.268350078	0.1570037488	0.5850706286	-0.167506448
AT1G01640	CHH	-6659	0.1831663971	-1.333333333	0.5748563703	4.6666666667	16	-0.489038753	-13.33333333	5	0.684642174	9.6666666667	7	-0.228184845	-8.333333333	4	-0.063623981	-33.33333333	2	0.2595367293	0.0884109556	0.340649109	-0.489038753
AT1G01640	CHH	-6652	0.408311825	-2.25	-0.045587166	-9.25	6	-0.027369499	-9.25	2	-0.027369488	-9.25	2	-0.116870912	-59.25	1	-0.027369478	-9.25	2	0.0732542296	0.034887259	0.476249074	-0.116870912
AT1G01640	CHH	-6648	1.6387034759	18.5	-0.356694354	-2.5	16	-0.445086152	-7.5	5	0.7496827993	15.5	7	0.507704966	12.5	5	-0.05967703	-27.5	2	0.9169754365	0.3078395296	0.3357118603	-0.445086152
AT1G01640	CHH	-6647	-1.153380066	-29.08333333	0.5063827442	1.9166666667	6	-0.137896815	-65.08333333	1	-0.160685515	-15.08333333	2	-0.136699177	-65.08333333	1	-0.026540571	-65.08333333	1	-1.162442343	-0.599526409	0.5157472217	-1.153380066
AT1G01640	CHH	-6645	0.4472024078	0.1666666667	0.1999367006	-1.833333333	6	-0.057634974	-68.83333333	1	0.1344307551	31.166666667	2	-0.057637885	-68.83333333	1	-0.353555226	-18.83333333	2	0.1259662893	0.0645385253	0.5123475946	-0.353555226
AT1G01640	CHH	-6639	1.2996367432	14.583333333	1.2047499044	16.583333333	18	-0.037802275	-33.41666667	5	0.4153148096	9.5833333333	7	-0.678557084	-13.41666667	5	-0.044093619	-33.41666667	2	0.7779189533	0.24746086	0.318106223	-0.678557084
AT1G01640	CHH	-6636	-0.810466005	-13.83333333	0.3845853515	6.1666666667	6	-0.237944345	-10.83333333	2	-0.237947724	-10.83333333	2	-0.165409834	-60.83333333	1	-0.1421949	-60.83333333	2	-1.033199021	-0.486045595	0.4704278506	-0.810466005
AT1G01640	CHH	-6634	-0.030739239	-6.333333333	0.369110426	2.6666666667	6	-0.247254945	-14.33333333	2	-0.247254988	-14.33333333	2	-0.109419806	-64.33333333	1	-0.072193519	-64.33333333	2	-0.563256493	-0.276632236	0.4911301328	-0.247254988
AT1G01640	CHH	-6633	-0.337501792	-9.5	0.2097158257	0.5	5	-0.142740391	-9.5	2	-0.142740389	-9.5	2	-0.146896215	-59.5	1	-0.164782591	-59.5	2	-0.736922333	-0.358945096	0.4870867394	-0.337501792
AT1G01640	CHH	-6628	-0.867949655	-11.33333333	-0.479520563	-8.333333333	17	-0.917133055	-23.33333333	5	-1.317775752	-29.33333333	7	-0.917133052	-23.33333333	5	0.2421248834	6.6666666667	2	-1.542126571	-0.525082484	0.3404924693	-1.317775752
AT1G01640	CHH	-6627	-1.043340043	-7.666666667	-0.314518042	-1.666666667	17	-0.220789335	-36.66666667	4	-0.220789399	-36.66666667	4	-0.838110529	-16.66666667	5	0.3050036041	13.333333333	2	-1.645445328	-0.576282834	0.3502290984	-1.043340043
AT1G01640	CHH	-6625	-0.761685885	-19.5	-0.617329335	-19.5	6	0.5314011752	13.5	2	-0.128061388	-36.5	2	-0.154813954	-36.5	1	-0.128061388	-36.5	2	-1.273358123	-0.917770083	0.7207478137	-0.761685885
AT1G01640	CHH	-6622	0.2046460599	-1.25	-0.21989757	-46.25	6	0.2277342843	3.75	2	-0.210720184	-46.25	2	-0.141019672	-46.25	1	-0.210720184	-46.25	2	-1.318549083	-1.164140631	0.8828951808	-0.21989757
AT1G01640	CHG	-6621	-0.499838467	-6.583333333	-1.984603739	-42.58333333	6	0.0380247255	24.416666667	2	-0.794756148	-25.58333333	2	-0.066430281	-75.58333333	1	-0.79476329	-25.58333333	2	-1.609726697	-0.847297854	0.5263613106	-1.984603739
AT1G01640	CG	-6619	-0.077213738	2.6666666667	-0.56034015	0.6666666667	18	0.1702150957	6.6666666667	5	0.1817677586	6.6666666667	7	0.116482491	6.6666666667	4	0.1323349237	6.6666666667	2	0	0	0	-0.56034015
AT1G01640	CHH	-6618	-0.702169147	1.2727272727	-0.916770291	-8.727272727	6	-0.107546538	8.2727272727	2	-0.110645466	-41.72727273	2	-0.125654267	-41.72727273	1	-0.107546538	8.2727272727	2	-1.337831228	-0.684778931	0.5118574873	-0.916770291
AT1G01640	CHH	-6616	-0.920493497	-2.166666667	-1.221609973	-14.16666667	6	0.0987986421	35.833333333	1	-0.056911397	-64.16666667	2	-0.145528224	-64.16666667	1	0.1061447971	35.833333333	2	-1.613445316	-0.831474737	0.5153411332	-1.221609973
AT1G01640	CHH	-6613	-0.020128155	4.0833333333	-0.672151243	-12.91666667	5	0.1418802597	47.083333333	1	-0.154147394	-52.91666667	2	-0.066927809	-52.91666667	1	0.141880258	47.083333333	1	-0.595812064	-0.300104592	0.5036900236	-0.672151243
AT1G01640	CHG	-6609	0.0689412985	0.8333333333	0.0645161249	7.8333333333	6	0.0459275389	7.8333333333	2	0.0464002093	7.8333333333	2	0.0710701488	7.8333333333	1	-1.648959776	-42.16666667	2	0	0	0	-1.648959776
AT1G01640	CHG	-6607	0.9285814244	5.75	-0.96539124	-8.25	17	0.0076251553	9.75	5	0.0712521519	9.75	7	-0.7230484	-10.25	5	0.0495348655	9.75	2	0.3661056585	0.2065358149	0.564142646	-0.96539124
AT1G01640	CHH	-6605	-0.395761384	-7.416666667	-1.17182743	-18.41666667	16	-0.622217371	-17.41666667	5	-0.834814797	-20.41666667	6	-0.084210566	-37.41666667	4	-0.091380783	-37.41666667	2	-1.624934392	-0.605656722	0.3727268776	-1.17182743
AT1G01640	CHH	-6602	-0.410146971	-8.25	-0.534174136	-11.25	14	-0.01900025	-4.25	4	-1.649523458	-40.25	7	-1.238285177	-34.25	5	-0.195853386	-54.25	2	-1.563405665	-0.530243709	0.3391593881	-1.649523458
AT1G01640	CHG	-6598	-0.469672087	-3.583333333	-0.334022576	-2.583333333	17	0.889946177	25.416666667	4	-1.27176576	-29.58333333	5	-0.495560414	-9.583333333	5	-0.035714504	-49.58333333	2	-0.88960773	-0.287682072	0.3233808146	-1.27176576
AT1G01640	CHH	-6597	-0.182550169	-0.083333333	-0.763306348	-5.083333333	17	-0.067476354	-11.08333333	5	-0.079945997	-11.08333333	7	-0.067474115	-11.08333333	5	-0.063120401	-11.08333333	2	-1.245391587	-0.735180562	0.5903208036	-0.763306348
AT1G01640	CHH	-6596	0.6241506388	6.1666666667	-0.370040588	-9.833333333	6	0.7551674016	23.166666667	2	-0.063804527	-26.83333333	2	-0.131829202	-26.83333333	1	-0.063804527	-26.83333333	2	-0.053874323	-0.033470639	0.6212725695	-0.370040588
AT1G01640	CHH	-6593	-0.287000264	-6.5	-1.367604659	-29.5	6	0.0624498421	20.5	2	0.0624523766	20.5	2	-0.051838435	-79.5	1	0.0624518637	20.5	2	-0.540460545	-0.287682072	0.5322906089	-1.367604659
AT1G01640	CHH	-6590	0.0444286316	-7.727272727	-0.495651886	-17.72727273	6	-0.062050471	-34.72727273	2	0.7161612373	15.272727273	2	-0.078735773	-34.72727273	1	-0.062050461	-34.72727273	2	-0.452355246	-0.257829119	0.569970441	-0.495651886
AT1G01640	CHH	-6588	-0.01971845	-5.25	-0.534924097	-15.25	6	-0.061522964	-32.25	2	0.6894088244	17.75	2	-0.059832598	-32.25	1	-0.060460114	-32.25	2	-0.540287542	-0.300754152	0.5566557216	-0.534924097
AT1G01640	CHH	-6583	0.5117406692	6.9166666667	0.1938571725	4.9166666667	15	-0.140836697	-15.08333333	5	-0.245391924	-1.083333333	7	-0.14083665	-15.08333333	5	-0.078850733	-15.08333333	2	-0.259597951	-0.109414786	0.4214778496	-0.245391924
AT1G01640	CHH	-6582	0.444474477	6.5833333333	0.6173093414	9.5833333333	16	-0.091420441	-15.41666667	5	-0.27873398	-1.416666667	7	-0.091421098	-15.41666667	5	-0.068265776	-15.41666667	2	-0.123258642	-0.050261835	0.4077753423	-0.27873398
AT1G01640	CHH	-6581	-0.102775645	-1.25	-1.612930614	-39.25	6	0.1133449024	27.75	2	0.1133449031	27.75	2	-0.153828128	-72.25	1	-0.155417399	-72.25	2	-1.154333331	-0.81358282	0.704807527	-1.612930614
AT1G01640	CHH	-6575	0.4882543082	0.0833333333	-0.679490019	-22.91666667	6	0.4769002061	10.083333333	2	0.1653384409	60.083333333	2	-0.136415667	-39.91666667	1	-0.15415909	-39.91666667	2	0.2046684348	0.1292685926	0.6316000449	-0.679490019
AT1G01640	CHH	-6572	-0.582127174	-4.583333333	0.8770112431	8.4166666667	16	-0.166777474	-16.58333333	4	-0.21384134	-16.58333333	7	-0.19590081	-16.58333333	6	-0.173047052	-16.58333333	2	-0.807467482	-0.397399206	0.4921550587	-0.582127174
AT1G01640	CHH	-6568	1.21022587	14	-5.566943e-6	1	16	-0.05348644	-49	4	-0.366334697	-6	7	-0.000039832	1	6	-0.000055419	1	2	0.2062484515	0.0645385211	0.3129163912	-0.366334697
AT1G01640	CHH	-6566	0.5357410593	2.5833333333	1.2000567137	10.583333333	17	-0.086610923	-18.41666667	4	-0.191752442	-4.416666667	7	-0.093840723	-18.41666667	6	-0.128317368	-18.41666667	2	0.2791090608	0.1126416362	0.4035757056	-0.191752442
AT1G01640	CHH	-6565	-0.192757243	-0.5	1.2627314036	12.5	16	-0.068404344	-12.5	5	0.1034018918	1.5	7	-0.065399622	-12.5	6	-0.058823057	-12.5	2	-0.005269707	-0.002472196	0.4691334761	-0.192757243
AT1G01640	CHH	-6559	0.8983831293	10	1.2789781306	15	17	0.5280473435	11	5	0.1826810229	5	7	-0.091435084	-9	7	-0.136921001	-9	2	0.9268000296	0.4045828848	0.4365374103	-0.136921001
AT1G01640	CHH	-6558	0.7283876921	5.25	1.4967386129	12.25	17	1.0648043603	14.25	5	-0.047706688	-5.75	7	-0.047705956	-5.75	7	-0.016812181	-5.75	2	0.9362641758	0.5074300348	0.5419731395	-0.047706688
AT1G01640	CHH	-6556	0.0798534846	-2.5	-0.0412298	-16.5	6	-0.07916704	-16.5	2	1.2645175993	33.5	2	-0.086354929	-16.5	1	-0.079166851	-16.5	2	-0.297576494	-0.218689201	0.7349007923	-0.086354929
AT1G01640	CHH	-6553	1.3451299843	13.916666667	0.0994186154	-2.083333333	5	-0.034891095	-22.08333333	2	1.0251078998	27.916666667	2	-0.025372644	-22.08333333	1	1.0251078685	27.916666667	2	1.2005661175	0.6931471806	0.577350277	-0.034891095
AT1G01640	CHG	-6551	0.6113510691	13.25	0.0136499724	6.25	5	0.1275811404	26.25	2	-0.863200052	-23.75	2	0.1556717763	26.25	1	0.1275811405	26.25	2	0.6044064436	0.3858950119	0.6384693876	-0.863200052
AT1G01640	CG	-6549	-0.10026508	-1.25	-1.307799615	-14.25	15	-0.405490367	-7.25	5	-0.054666791	-1.25	7	-1.932252626	-30.25	7	0.0561785472	12.75	2	-1.181585582	-0.485507816	0.4108951762	-1.932252626
AT1G01640	CHH	-6543	-1.004114214	-5.916666667	0.1662082116	2.0833333333	17	0.6589417735	10.083333333	5	0.3191213607	4.0833333333	7	0.3191213993	4.0833333333	7	-0.062697619	-9.916666667	2	-0.225860015	-0.118861203	0.5262604925	-1.004114214
AT1G01640	CHH	-6540	-0.796644913	-5	-0.272969547	-2	17	-0.156190726	-8	5	0.6028149248	6	7	-0.015963332	-8	7	-0.061067179	-8	2	-0.853354815	-0.584666538	0.6851388515	-0.796644913
AT1G01640	CHH	-6539	1.5198050325	13.833333333	-0.098860983	-7.166666667	6	-0.044991969	-7.166666667	2	-0.044984454	-7.166666667	2	-0.003332684	-7.166666667	1	-0.044972672	-7.166666667	2	0.6048888071	0.4855078158	0.8026397747	-0.098860983
AT1G01640	CHH	-6536	0.5921678595	-2.166666667	-0.067966919	-16.16666667	6	-0.066929225	-16.16666667	2	-0.066928892	-16.16666667	2	-0.057674207	-16.16666667	1	-0.066929098	-16.16666667	2	-0.233308243	-0.203340924	0.8715548218	-0.067966919
AT1G01640	CHH	-6530	0.1096764739	-3.5	0.3054979212	0.5	6	-0.093319959	-16.5	2	-0.093320038	-16.5	2	-0.051660196	-16.5	1	-0.093320083	-16.5	2	-0.21051641	-0.154150687	0.7322502177	-0.093320083
AT1G01640	CHH	-6526	-0.113942946	-9.583333333	-0.603213109	-3.583333333	16	0.5824976528	10.416666667	5	0.2396059977	4.4166666667	7	-0.085559687	-9.583333333	7	-0.064361658	-9.583333333	2	-1.466430619	-0.968498641	0.6604462755	-0.603213109
AT1G01640	CHH	-6524	-0.210581725	-7.583333333	-0.460643246	-1.583333333	17	0.7613535021	12.416666667	5	-0.164813938	-7.583333333	7	-0.164813938	-7.583333333	7	-0.137514934	-7.583333333	2	-1.476001579	-1.195551204	0.8099931743	-0.460643246
AT1G01640	CHH	-6520	0.8662130875	12.083333333	-0.16785608	-23.91666667	5	0.8010227709	26.083333333	2	-0.146593969	-23.91666667	2	-0.146590259	-23.91666667	2	-0.146591852	-23.91666667	2	-0.334637257	-0.250106517	0.7473959105	-0.16785608
AT1G01640	CHG	-6515	-2.577857643	-27.5	-1.400704014	-20.5	5	0.0213573669	19.5	2	-1.223119384	-30.5	2	-0.114197853	-80.5	2	-1.223103805	-30.5	2	-3.06453199	-1.648658649	0.5379805641	-2.577857643
AT1G01640	CHG	-6512	-0.826709071	-9.083333333	-0.98139092	-12.08333333	17	-0.368342743	-8.083333333	4	0.2387119527	2.9166666667	7	-1.417486196	-26.08333333	7	-0.175304944	-83.08333333	2	-1.790036433	-0.670401842	0.3745185457	-1.417486196
AT1G01640	CHH	-6509	-0.054316438	-2.333333333	-0.051831224	-2.333333333	17	-0.055463653	-2.333333333	5	-0.034564301	-2.333333333	7	-0.034430182	-2.333333333	7	-0.027066519	-2.333333333	2	-0.000322745	-23.19630855	71872.029923	-0.055463653
AT1G01640	CHG	-6506	-1.292747677	-23.5	-1.636093844	-46.5	5	-0.347193036	-16.5	2	-0.046246708	-66.5	2	-0.347192148	-16.5	2	-0.347241873	-16.5	2	-2.109185276	-1.031403539	0.4890056606	-1.636093844
AT1G01640	CG	-6504	-1.101507845	-4.666666667	0.0992088411	7.3333333333	14	0.1054885402	7.3333333333	5	-2.025298735	-21.66666667	7	-2.025298744	-21.66666667	7	0.094110438	7.3333333333	2	-1.356385312	-0.789028952	0.5817144622	-2.025298744
AT1G01640	CHH	-6501	-0.509433315	-2.333333333	0.2139794265	3.6666666667	16	-0.069742809	-9.333333333	4	-0.077755275	-9.333333333	6	-0.077755227	-9.333333333	6	-0.054772913	-9.333333333	2	-0.893068213	-0.536493373	0.6007305664	-0.509433315
AT1G01640	CHH	-6491	-0.479721945		0.8939028668	8	17	-0.041926108	-4	5	-0.055440542	-4	7	-0.055440505	-4	7	-0.017610488	-4	2	-0.384191451	-0.271933715	0.7078078249	-0.479721945
AT1G01640	CHH	-6488	-0.061931419	-5.5	-0.102561786	-12.5	6	-0.076184398	-12.5	2	-0.076184382	-12.5	2	-0.076184383	-12.5	2	1.6227510577	37.5	2	-0.02244622	-0.023342142	1.0399141476	-0.102561786
AT1G01640	CHH	-6487	-0.917568979	-12.16666667	-0.118072155	-19.16666667	6	-0.065582753	-19.16666667	2	-0.065582753	-19.16666667	2	-0.04735258	-19.16666667	1	1.117069949	30.833333333	2	-1.139376733	-0.933532538	0.8193361436	-0.917568979
AT1G01640	CHH	-6485	-0.631205707	-12.08333333	-0.139551226	-19.08333333	6	-0.119218704	-19.08333333	2	-0.119218701	-19.08333333	2	-0.120471043	-19.08333333	1	1.2565750793	30.916666667	2	-0.791930842	-0.664976305	0.8396898689	-0.631205707
AT1G01640	CHH	-6479	-0.200048622	-19.16666667	-0.221326321	-19.16666667	6	-0.133791928	-19.16666667	2	-0.133791928	-19.16666667	2	-0.133791928	-19.16666667	2	1.2501314028	30.833333333	2	-0.99291198	-1.407368596	1.4174152639	-0.221326321
AT1G01640	CHH	-6478	-0.547777791	-12.91666667	-0.169367461	-19.91666667	6	-0.140291597	-19.91666667	2	-0.140291584	-19.91666667	2	-0.140291669	-19.91666667	2	1.1546923701	30.083333333	2	-0.775400622	-0.813556706	1.049208219	-0.547777791
AT1G01640	CHH	-6474	-1.707471957	-24.41666667	-1.065909131	-21.41666667	6	0.2814385008	11.583333333	2	-0.08484004	-38.41666667	2	-0.084642943	-38.41666667	2	0.0669908807	61.583333333	2	-1.665881987	-0.893817845	0.536543316	-1.707471957
AT1G01640	CHH	-6471	-0.166824332	-9.916666667	-0.139684319	-9.916666667	6	1.3086600082	40.083333333	2	-0.161491497	-9.916666667	2	-0.161491719	-9.916666667	2	1.3086600307	40.083333333	2	-0.331896103	-0.360886024	1.0873463739	-0.166824332
AT1G01640	CHH	-6469	-0.158935882	-16.1	-0.162760783	-16.1	6	-0.158150123	-16.1	1	-0.158150123	-16.1	1	-0.111376317	-16.1	2	1.0795311575	33.9	2	-0.948712128	-1.469360748	1.5487951567	-0.162760783
AT1G01640	CHH	-6468	-0.154793316	-21	-0.190490627	-21	6	-0.17558418	-21	1	-0.17558418	-21	1	-0.187167219	-21	2	1.1828825827	29	2	-1.217649124	-1.732672171	1.4229650702	-0.190490627
AT1G01640	CHH	-6466	-1.349587052	-28.25	-0.107862247	-71.25	5	0.1406025585	28.75	2	-0.073981396	-71.25	1	-0.082657343	-71.25	2	0.0712653462	28.75	1	-2.188511546	-1.118979578	0.5112970869	-1.349587052
AT1G01640	CHH	-6459	-0.430662501	-6.166666667	-0.261186154	-6.166666667	5	0.1449413788	53.833333333	2	0.0842552262	3.8333333333	2	-0.161941397	-46.16666667	2	0.0842552262	3.8333333333	2	-0.381588139	-0.17848278	0.4677367088	-0.430662501
AT1G01640	CHH	-6448	-0.116372772	1.1666666667	1.1603120477	9.1666666667	17	-0.167244303	-2.833333333	5	-0.151191991	-2.833333333	7	-0.151191994	-2.833333333	7	-0.125388823	-2.833333333	2	0.1314840933	0.0982384394	0.7471507536	-0.167244303
AT1G01640	CHH	-6447	-1.021537714	-15.33333333	-0.029241151	-2.333333333	6	-0.05198502	-35.33333333	1	-0.079004361	-35.33333333	2	-0.079144069	-35.33333333	2	0.4622399362	14.666666667	2	-1.171498191	-0.632804052	0.5401664785	-1.021537714
AT1G01640	CG	-6441	-1.528240931	-13.5	-1.524100088	-14.5	17	0.1144131257	3.5	4	0.1205135443	3.5	5	-2.72316409	-39.5	7	-1.907592137	-46.5	2	-2.45687846	-1.319902271	0.5372273365	-2.72316409
AT1G01640	CHH	-6438	-0.872237739	-4.5	-0.384006753	-0.5	17	-0.082801957	-18.5	5	-0.096209041	-18.5	7	-0.293231241	-1.5	6	-0.090700784	-18.5	2	-1.551315802	-0.682675881	0.440062481	-0.872237739
AT1G01640	CHH	-6437	-0.059296179	-7.083333333	-0.080942727	-7.083333333	6	-0.074188791	-7.083333333	2	-0.074188805	-7.083333333	2	-0.074188778	-7.083333333	2	-0.071745228	-7.083333333	3	0	0	0	-0.080942727
AT1G01640	CHH	-6430	-0.410834552	-1.5	-0.43455089	-4.5	6	0.1223558185	45.5	2	-0.259962822	-4.5	2	-0.082681921	-54.5	2	0.2536865727	12.5	3	-0.525467233	-0.241162057	0.4589478498	-0.43455089
AT1G01640	CHH	-6427	-0.703998991	-10.08333333	-1.136510022	-26.08333333	5	0.1483394123	53.916666667	2	0.0534001463	3.9166666667	2	-0.066601576	-46.08333333	2	-0.06580979	-46.08333333	1	-1.064204153	-0.551647618	0.5183663461	-1.136510022
AT1G01640	CHH	-6422	-0.264367799	0.1666666667	-0.379111363	-0.833333333	17	-0.176507569	-6.833333333	5	-0.108486409	-6.833333333	7	0.5041334399	7.1666666667	7	-0.084789362	-6.833333333	2	-0.635440453	-0.389464767	0.6129052139	-0.379111363
AT1G01640	CHH	-6419	-0.600710182	-0.583333333	-0.11897836	-4.583333333	17	-0.087015677	-4.583333333	5	-0.082513778	-4.583333333	7	0.7224126318	9.4166666667	7	-0.132435382	-4.583333333	2	-1.034745386	-0.909184413	0.878655199	-0.600710182
AT1G01640	CHG	-6416	0.623000374	4.9166666667	-0.288458397	-5.083333333	6	0.1229040848	11.916666667	2	0.1229040985	11.916666667	2	-0.164868499	-88.08333333	2	-0.969057334	-21.08333333	3	-0.657466783	-0.537392434	0.8173681894	-0.969057334
AT1G01640	CHG	-6414	0.99163294	7.25	-0.307020679	-3.75	17	0.0655125245	14.25	4	0.0355415365	0.25	7	-0.952670923	-14.75	7	-1.216274099	-35.75	2	0.1310359153	0.0583544733	0.4453319012	-1.216274099
AT1G01640	CHH	-6409	0.7461806112	3.6666666667	-0.020747726	-7.333333333	17	-0.020491548	-7.333333333	5	-0.021634235	-7.333333333	7	-0.019895811	-7.333333333	7	-0.018645343	-7.333333333	2	-0.599067919	-0.416615755	0.6954399348	-0.021634235
AT1G01640	CHH	-6403	0.0416492254	-2.25	0.3081487451	4.75	5	0.181750716	44.75	1	-0.076827124	-5.25	2	-0.14993475	-55.25	2	-0.634333254	-22.25	3	-0.235067534	-0.109199292	0.4645443383	-0.634333254
AT1G01640	CHH	-6400	0.0061116795	1.6666666667	-0.299023069	-0.333333333	17	-0.093174265	-6.333333333	5	-0.124773853	-6.333333333	7	-0.124773719	-6.333333333	7	-0.13934564	-6.333333333	2	-0.799547981	-0.548565952	0.6860950997	-0.299023069
AT1G01640	CHH	-6398	1.4958585066	7.3333333333	1.5367055514	9.3333333333	16	-0.089881785	-3.666666667	5	-0.126585376	-3.666666667	7	-0.12658537	-3.666666667	7	-0.062636074	-3.666666667	2	1.2656090364	0.8729939238	0.6897816772	-0.126585376
AT1G01640	CHH	-6395	-0.000142402	-2.666666667	-0.59269007	-15.66666667	6	0.0460346555	34.333333333	1	-0.351794068	-15.66666667	2	-0.116684573	-65.66666667	2	-0.115629407	-65.66666667	3	-1.115978783	-0.510825624	0.4577377558	-0.59269007
AT1G01640	CHH	-6390	-0.640012719	-4.090909091	-0.087620502	-17.09090909	6	-0.046904436	-17.09090909	2	0.9155127645	32.909090909	2	-0.030135625	-17.09090909	1	-0.051935505	-17.09090909	3	-1.168204612	-0.824483185	0.7057694995	-0.640012719
AT1G01640	CHH	-6389	-0.494367803	-7.166666667	-1.241490942	-34.16666667	6	0.1358769123	48.833333333	2	-0.021963814	-1.166666667	2	-0.15113152	-51.16666667	1	-0.136358163	-51.16666667	3	-1.149987757	-0.635497935	0.552612783	-1.241490942
AT1G01640	CHH	-6385	-0.697363124	-8.25	-0.184277291	-35.25	5	0.3882714866	14.75	2	0.3882714875	14.75	2	-0.159472671	-35.25	2	-0.127509553	-35.25	3	-1.459305661	-0.784118965	0.537323322	-0.697363124
AT1G01640	CHH	-6381	0.5605367476	9.0833333333	-0.183903153	-15.91666667	6	-0.106716623	-15.91666667	2	1.0104356253	34.083333333	2	-0.106716623	-15.91666667	2	-0.159240133	-15.91666667	3	-0.401471835	-0.372946315	0.9289476427	-0.183903153
AT1G01640	CHH	-6377	-0.33524152	-1.833333333	0.1386707089	0.1666666667	17	-0.055415897	-5.833333333	5	-0.06636227	-5.833333333	7	0.9796292777	8.1666666667	7	-0.048567762	-5.833333333	2	-0.162586744	-0.117783036	0.7244319728	-0.33524152
AT1G01640	CHH	-6375	-0.130554164	-1.583333333	-1.49139012	-34.58333333	6	0.0833400803	48.416666667	2	-0.051485487	-1.583333333	2	-0.064925805	-51.58333333	1	-0.149027637	-51.58333333	3	-1.038960445	-0.479573078	0.4615893512	-1.49139012
AT1G01640	CHH	-6367	0.1800579155	6.5833333333	0.3687192488	8.5833333333	17	-0.078925473	-20.41666667	5	1.730244228	36.583333333	7	1.7302780287	36.583333333	7	0.760800447	29.583333333	2	1.0828645953	0.3703737883	0.3420314875	-0.078925473
AT1G01640	CG	-6364	0.1694833153	3.25	-0.211583923	0.25	15	0.1400770143	7.25	5	-0.819349987	-6.75	7	0.1413404971	7.25	6	0.1096236116	7.25	2	0.3335536269	0.3087872203	0.9257498505	-0.819349987
AT1G01640	CHG	-6363	0.1090585063	4.6666666667	0.3715240738	9.6666666667	16	-0.237188582	-3.333333333	4	0.6960528323	17.666666667	7	0.6960528331	17.666666667	7	0.1090657032	46.666666667	2	0.6867261361	0.2576679226	0.3752120519	-0.237188582
AT1G01640	CHH	-6361	-0.109983617	-1.583333333	-0.127009718	-1.583333333	16	-0.062067637	-1.583333333	5	-0.062068397	-1.583333333	5	-0.103345867	-1.583333333	7	-0.083411568	-1.583333333	2	0	0	0	-0.127009718
AT1G01640	CHH	-6358	1.3798031302	11.833333333	-0.124869911	-7.166666667	16	-0.132866557	-7.166666667	5	-0.132866556	-7.166666667	5	0.4382382623	6.8333333333	7	-0.115230369	-7.166666667	2	-0.000950363	-0.000612279	0.6442581868	-0.132866557
AT1G01640	CHH	-6356	0.6183779639	7.4166666667	-0.771598965	-4.583333333	17	-0.134295519	-10.58333333	5	1.1136373704	18.416666667	7	-0.119880919	-10.58333333	6	-0.137979604	-10.58333333	2	-0.146064478	-0.072382348	0.4955506548	-0.771598965
AT1G01640	CHH	-6352	0.6060196614	11.75	-0.094621421	-21.25	6	0.7422931942	28.75	2	-0.063255792	-21.25	2	-0.063205961	-21.25	2	-0.074828363	-21.25	3	-0.5653303	-0.311779624	0.5514999358	-0.094621421
AT1G01640	CHH	-6348	0.8389296106	4.1666666667	-0.091000839	-2.833333333	18	-0.033284131	-2.833333333	5	-0.058524511	-2.833333333	7	-0.058522377	-2.833333333	7	-0.067960123	-2.833333333	2	-0.189824935	-0.167054085	0.8800428917	-0.091000839
AT1G01640	CHH	-6338	-0.180427019	-3	0.0956347949	3	16	1.3855587904	22	4	-0.168596931	-3	7	-0.156320221	-3	5	-0.11728786	-3	2	-0.510502292	-0.483634743	0.9473703645	-0.180427019
AT1G01640	CHH	-6337	-0.062199141	-2.25	0.3970468893	3.75	17	-0.01204134	-2.25	5	-0.089149622	-2.25	7	-0.072254289	-2.25	6	-0.062076512	-2.25	2	0	0	0	-0.089149622
AT1G01640	CHH	-6336	-0.117032134	-2	-0.073836671	-2	16	-0.062792157	-2	5	-0.071581398	-2	7	-0.083380228	-2	6	-0.059762546	-2	2	0	0	0	-0.117032134
AT1G01640	CHH	-6334	0.24173129	1.75	-0.038184646	0.75	17	-0.102542813	-5.25	5	-0.10148656	-5.25	6	0.8036126785	8.75	7	-0.103144039	-5.25	2	0.0329773213	0.0219789067	0.6664855067	-0.103144039
AT1G01640	CHH	-6332	-2.417462424	-34.66666667	-1.36737848	-28.66666667	6	-0.828912501	-28.66666667	2	-0.828912501	-28.66666667	2	-0.055340115	-78.66666667	1	-0.402846347	-11.66666667	3	-2.717393968	-1.337504197	0.492201062	-2.417462424
AT1G01640	CHH	-6327	-2.201055114	-22.75	0.024283866	-0.75	18	-0.598941589	-13.75	5	-0.060274557	-33.75	7	-0.244184107	-4.75	7	-0.051425642	-33.75	2	-2.175061157	-0.816207273	0.3752571603	-2.201055114
AT1G01640	CHH	-6324	-0.919755521	-21.25	0.262066219	-1.25	6	-0.307884765	-18.25	2	-0.118906023	-68.25	2	-0.118906023	-68.25	2	0.1142304439	31.75	3	-0.852186426	-0.408949821	0.4798830499	-0.919755521
AT1G01640	CHH	-6319	-1.600817001	-16.91666667	-2.094350983	-32.91666667	15	-0.826189598	-19.91666667	5	0.7866322045	20.083333333	5	-0.59347816	-10.91666667	7	0.25615365	10.083333333	2	-1.903118982	-0.809331416	0.4252658	-2.094350983
AT1G01640	CHH	-6317	-2.178731489	-21.33333333	-1.780773456	-22.33333333	17	-0.428968132	-8.333333333	5	-0.428968129	-8.333333333	5	-0.813047717	-14.33333333	7	-0.080475999	-28.33333333	2	-2.848241497	-1.373299494	0.4821569715	-2.178731489
AT1G01640	CHH	-6315	-0.052104981	-1.166666667	-0.091981327	-5.166666667	18	-0.087469244	-5.166666667	4	-0.09372642	-5.166666667	6	-0.105229243	-5.166666667	7	-0.022962281	-5.166666667	2	0	0	0	-0.105229243
AT1G01640	CHH	-6311	-0.40337774	-7.083333333	-0.56511833	-13.08333333	7	0.100901323	29.916666667	2	-0.066991101	-70.08333333	2	-0.0669907	-70.08333333	2	-0.045593372	-3.083333333	3	-1.079709841	-0.49899115	0.4621530069	-0.56511833
AT1G01640	CHH	-6302	-1.151079064	-17.81818182	0.8359713656	15.181818182	7	0.0788823394	44.181818182	2	-0.129801465	-55.81818182	2	-0.122413905	-55.81818182	1	0.0896364191	44.181818182	3	-0.147066905	-0.076208198	0.5181872683	-1.151079064
AT1G01640	CHH	-6298	-0.60197755	-2.083333333	-0.105793631	-9.083333333	18	-0.084610774	-9.083333333	5	-0.095993981	-9.083333333	7	-0.095993986	-9.083333333	7	-0.074128614	-9.083333333	2	-1.7946235	-1.392229097	0.7757778144	-0.60197755
AT1G01640	CHG	-6297	0.1665466578	7.5	-0.63252145	-6.5	6	0.079578098	76.5	2	-0.062002726	-23.5	2	-0.061982667	-23.5	2	0.1570113052	9.5	3	-0.005751108	-0.002844949	0.4946783151	-0.63252145
AT1G01640	CHG	-6292	-0.120748462	2.1666666667	-1.46152926	-14.83333333	18	-1.484195272	-26.83333333	5	-1.799807136	-29.83333333	7	-2.237636396	-43.83333333	7	0.1223849463	13.166666667	2	-2.213077966	-1.339427061	0.6052326584	-2.237636396
AT1G01640	CHH	-6289	0.5919240174	5.4166666667	-0.143125614	-6.583333333	18	-0.132527317	-6.583333333	5	-0.132377872	-6.583333333	7	0.6565107696	7.4166666667	7	-0.114728081	-6.583333333	2	-0.391957788	-0.272537792	0.6953243445	-0.143125614
AT1G01640	CHG	-6282	-0.663911597	-4.166666667	-1.345893451	-10.16666667	18	-1.025925118	-13.16666667	5	-0.851769089	-10.16666667	6	-1.83176336	-22.16666667	7	0.030797542	6.8333333333	2	-1.733620024	-0.870620718	0.5021981205	-1.83176336
AT1G01640	CHH	-6274	0.391045763	1.5	-0.157856538	-9.5	18	-0.148432852	-9.5	5	0.5515264875	4.5	7	0.5515264875	4.5	7	-0.120886396	-9.5	2	-0.381877372	-0.292195507	0.7651553318	-0.157856538
AT1G01640	CHH	-6269	-0.681023897	-14.75	1.2868170306	21.25	7	0.173390862	50.25	2	-0.145848194	-49.75	2	-0.115683134	-49.75	1	0.7233002574	17.25	3	0.2405019284	0.1186069748	0.4931643401	-0.681023897
AT1G01640	CHH	-6256	0.1314307733	4.0833333333	-0.197016704	-6.916666667	18	-0.175557116	-6.916666667	5	-0.131610981	-6.916666667	7	-0.131614353	-6.916666667	7	-0.117730338	-6.916666667	2	-1.218410321	-0.908718038	0.74582267	-0.197016704
AT1G01640	CHH	-6255	-2.612220108	-26	-1.291211387	-17	6	-0.326250362		2	-0.326250363		2	-0.167570985	-50	1	0.1348339326	50	3	-1.65344934	-0.978182602	0.591601193	-2.612220108
AT1G01640	CHH	-6252	-0.524478046	-13.41666667	-0.103273091	-32.41666667	7	0.3959931699	17.583333333	2	0.3959931699	17.583333333	2	-0.09122329	-32.41666667	1	0.1303623194	67.583333333	2	-0.32701658	-0.286424747	0.8758722474	-0.524478046
AT1G01640	CHH	-6249	-0.36408046	0.5	-0.136346408	-3.5	18	-0.137592952	-3.5	5	-0.132823575	-3.5	7	-0.132825364	-3.5	7	-0.128333102	-3.5	2	-1.214939743	-1.390065643	1.1441436921	-0.36408046
AT1G01640	CHH	-6243	-1.604754039	-27.83333333	-0.693230671	-17.83333333	7	-0.217222184	-10.83333333	2	-0.217023953	-10.83333333	2	-0.149084312	-60.83333333	1	0.3010395396	6.1666666667	3	-1.506110294	-0.69314718	0.4602233869	-1.604754039
AT1G01640	CHH	-6238	0.1434452146	2.6666666667	-0.159442832	-5.333333333	18	-0.144875828	-5.333333333	4	0.7319567573	8.6666666667	7	0.8788341064	11.666666667	6	-0.091683617	-5.333333333	2	-0.139804213	-0.088553397	0.6334100793	-0.159442832
AT1G01640	CHG	-6237	0.1576584242	-0.090909091	0.05038479	5.9090909091	6	0.04198096	5.9090909091	2	-1.676256139	-44.09090909	2	0.0231777567	5.9090909091	1	0.0466697165	5.9090909091	3	0	0	0	-1.676256139
AT1G01640	CHG	-6235	1.025296052	7.4166666667	-1.402438531	-12.58333333	17	0.1666746136	11.416666667	5	-0.280717694	-2.583333333	7	-0.280717697	-2.583333333	7	0.148650971	11.416666667	2	0.0248094935	0.0142996076	0.5763764431	-1.402438531
AT1G01640	CHH	-6232	0.8091459266	6.6666666667	-0.156819693	-8.333333333	17	-0.120200113	-8.333333333	3	-0.140092491	-8.333333333	7	-0.140092491	-8.333333333	7	-0.120787629	-8.333333333	2	-0.768584187	-0.931432478	1.2118808764	-0.156819693
AT1G01640	CHH	-6227	0.7991882792	8.6666666667	0.4718789106	4.6666666667	15	1.1166760969	24.666666667	3	-0.139202747	-8.333333333	7	-0.139202747	-8.333333333	7	-0.115073135	-8.333333333	2	0.1300314982	0.0863436872	0.6640213212	-0.139202747
AT1G01640	CHH	-6225	0.8004053702	12	-0.60186853	-5	15	-0.166807319	-25	3	0.293036055	8	6	-0.703125308	-11	7	-0.13762203	-25	1	-0.215331422	-0.083925921	0.3897523192	-0.703125308
AT1G01640	CHH	-6223	0.3537940511	6.9166666667	0.1400323601	4.9166666667	15	0.7162214574	17.916666667	5	-0.164275234	-22.08333333	5	-0.163020305	-22.08333333	7	-0.148069858	-22.08333333	2	-0.480238499	-0.211722353	0.44086918	-0.164275234
AT1G01640	CHH	-6221	0.0629893633	8	0.1546687469	12	6	-0.1984276	-55	1	-0.173766418	-5	2	-0.1984276	-55	1	0.1438403847	12	3	-0.281336875	-0.21778478	0.7741067731	-0.1984276
AT1G01640	CHH	-6217	-0.106083173	0.75	1.0075799235	12.75	15	0.765225417	12.75	5	-0.12821662	-7.25	7	-0.128216619	-7.25	7	-0.117735267	-7.25	2	-0.048679287	-0.034942169	0.7178036293	-0.12821662
AT1G01640	CHH	-6216	-0.32020942	0.1666666667	0.2194477593	5.1666666667	16	-0.109219475	-7.833333333	5	-0.112399144	-7.833333333	7	-0.117395711	-7.833333333	6	1.3772499531	42.166666667	2	-0.562789857	-0.397211012	0.7057892172	-0.32020942
AT1G01640	CHG	-6210	-0.812207862	-5.083333333	-0.037835364	2.9166666667	6	-0.088424348	-80.08333333	2	-1.131919227	-30.08333333	2	0.0145655845	19.916666667	1	-0.095924329	-80.08333333	3	-1.602805649	-1.186020702	0.7399653867	-1.131919227
AT1G01640	CHH	-6195	0.7692734025	6.75	-0.189526668	-5.25	17	1.0813704389	14.75	5	-0.105342926	-5.25	6	-0.147884127	-5.25	5	-0.120061697	-5.25	2	-0.089206768	-0.070535843	0.7907005857	-0.189526668
AT1G01640	CHG	-6189	0.4928288842	13.833333333	0.2038816088	10.833333333	6	0.1338721709	10.833333333	2	-0.162900276	-39.16666667	2	-0.123153451	-39.16666667	1	-0.147722205	-39.16666667	3	-0.494167511	-0.29512922	0.5972250568	-0.162900276
AT1G01640	CHH	-6184	-0.917211425	-5.666666667	0.1914026395	3.3333333333	16	-0.122250131	-9.666666667	3	-0.098351755	-9.666666667	7	-0.10081907	-9.666666667	6	-0.097644622	-9.666666667	2	-1.154178148	-0.786237604	0.6812099198	-0.917211425
AT1G01640	CHH	-6181	-0.095711765	2.75	0.5471093143	14.75	14	-0.250186732	-2.25	6	-1.161821793	-21.25	7	0.0230449451	4.75	5	-0.164593793	-35.25	2	-0.569858632	-0.232620989	0.4082082408	-1.161821793
AT1G01640	CHG	-6178	0.3637159745	0.1666666667	0.0789350297	6.1666666667	6	0.0593814704	6.1666666667	2	-1.584751651	-43.83333333	2	0.0530621475	6.1666666667	1	0.0642870557	6.1666666667	3	0	0	0	-1.584751651
AT1G01640	CHG	-6176	-2.019887643	-15.33333333	-0.993227664	-8.333333333	17	-0.558515754	-7.333333333	6	-1.486650013	-19.33333333	7	-0.404168274	-4.333333333	7	-1.549870221	-40.33333333	2	-2.265743718	-0.993732658	0.4385900531	-2.019887643
AT1G01640	CHG	-6172	-0.30603605	-9.166666667	-0.251732655	-10.16666667	6	-0.127773502	-27.16666667	2	-0.127773497	-27.16666667	2	-0.035911232	-27.16666667	1	0.4961329641	5.8333333333	3	-0.557350783	-0.326902791	0.5865297067	-0.30603605
AT1G01640	CHG	-6170	0.0788832413	7.75	0.1358356224	7.75	17	-0.588571977	-4.25	6	-0.762253833	-7.25	7	-0.762253821	-7.25	7	-0.086813623	-21.25	2	-0.582085295	-0.206132205	0.3541271481	-0.762253833
AT1G01640	CHH	-6165	-0.618275861	-5.833333333	-0.030950542	-9.833333333	16	1.8813715474	23.166666667	6	-0.032227613	-9.833333333	7	-0.036064414	-9.833333333	7	-0.1153411	-9.833333333	2	-0.67504621	-0.498896591	0.7390554651	-0.618275861
AT1G01640	CHH	-6164	0.4970971479	3.5	-0.293880683	-2.5	16	1.0695566526	16.5	4	-0.038238235	-8.5	7	-0.027345494	-8.5	6	-0.134481624	-8.5	2	-0.048371571	-0.028170877	0.5823849861	-0.293880683
AT1G01640	CHH	-6161	-1.445267697	-10.91666667	0.3372528275	8.0833333333	16	-0.285547554	-2.916666667	5	-0.213173877	-22.91666667	7	-0.213173877	-22.91666667	7	-0.162869778	-22.91666667	2	-1.683618582	-0.83139907	0.4938167585	-1.445267697
AT1G01640	CHH	-6158	-0.604640437	-4	-1.008366978	-10	16	0.2144588879	4	5	-0.139135909	-16	7	-0.139135916	-16	7	-0.068258383	-16	2	-1.525999578	-0.818310324	0.5362454456	-1.008366978
AT1G01640	CHH	-6156	-0.289255246	-0.666666667	-0.443293549	-1.666666667	17	-0.072839976	-7.666666667	6	-0.077157879	-7.666666667	7	-0.077158066	-7.666666667	7	-0.145209734	-7.666666667	2	-1.109581131	-0.751987681	0.6777221238	-0.443293549
AT1G01640	CHH	-6152	-1.64369764	-21.91666667	-0.527260476	-10.91666667	6	-0.10633637	-27.91666667	2	-0.026229477	-27.91666667	1	-0.026229491	-27.91666667	1	0.2518515484	5.0833333333	3	-1.756532058	-1.185623666	0.674979805	-1.64369764
AT1G01640	CHH	-6149	-0.029141749	-3.833333333	-0.028213006	-3.833333333	17	-0.026322175	-3.833333333	6	-0.026719495	-3.833333333	7	-0.026727383	-3.833333333	7	-0.0176469	-3.833333333	2	-0.000321252	-23.71474215	73819.846285	-0.029141749
AT1G01640	CHG	-6148	-1.058747978	-22.08333333	-0.545349181	-18.08333333	6	0.149765621	48.916666667	2	0.0653416568	-1.083333333	2	-0.15341687	-51.08333333	1	0.5669595871	15.916666667	3	-0.532660238	-0.287715951	0.5401491055	-1.058747978
AT1G01640	CHH	-6144	-1.419435228	-11.08333333	-1.568984918	-24.08333333	6	0.0967382841	25.916666667	2	-0.952986549	-24.08333333	2	-0.110919038	-74.08333333	1	0.0480303155	25.916666667	3	-1.655900578	-0.839750655	0.5071262526	-1.568984918
AT1G01640	CHH	-6141	-0.796868143	-1.833333333	-0.147928584	-12.83333333	15	1.1289715888	27.166666667	5	-0.034860962	4.1666666667	6	-0.222200534	1.1666666667	7	-0.102771306	-12.83333333	2	-0.919501976	-0.528080129	0.574311032	-0.796868143
AT1G01640	CHH	-6139	-1.777261898	-17.16666667	-1.52713505	-18.16666667	17	1.0639661702	24.833333333	6	-0.035023387	0.8333333333	7	-1.374630304	-28.16666667	7	-0.036345804	-42.16666667	2	-2.038905634	-0.675447602	0.3312794819	-1.777261898
AT1G01640	CHH	-6136	-1.724507183	-14.58333333	-1.11307072	-11.58333333	16	0.1209824581	2.4166666667	5	0.9249087276	15.416666667	6	-0.074934779	-17.58333333	7	-0.13103274	-17.58333333	2	-1.820082184	-0.958850346	0.5268170606	-1.724507183
AT1G01640	CHH	-6132	0.8186272826	6.1818181818	-0.171292489	-34.81818182	5	-0.149790934	-34.81818182	2	-0.149790934	-34.81818182	2	-0.136588875	-34.81818182	1	0.1420568401	-1.818181818	3	0	0	0	-0.171292489
AT1G01640	CHH	-6122	-0.927748702	-6.833333333	-1.701901446	-19.83333333	17	1.8768903211	41.166666667	6	-0.73645248	-11.83333333	7	-0.191976987	-25.83333333	7	-0.019379242	-25.83333333	2	-1.597057907	-0.628608659	0.3936041747	-1.701901446
AT1G01640	CHH	-6118	0.0198468868	0.75	-0.138570807	-3.25	17	-0.127714632	-3.25	6	-0.107203537	-3.25	7	-0.107203538	-3.25	7	-0.116597421	-3.25	2	0	0	0	-0.138570807
AT1G01640	CHH	-6116	-0.237450412	-7	-0.180226439	-13	5	-0.107127265	-13	1	1.096513989	37	2	-0.107127265	-13	1	-0.158676613	-13	2	-0.695263015	-0.825810065	1.1877664235	-0.237450412
AT1G01640	CHH	-6115	-0.248957244	-0.25	0.7218598081	10.75	6	-0.062281936	-6.25	1	1.6489320071	43.75	2	-0.062281899	-6.25	1	-0.071055712	-6.25	2	0.4059453443	0.3254224004	0.801640923	-0.248957244
AT1G01640	CHG	-6113	0.2919048797	0.5	0.0800137495	12.5	6	0.0696417789	12.5	2	-1.117809622	-37.5	2	-0.162324934	-87.5	1	0.0696417789	12.5	2	0.1053785892	0.0884239446	0.839107311	-1.117809622
AT1G01640	CHG	-6110	-0.772697521	-2.166666667	0.3181099501	7.8333333333	17	0.5603188241	14.833333333	6	-0.853585209	-11.16666667	7	-0.072088942	2.8333333333	7	-0.667890585	-18.16666667	2	-0.532696169	-0.179228239	0.3364549059	-0.853585209
AT1G01640	CHH	-6109	-0.007760309	4.8333333333	0.0420342875	5.8333333333	5	-0.253532452	-4.166666667	2	-0.253532452	-4.166666667	2	-0.142618844	-54.16666667	1	-0.253532451	-4.166666667	2	-0.332164811	-0.15337398	0.4617406024	-0.253532452
AT1G01640	CHH	-6105	-0.20765926	0.9166666667	0.2583517878	2.9166666667	17	-0.145520319	-3.083333333	6	-0.110793479	-3.083333333	7	-0.110641649	-3.083333333	7	-0.122528346	-3.083333333	2	-0.490830239	-0.417849167	0.8513109712	-0.20765926
AT1G01640	CHH	-6099	0.30560806	3.3333333333	0.0458175918	2.3333333333	17	-0.060227262	-3.666666667	5	-0.061505094	-3.666666667	7	1.034584478	13.333333333	6	-0.064155919	-3.666666667	2	0.148420193	0.0987815446	0.6655532683	-0.064155919
AT1G01640	CG	-6097	-0.785509831	-5	-0.232532403	-2	17	0.0268669622	4	5	-2.221609312	-25	7	0.0179588065	4	7	-0.097406211	-96	2	-1.39144494	-1.170235359	0.8410216787	-2.221609312
AT1G01640	CHH	-6095	-1.373561993	-7.083333333	-0.868004252	-5.083333333	17	0.3988986332	8.9166666667	5	-0.111369638	-11.08333333	6	-0.129459408	-11.08333333	7	-0.055583474	-11.08333333	2	-1.810649148	-1.182695406	0.6531886132	-1.373561993
AT1G01640	CHG	-6093	-0.896186862	-10.41666667	-1.434404466	-25.41666667	6	0.1179744947	7.5833333333	2	-1.488157642	-42.41666667	2	-0.198471646	-92.41666667	1	-1.488157642	-42.41666667	2	-1.628180524	-1.534550468	0.9424940571	-1.488157642
AT1G01640	CHG	-6091	-0.545365942	-6.75	0.5973466771	1.25	17	0.1198458848	7.25	6	-1.362873934	-21.75	7	0.1198458459	7.25	6	-0.325972408	-92.75	2	-0.603728701	-0.284387177	0.4710512788	-1.362873934
AT1G01640	CHH	-6090	0.1545703217	4.1666666667	-0.053673688	-9.833333333	5	1.3088675571	40.166666667	2	-0.080778544	-9.833333333	2	-0.067710392	-9.833333333	1	-0.080778551	-9.833333333	2	-0.151785686	-0.111591065	0.7351883311	-0.080778551
AT1G01640	CHH	-6088	0.4233062202	6.6666666667	0.7719836658	13.666666667	5	1.558814806	43.666666667	2	-0.050024911	-6.333333333	2	-0.01702062	-6.333333333	1	-0.050009838	-6.333333333	2	0.7421014837	0.5306282511	0.7150346182	-0.050024911
AT1G01640	CHH	-6086	-0.12753624	-11.75	-0.088361039	-11.75	4	-0.068531145	-11.75	1	-0.075433894	-11.75	2	-0.068531145	-11.75	1	-0.075433894	-11.75	2	-0.007492371	-21.70022454	2896.3093757	-0.12753624
AT1G01640	CHH	-6085	-0.127146099	-8.833333333	-0.117374036	-8.833333333	6	-0.089652855	-8.833333333	2	-0.089652846	-8.833333333	2	-0.070166324	-8.833333333	1	-0.089652861	-8.833333333	2	0	0	0	-0.127146099
AT1G01640	CHH	-6082	-0.240616384	-1.833333333	-0.07547721	-4.833333333	17	-0.05478757	-4.833333333	6	-0.060575145	-4.833333333	7	-0.060575117	-4.833333333	7	-0.065108927	-4.833333333	2	-1.031482127	-1.141301697	1.10646774	-0.240616384
AT1G01640	CHH	-6080	-0.678898327	-13.5	-0.150775149	-19.5	6	-0.180754361	-19.5	2	-0.180754361	-19.5	2	-0.135491544	-19.5	1	-0.180754361	-19.5	2	-1.311029547	-1.677151608	1.2792630125	-0.678898327
AT1G01640	CHG	-6079	-1.521304584	-17.08333333	0.1195964114	19.916666667	6	0.0898824137	19.916666667	2	-0.968607591	-30.08333333	2	-0.133409592	-80.08333333	1	0.0898824137	19.916666667	2	-0.502897054	-0.388250595	0.7720279773	-1.521304584
AT1G01640	CHG	-6077	-0.02747144	0.5833333333	0.3339684219	4.5833333333	15	0.1476563047	24.583333333	5	0.5747516155	10.583333333	7	0.5747516078	10.583333333	7	-0.161853431	-75.41666667	2	0.3592025906	0.1342578733	0.3737664393	-0.161853431
AT1G01640	CG	-6075	-0.478613081	-2.083333333	-1.092470602	-6.083333333	16	0.0551711449	5.9166666667	5	-0.947997248	-8.083333333	7	-0.947997209	-8.083333333	7	0.0468190739	5.9166666667	2	-1.064931534	-0.639079959	0.6001136589	-1.092470602
AT1G01640	CHH	-6072	-0.618354491	-12.75	0.0986490721	34.25	6	0.1526568201	34.25	2	-0.41503807	-15.75	2	-0.153196024	-65.75	1	-0.138700234	-65.75	2	-0.334539144	-0.257911016	0.7709442108	-0.618354491
AT1G01640	CHH	-6069	0.0534474578	1.5	-0.159909975	-15.5	17	1.2558058982	24.5	5	-0.172773012	-1.5	7	-0.008262399	1.5	6	-0.142116822	-15.5	2	-0.47232695	-0.228404547	0.4835729728	-0.172773012
AT1G01640	CHG	-6066	-0.228321455	8.2727272727	0.1231275668	14.272727273	6	0.0713724588	14.272727273	2	0.0713723254	14.272727273	2	-0.288136658	-85.72727273	1	0.071372336	14.272727273	2	0	0	0	-0.288136658
AT1G01640	CHG	-6064	-0.929977968	-5.583333333	-0.683980196	-3.583333333	17	0.0904632432	2.4166666667	5	0.1343854311	2.4166666667	6	0.1343854617	2.4166666667	6	-2.126620781	-47.58333333	2	0	0	0	-2.126620781
AT1G01640	CHH	-6062	-0.053037487	-4.333333333	-0.049795135	1.6666666667	17	-0.049116469	-4.333333333	4	-0.037443322	-4.333333333	7	-0.037446373	-4.333333333	7	-0.052264182	-4.333333333	2	-1.319008081	-1.425605787	1.0808165672	-0.053037487
AT1G01640	CHH	-6059	-0.505353803	-8.833333333	1.1661046738	33.166666667	3	0.5359637367	16.166666667	2	-0.071789229	-33.83333333	2	-0.108318127	-33.83333333	1	0.5359626509	16.166666667	2	-0.073766735	-0.037740331	0.5116172033	-0.505353803
AT1G01640	CHH	-6055	-0.201325552	-9.583333333	0.0986306676	2.4166666667	17	-0.142777919	-9.583333333	6	0.2986557053	4.4166666667	7	-0.149623335	-9.583333333	7	-0.110340636	-9.583333333	2	-1.257769423	-0.899382912	0.7150618347	-0.201325552
AT1G01640	CG	-6045	-2.940670739	-19.58333333	0.0507337635	2.4166666667	13	-2.571822894	-30.58333333	6	0.0659543342	2.4166666667	6	0.0716313083	2.4166666667	7	-2.180068287	-47.58333333	2	-2.171817039	-1.522959646	0.701237544	-2.940670739
AT1G01640	CHH	-6043	-0.097943628	-13.33333333	-0.171655339	-13.33333333	6	-0.107009362	-13.33333333	1	-0.113394389	-13.33333333	2	-0.107009362	-13.33333333	1	-0.113394389	-13.33333333	2	0	0	0	-0.171655339
AT1G01640	CHH	-6042	-0.147622972	-11.5	-0.193834677	-11.5	6	-0.108363448	-11.5	1	-0.126278901	-11.5	2	-0.108363448	-11.5	1	-0.126278901	-11.5	2	0	0	0	-0.193834677
AT1G01640	CHG	-6039	-1.72416393	-17.83333333	-0.646623725	-9.833333333	6	0.0475332227	7.1666666667	2	-1.59748456	-42.83333333	2	0.0579655797	7.1666666667	1	0.047527795	7.1666666667	2	-1.582058134	-1.035811387	0.6547239733	-1.72416393
AT1G01640	CHG	-6037	-2.102445672	-9.416666667	-1.216190892	-5.416666667	15	-2.321506429	-25.41666667	6	-2.148521454	-21.41666667	7	-0.979594306	-6.416666667	7	0.0468587091	7.5833333333	2	-2.700919367	-1.422662005	0.5267324981	-2.321506429
AT1G01640	CHG	-6030	-0.393839113	-8.583333333	0.0943999803	9.4166666667	5	0.0616536901	9.4166666667	2	0.0616536594	9.4166666667	2	-0.12460834	-90.58333333	1	0.0616542555	9.4166666667	2	-1.75738e-15	-1.15907e-15	0.6595452711	-0.393839113
AT1G01640	CHG	-6028	-0.842388775	-5	0.1456547066	7	14	0.066995871	7	5	-0.885646664	-10	6	-0.73989787	-7	7	-1.783047902	-43	2	-0.782141185	-0.441832752	0.5649015305	-1.783047902
AT1G01640	CHH	-6024	-1.280486811	-13.08333333	-0.687377544	-9.083333333	6	0.5751306384	23.916666667	2	0.5751356202	23.916666667	2	-0.042079452	-26.08333333	1	-0.078634091	-26.08333333	2	-1.214864817	-0.695707995	0.5726628882	-1.280486811
AT1G01640	CHH	-6017	-0.660417583	-10.75	-0.267987644	-8.75	5	-0.03230748	-28.75	2	-0.032308229	-28.75	2	-0.081875175	-28.75	1	-0.03230792	-28.75	2	-1.228090984	-0.75644205	0.6159495183	-0.660417583
AT1G01640	CHH	-6010	-0.309997521	-4.181818182	-1.261627752	-28.18181818	6	-0.118973798	-45.18181818	1	-0.118973701	-45.18181818	1	-0.118973717	-45.18181818	1	-0.165107531	-45.18181818	2	-1.266751211	-0.78714808	0.6213912195	-1.261627752
AT1G01640	CHH	-6004	-0.15489919	-16.33333333	-0.131471411	-16.33333333	6	1.3666163197	33.666666667	2	-0.13164193	-16.33333333	1	-0.13164193	-16.33333333	1	-0.115365112	-16.33333333	2	-1.027482308	-1.22043551	1.1877922377	-0.15489919
AT1G01640	CHH	-6002	-0.980386975	-15.25	0.1397466308	5.75	6	0.0923070774	5.75	2	0.1476768603	55.75	1	-0.085007618	-44.25	1	-0.1333588	-44.25	2	-0.923292898	-0.490059651	0.530773769	-0.980386975
AT1G01640	CHH	-5999	-0.920332104	-5.333333333	-0.193705042	-19.33333333	16	1.1885334557	30.666666667	6	-0.304568376	-2.333333333	6	-0.065234757	-19.33333333	7	-0.106838715	-19.33333333	2	-1.394216496	-0.797801783	0.5722223091	-0.920332104
AT1G01640	CHG	-5996	-1.05971885	-3.166666667	0.2111048521	13.833333333	5	0.0263550441	33.833333333	2	-0.790284455	-16.16666667	2	-0.088804025	-66.16666667	1	-0.79028444	-16.16666667	2	-1.123323466	-0.554310736	0.4934560281	-1.05971885
AT1G01640	CHG	-5994	-0.710741183	-3.25	-0.420945784	-1.25	16	-0.056141754	2.75	6	-0.882670916	-14.25	6	-0.577755109	-7.25	7	-0.520605951	-14.25	2	-1.057674024	-0.337692492	0.3192784203	-0.882670916
AT1G01640	CHH	-5988	-1.25301405	-18.66666667	-1.081462663	-25.66666667	6	0.2727694843	7.3333333333	2	-0.081310785	-42.66666667	2	-0.07003674	-42.66666667	1	-0.081309913	-42.66666667	2	-1.894723812	-0.994252281	0.5247478678	-1.25301405
AT1G01640	CHH	-5981	-0.632647146	-1.166666667	-0.263427765	0.8333333333	7	-0.091397068	-13.16666667	2	-0.09139371	-13.16666667	2	-0.085463185	-13.16666667	1	-0.091403852	-13.16666667	2	-1.067212293	-0.7396672	0.6930834707	-0.632647146
AT1G01640	CHH	-5978	-0.017418861	-5.666666667	-0.041957454	-5.666666667	7	-0.043534093	-5.666666667	2	-0.043281845	-5.666666667	2	-0.023714213	-5.666666667	1	1.7403235924	44.333333333	2	-0.683845829	-0.780158558	1.1408398272	-0.043534093
AT1G01640	CHH	-5973	0.4283781842	3.9166666667	0.6088963433	8.9166666667	7	0.9794124012	29.916666667	2	0.9794124012	29.916666667	2	-0.14990788	-20.08333333	1	0.9794124012	29.916666667	2	1.0460876376	0.5332984796	0.5098028697	-0.14990788
AT1G01640	CHH	-5967	0.2575173766	2.5833333333	-0.124514893	-4.416666667	17	-0.081778719	-4.416666667	6	-0.081778706	-4.416666667	6	-0.088953894	-4.416666667	7	-0.027717417	-4.416666667	2	-0.814351764	-0.664976304	0.8165713308	-0.124514893
AT1G01640	CHH	-5956	-1.027887553	-18.16666667	-0.800397858	-20.16666667	7	0.0611233268	22.833333333	2	-0.650999153	-27.16666667	2	-0.103144317	-77.16666667	1	0.0611352423	22.833333333	2	-1.036675774	-0.478737308	0.4618004201	-1.027887553
AT1G01640	CHH	-5951	-0.023777342		-0.122614472	-6	7	-0.164617363	-6	2	-0.164617363	-6	2	-0.043979427	-6	1	-0.164617363	-6	2	0	0	0	-0.164617363
AT1G01640	CHH	-5948	-1.211238283	-24.66666667	-0.055718143	-8.666666667	7	-0.235687576	-15.66666667	2	-0.137732786	-65.66666667	2	-0.131327264	-65.66666667	1	-0.235687576	-15.66666667	2	-1.44475099	-0.640503439	0.4433313725	-1.211238283
AT1G01640	CHH	-5941	1.1801358763	9.1666666667	-0.214396888	-19.83333333	7	-0.169575453	-19.83333333	2	-0.169575456	-19.83333333	2	-0.163414389	-19.83333333	1	-0.169575456	-19.83333333	2	-0.438430435	-0.594903102	1.3568928038	-0.214396888
AT1G01640	CHH	-5937	-0.111499152	-3.916666667	-0.089940513	2.0833333333	17	-0.04142463	-3.916666667	6	-0.04137091	-3.916666667	6	0.7740611811	10.083333333	7	-0.070482448	-3.916666667	2	-1.001840668	-0.80709144	0.8056085817	-0.111499152
AT1G01640	CHH	-5934	-0.02618996	-4	-0.045069789	-4	15	-0.037294842	-4	6	-0.03729568	-4	6	0.8541845679	10	7	-0.035640507	-4	2	-1.283050072	-1.386294361	1.0804678563	-0.045069789
AT1G01640	CHH	-5929	-0.315340418	-6.666666667	1.7624822208	41.333333333	7	0.21871417	5.3333333333	2	0.21871417	5.3333333333	2	-0.111071631	-44.66666667	1	0.21871417	5.3333333333	2	0.7057036533	0.3856442695	0.5464677243	-0.315340418
AT1G01640	CHH	-5920	-0.779129502	-3.166666667	-0.137025427	-0.166666667	16	-0.099070696	-6.166666667	6	-0.099070697	-6.166666667	6	0.6096445207	7.8333333333	7	-0.131771609	-6.166666667	2	-0.958838106	-0.678751951	0.7078900459	-0.779129502
AT1G01640	CHH	-5914	0.7627336777	6.6666666667	-0.104163067	-12.33333333	7	-0.047871089	-12.33333333	1	-0.033650885	-12.33333333	2	-0.047871097	-12.33333333	1	1.3896025108	37.666666667	2	0.3133050944	0.2104924387	0.6718449282	-0.104163067
AT1G01640	CHG	-5909	-1.154966164	-12.5	0.0451497167	5.5	7	0.036388236	5.5	2	0.0363687748	5.5	2	0.0196164026	5.5	1	0.0363692592	5.5	2	0	0	0	-1.154966164
AT1G01640	CHG	-5907	-1.673773044	-8.083333333	0.0725377852	10.916666667	16	0.1222965463	10.916666667	6	0.1222965996	10.916666667	6	-0.770222678	-6.083333333	6	0.1066539945	10.916666667	2	0.075228629	0.0609688687	0.8104476909	-1.673773044
AT1G01640	CHH	-5906	-0.09834719	-5.416666667	-0.167427159	-5.416666667	17	-0.125906163	-5.416666667	5	-0.097724152	-5.416666667	6	-0.132427971	-5.416666667	7	-0.11358797	-5.416666667	2	-0.010606252	-21.72160449	2048.000003	-0.167427159
AT1G01640	CHH	-5902	0.0716965573	-2.666666667	-0.473188466	-12.66666667	7	-0.015941452	-55.66666667	2	-0.064318379	-5.666666667	2	-0.141837449	-55.66666667	1	-0.012301796	-55.66666667	2	-0.976096691	-0.440680014	0.4514716811	-0.473188466
AT1G01640	CHH	-5899	-0.966038836	-3.833333333	-0.375227151	-0.833333333	16	-0.053917668	-6.833333333	6	-0.053910126	-6.833333333	6	0.4551980331	7.1666666667	7	-0.100708006	-6.833333333	2	-1.106991585	-0.741937372	0.6702285564	-0.966038836
AT1G01640	CHH	-5895	-1.166894721	-6.083333333	-0.640530696	-4.083333333	16	-0.080202954	-10.08333333	5	-0.086081835	-10.08333333	6	1.2438729544	18.916666667	7	-0.070822117	-10.08333333	2	-1.128027343	-0.671224962	0.5950431658	-1.166894721
AT1G01640	CHH	-5894	-0.50992185		-0.509259182	-1	16	-0.057006708	-7	5	-0.057115723	-7	6	0.3278195308	7	7	-0.048482175	-7	2	-0.914765495	-0.548565952	0.5996793222	-0.50992185
AT1G01640	CHH	-5892	1.2367160106	15.916666667	0.7991212243	13.916666667	14	0.8495054675	17.916666667	6	-0.152816296	-15.08333333	6	-0.23173916	-1.083333333	7	-0.188195711	-15.08333333	2	0.8152664236	0.3101549283	0.3804338304	-0.23173916
AT1G01640	CHG	-5890	-1.297064848	-21.75	0.1430440416	-3.75	6	0.1532955086	13.25	2	-0.963525992	-36.75	2	0.1504454199	13.25	1	0.1532955077	13.25	2	-0.715004951	-0.374693449	0.5240431534	-1.297064848
AT1G01640	CG	-5888	-0.822670744	-2.083333333	0.1496241046	4.9166666667	17	0.098554506	4.9166666667	5	0.149093901	4.9166666667	6	0.149093901	4.9166666667	6	0.1096157062	4.9166666667	1	0	0	0	-0.822670744
AT1G01640	CHG	-5881	-0.50618229	-1.166666667	0.1028766898	3.8333333333	16	-0.749736624	-7.166666667	6	0.1724052572	9.8333333333	5	-0.749736624	-7.166666667	6	-1.583709596	-40.16666667	2	-0.654164457	-0.420373588	0.6426114773	-1.583709596
AT1G01640	CHH	-5876	0.4119035317	17.5	0.8189746581	26.5	15	0.0997418027	13.5	5	-1.239513795	-26.5	5	-0.934419169	-13.5	6	-0.127389012	-46.5	2	-0.394074308	-0.176258402	0.4472719954	-1.239513795
AT1G01640	CHH	-5873	-0.878243176	-0.583333333	1.3416985122	28.416666667	13	0.6591724227	23.416666667	5	-1.779087431	-36.58333333	5	-0.756946507	-6.583333333	6	-0.092253701	-56.58333333	2	-0.687113754	-0.259634305	0.3778621852	-1.779087431
AT1G01640	CHH	-5872	0.0368159285	6.0833333333	-0.835495279	-4.916666667	12	0.0939424043	7.0833333333	5	-0.234745728	-12.91666667	6	0.6257228908	16.083333333	7	-0.199732524	-12.91666667	2	-0.548651332	-0.239308488	0.4361758993	-0.835495279
AT1G01640	CHH	-5870	-0.053688921	1.3333333333	-0.166241124	-5.666666667	16	-0.109035979	-5.666666667	6	-0.109036067	-5.666666667	6	-0.109042048	-5.666666667	6	-0.09595156	-5.666666667	2	-1.144321459	-0.912712911	0.7976018483	-0.166241124
AT1G01640	CG	-5867	-1.324855445	-10.25	-0.419400384	-4.25	15	0.0610954072	8.75	5	-1.204587808	-24.25	3	0.0716372132	8.75	7	0.0491248557	8.75	2	-0.775816294	-0.38464378	0.4957923458	-1.324855445
AT1G01640	CHH	-5866	-0.046144969	-4.5	-0.108624817	-17.5	7	-0.047301771	-17.5	2	-0.047301667	-17.5	2	-0.034880163	-17.5	1	1.2510239007	32.5	2	-0.454736218	-0.326902786	0.7188844276	-0.108624817
AT1G01640	CG	-5862	-0.951197365	-2.833333333	-0.580078717	-1.833333333	16	0.073019236	4.1666666667	6	0.0730192154	4.1666666667	6	-1.462370695	-12.83333333	6	0.0607793793	4.1666666667	2	0	0	0	-1.462370695
AT1G01640	CG	-5860	-0.416803609	-0.166666667	0.0415591015	3.8333333333	15	0.1426869314	10.833333333	5	0.134999162	10.833333333	6	-1.396723387	-18.16666667	7	0.1160929374	10.833333333	2	-0.208163113	-0.145657614	0.6997282637	-1.396723387
AT1G01640	CHG	-5859	-1.218319333	-26.54545455	-1.435274603	-42.54545455	6	-0.157562319	-59.54545455	2	-0.068332631	-9.545454545	2	0.0775470183	40.454545455	1	-0.157562299	-59.54545455	2	-1.888658726	-1.005097426	0.532175248	-1.435274603
AT1G01640	CG	-5857	-0.046755973	2.0833333333	0.1759229916	5.0833333333	17	0.1280559302	5.0833333333	6	0.1280559561	5.0833333333	6	-1.304289811	-8.916666667	7	0.1034691434	5.0833333333	2	0	0	0	-1.304289811
AT1G01640	CHH	-5855	-0.932183183	-15.41666667	-0.064389904	-7.416666667	7	-0.144200335	-21.41666667	2	-0.144200337	-21.41666667	2	-0.142353158	-21.41666667	1	-0.144200337	-21.41666667	2	-1.175905852	-0.959350221	0.8158393123	-0.932183183
AT1G01640	CG	-5843	-1.279600904	-6.416666667	0.0979261883	1.5833333333	17	0.0444123528	7.5833333333	6	-2.098264489	-25.41666667	6	0.0444116383	7.5833333333	6	0.0339492581	7.5833333333	2	-0.985427353	-0.533863292	0.5417581422	-2.098264489
AT1G01640	CHH	-5835	-0.927938056	-3.416666667	-1.053922267	-7.416666667	16	-0.162332495	-13.41666667	6	-0.017345688	3.5833333333	6	0.4170573058	11.583333333	4	-0.064412755	-13.41666667	1	-1.345130712	-0.661085248	0.4914654332	-1.053922267
AT1G01640	CHG	-5825	-0.45148366	-3	1.6553688099	42	6	-0.128298645	-41	2	-0.128298638	-41	2	-0.099530222	-41	1	0.1749675606	9	2	-0.213881839	-0.096992266	0.4534852819	-0.45148366
AT1G01640	CHG	-5823	0.2988993929	4.9166666667	-1.232685037	-13.08333333	17	0.0295615392	1.9166666667	6	0.0295615343	1.9166666667	6	0.0295615442	1.9166666667	6	0.5036048553	18.916666667	2	-0.275116527	-0.091807549	0.3337042306	-1.232685037
AT1G01640	CHH	-5821	0.1835783511	2.75	-0.104608537	0.75	16	0.8517901734	11.75	6	-0.036045843	-5.25	4	-0.005129292	-5.25	5	-0.022035775	-5.25	1	0.0147871993	0.0093897403	0.6349911263	-0.104608537
AT1G01640	CG	-5817	0.9993740354	6.75	0.0866652629	13.75	7	0.0927951565	13.75	2	-0.047092116	-86.25	2	0.0890320995	13.75	1	0.0890327958	13.75	1	0.8143227004	0.5727010275	0.703285107	-0.047092116
AT1G01640	CG	-5816	-3.196313528	-22.58333333	-0.659105744	-3.583333333	16	0.0119223264	8.4166666667	6	-2.810247884	-41.58333333	6	-0.769999968	-8.583333333	6	0.1223484345	8.4166666667	2	-2.835995113	-1.290150501	0.4549198603	-3.196313528
AT1G01640	CHH	-5814	-0.103515334	-2.166666667	0.3785955465	3.8333333333	16	-0.063130574	-2.166666667	5	-0.063130578	-2.166666667	5	-0.068157669	-2.166666667	7	-0.05446341	-2.166666667	2	-0.910571415	-1.00764051	1.1066023966	-0.103515334
AT1G01640	CHH	-5812	-0.764574372	-1	0.5777770698	13	12	0.6561947024	21	3	-0.087345475	-12	3	-0.242806918	2	7	0.080649199	88	1	-0.023827398	-0.011650613	0.4889586783	-0.764574372
AT1G01640	CHH	-5810	-0.029391249	-3.583333333	0.3706027502	2.4166666667	16	-0.025606176	-3.583333333	6	-0.025606112	-3.583333333	6	1.2781354129	13.416666667	6	-0.026913645	-3.583333333	2	-0.379703832	-0.32322701	0.8512608582	-0.029391249
AT1G01640	CHH	-5796	-0.701218558	-4.75	-0.771888576	-8.75	17	-0.565150469	-12.75	4	-1.054817969	-20.75	6	-0.071201085	-37.75	6	-0.13937158	-37.75	2	-1.845171318	-0.656711314	0.3559080434	-1.054817969
AT1G01640	CHG	-5789	-0.212232911	-8.666666667	-0.066276286	-15.66666667	6	-0.062636393	-15.66666667	2	-0.062636933	-15.66666667	2	-0.053960899	-15.66666667	1	-0.053960933	-15.66666667	1	-0.767350936	-0.860201265	1.1210011287	-0.212232911
AT1G01640	CG	-5788	0.9709127587	3.9166666667	0.0901408669	11.916666667	5	-0.983929807	-38.08333333	2	0.0671529327	11.916666667	2	0.0744541369	11.916666667	1	0.0744541143	11.916666667	1	1.2052273139	0.9707789172	0.805473711	-0.983929807
AT1G01640	CG	-5787	1.0928109246	7.1666666667	-0.235918959	-1.833333333	17	-0.524965995	-6.833333333	6	-1.648436816	-22.83333333	6	0.1083496827	10.166666667	4	-1.525289893	-39.83333333	2	-0.182866033	-0.091908371	0.5025994691	-1.648436816
AT1G01640	CHH	-5785	-0.498636515	-12.41666667	-0.133764417	-18.41666667	6	-0.11130972	-18.41666667	2	-0.11130972	-18.41666667	2	-0.032308398	-18.41666667	1	-0.111309718	-18.41666667	2	-1.043006151	-1.151722114	1.1042332899	-0.498636515
AT1G01640	CHH	-5784	-0.385742959	-12.58333333	-0.120322593	-24.58333333	6	-0.105421898	-24.58333333	2	-0.105421882	-24.58333333	2	-0.096327938	-24.58333333	1	-0.105421888	-24.58333333	2	-1.214948237	-1.284654206	1.0573736124	-0.385742959
AT1G01640	CHH	-5783	-1.194203496	-20.91666667	0.0259340339	-5.916666667	6	0.4976353791	11.083333333	2	-0.079018315	-38.91666667	2	-0.080938506	-38.91666667	1	-0.080938514	-38.91666667	1	-1.18287438	-0.627057077	0.5301129923	-1.194203496
AT1G01640	CHH	-5778	0.0676267091	-1.333333333	-0.11870929	-19.33333333	5	-0.092916014	-19.33333333	2	-0.092916014	-19.33333333	2	-0.124227171	-19.33333333	1	-0.092916014	-19.33333333	2	-1.051277459	-1.065143554	1.013189758	-0.124227171
AT1G01640	CHH	-5775	-0.75500556	-20.25	-0.290888721	-16.25	6	-0.117783799	-49.25	2	-0.117794121	-49.25	2	-0.099678333	-49.25	1	0.2999476524	0.75	2	-1.200908952	-0.580817995	0.4836486515	-0.75500556
AT1G01640	CHH	-5771	1.6187687094	19.666666667	2.3839054181	36.666666667	17	0.4783422247	6.6666666667	6	-0.144528456	-10.33333333	6	-0.143564197	-10.33333333	7	-0.114977067	-10.33333333	2	1.0561221664	0.7497852741	0.7099418021	-0.144528456
AT1G01640	CHH	-5766	-0.373055982	-2.75	0.1568563242	4.25	4	0.8287696625	29.25	2	-0.160544464	-20.75	1	-0.165090728	-20.75	2	0.8287696625	29.25	2	-0.100745996	-0.058353265	0.5792117481	-0.373055982
AT1G01640	CHG	-5761	-0.371356464	-6.5	-0.560406747	-11.5	6	0.0519136967	5.5	2	0.0436726614	5.5	1	0.0519125143	5.5	2	-1.535169992	-44.5	2	-0.633492015	-0.436102078	0.6884097463	-1.535169992
AT1G01640	CHG	-5759	-0.905272697	-4.083333333	0.025995614	8.9166666667	17	-0.72811183	-8.083333333	6	0.1725888822	8.9166666667	6	-0.57612143	-5.083333333	7	0.0574550407	8.9166666667	2	-0.198133418	-0.10697212	0.5398994312	-0.905272697
AT1G01640	CHH	-5758	-0.443797194	-9.416666667	-0.000139818	-3.416666667	6	-0.000037487	-3.416666667	2	-0.07678379	-53.41666667	1	-0.000037487	-3.416666667	2	-0.000037487	-3.416666667	2	-0.457384613	-0.207639365	0.4539710323	-0.443797194
AT1G01640	CHH	-5744	-0.321655948	1.8333333333	2.1906506277	31.833333333	17	1.2310244265	28.833333333	6	-0.513582148	-4.166666667	6	-0.513582066	-4.166666667	6	-0.125465162	-21.16666667	2	0.7773316039	0.3050794932	0.3924702041	-0.513582148
AT1G01640	CHG	-5739	-0.613740642	-13.41666667	0.0312115934	19.583333333	6	0.0377370954	19.583333333	1	0.0377371237	19.583333333	1	-0.115059005	-80.41666667	2	-0.115058862	-80.41666667	2	-0.756865409	-0.382992254	0.5060242536	-0.613740642
AT1G01640	CHG	-5736	1.7729379405	22.166666667	0.4588615315	10.166666667	17	1.1257735595	28.166666667	6	0.377957517	12.166666667	6	-1.48878359	-25.83333333	7	-0.10882207	-54.83333333	2	0.9932648447	0.3125344652	0.3146537068	-1.48878359
AT1G01640	CHH	-5733	-0.255591745	-5.416666667	0.526693207	10.583333333	7	0.1297608418	53.583333333	2	0.1598408567	53.583333333	1	0.1216280167	3.5833333333	2	0.1216280167	3.5833333333	2	0.6249957522	0.3103363381	0.4965415157	-0.255591745
AT1G01640	CHG	-5718	0.1538096112	6.4166666667	0.1300028407	6.4166666667	7	0.1258196668	6.4166666667	2	0.1057636287	6.4166666667	1	0.1258196668	6.4166666667	2	-1.586490149	-43.58333333	2	0	0	0	-1.586490149
AT1G01640	CHG	-5716	1.0164387543	4.9166666667	-0.247183223	-3.083333333	17	0.0831845552	8.9166666667	6	0.0792428374	8.9166666667	5	0.0862505417	8.9166666667	7	0.0638112985	8.9166666667	2	1.2229467562	0.8129483804	0.6647455225	-0.247183223
AT1G01640	CHH	-5705	0.8211089251	9.5833333333	1.9896996389	28.583333333	16	-1.138780951	-23.41666667	6	-0.393509931	-7.416666667	6	0.0728008493	2.5833333333	7	0.2418263218	9.5833333333	2	1.018707098	0.3140688276	0.3083014031	-1.138780951
AT1G01640	CHH	-5699	0.7403442203	4.5833333333	0.7923354946	7.5833333333	15	0.9105358588	13.583333333	6	-0.089868745	-2.416666667	6	-0.257232962	-5.416666667	7	1.0530858788	30.583333333	2	1.0566208436	0.3896651017	0.3687842276	-0.257232962
AT1G01640	CHH	-5694	1.9294337862	14.916666667	1.8769640041	17.916666667	16	0.274486044	3.9166666667	6	0.2744859979	3.9166666667	6	0.1140573722	0.9166666667	7	-0.045233912	-13.08333333	2	1.9847806228	0.7793248768	0.3926503856	-0.045233912
AT1G01640	CHG	-5690	-0.547567096	-16.75	-0.094746953	-11.75	7	-0.10141687	-40.75	2	0.1223302789	59.25	1	0.5786600828	9.25	2	-0.101416567	-40.75	2	-0.455283794	-0.22314356	0.4901197075	-0.547567096
AT1G01640	CHG	-5688	0.2141735618	4.1666666667	-0.04844743	1.1666666667	15	-1.108283852	-21.83333333	6	-0.02909039	1.1666666667	5	0.8482636785	18.166666667	7	0.2653561924	11.166666667	2	0.0813331514	0.0256150611	0.3149399798	-1.108283852
AT1G01640	CHH	-5682	0.737136118	2	0.7342096338	3	16	0.8242410945	7	6	-0.128691541	-10	6	-0.107975066	-10	7	-0.104786133	-10	2	0.5533620749	0.3050738152	0.5513095837	-0.128691541
AT1G01640	CHH	-5681	0.590488658		-0.123613107	-4	16	0.8391341723	7	6	-0.111866667	-10	6	-0.104902683	-10	7	-0.09931827	-10	2	0.1242572372	0.0720240954	0.5796370255	-0.123613107
AT1G01640	CHH	-5679	1.4036168085	9.9166666667	0.8717289308	5.9166666667	7	-0.145775982	-8.083333333	2	-0.106150449	-8.083333333	1	-0.145775983	-8.083333333	2	-0.145775983	-8.083333333	2	1.160925516	0.8630462172	0.7434122218	-0.145775983
AT1G01640	CHH	-5674	0.4329595097	0.1666666667	-0.229180563	-3.833333333	16	0.743226976	7.1666666667	6	-0.069322416	-9.833333333	6	-0.069693991	-9.833333333	7	-0.109365907	-9.833333333	2	-0.073411414	-0.04184711	0.570035471	-0.229180563
AT1G01640	CHH	-5665	0.8645749998	2.8333333333	-0.063037162	-4.166666667	15	1.6472620353	15.833333333	5	-0.072474719	-4.166666667	6	-0.076753499	-4.166666667	7	-0.061326832	-4.166666667	2	0.4886986888	0.3809740881	0.7795684679	-0.076753499
AT1G01640	CHH	-5655	-0.93087047	-11.66666667	-0.963032156	-15.66666667	15	-0.445372393	-11.66666667	6	-0.445372393	-11.66666667	6	-0.652738215	-14.66666667	7	-0.127378264	-28.66666667	1	-1.671502515	-0.681462819	0.4076947614	-0.963032156
AT1G01640	CHH	-5651	1.1242990139	3	0.3428687457	-1	16	0.7153952362	6	5	0.541427955	3	6	0.3869580352		7	-0.109433617	-14	2	1.1164176886	0.5223294482	0.4678620319	-0.109433617
AT1G01640	CHH	-5630	-0.08009733	-10.08333333	-0.071254721	-10.08333333	7	-0.076509982	-10.08333333	1	-0.076509964	-10.08333333	1	-0.054069787	-10.08333333	2	-0.054072695	-10.08333333	2	0	0	0	-0.08009733
AT1G01640	CHH	-5626	-0.05673362	-4.25	-0.094329236	-4.25	7	-0.028960045	-4.25	1	-0.028945814	-4.25	1	-0.041209155	-4.25	2	-0.041300458	-4.25	2	0	0	0	-0.094329236
AT1G01640	CHH	-5560	0.2240426215	0.5833333333	0.2344653812	0.5833333333	14	-0.054230838	-6.416666667	6	-0.054229497	-6.416666667	6	-0.055163525	-6.416666667	7	-0.024181911	-6.416666667	2	-0.287914111	-0.203747621	0.707668061	-0.055163525
AT1G01640	CHH	-5552	-0.693948481	-4.916666667	-0.087751232	-7.916666667	14	0.8377868769	9.0833333333	6	-0.18413104	-7.916666667	6	0.6924964177	6.0833333333	7	-0.122972861	-7.916666667	2	-0.641054215	-0.465778208	0.7265816175	-0.693948481
AT1G01640	CHH	-5545	-0.494355978	-1.416666667	-0.181214623	-8.416666667	14	-0.150372355	-8.416666667	5	-0.166570816	-8.416666667	6	0.3156278566	5.5833333333	7	-0.137133182	-8.416666667	2	-1.28029828	-0.948124718	0.7405498644	-0.494355978
AT1G01640	CHH	-5535	-0.010029697	-1.333333333	-0.109642998	-4.333333333	13	-0.097967908	-4.333333333	6	1.3058445963	12.666666667	6	1.183563313	9.6666666667	7	-0.105151755	-4.333333333	2	0.1949266314	0.1755832907	0.9007660445	-0.109642998
AT1G01640	CHH	-5529	-0.05636674	-7	1.9049586289	22	7	-0.064327804	-7	1	-0.064327593	-7	1	-0.083828203	-7	2	-0.083828259	-7	2	0	0	0	-0.083828259
AT1G01640	CHH	-5472	-0.10551803	0.25	-0.070553005	-3.75	14	-0.064442301	-3.75	6	-0.064440634	-3.75	6	-0.065464122	-3.75	7	-0.059136524	-3.75	2	0	0	0	-0.10551803
AT1G01640	CHG	-5264	-0.040484276	-3.25	-0.033254084	-3.25	15	-0.018243273	-3.25	6	-0.020366122	-3.25	6	-0.027040941	-3.25	7	-0.010908143	-3.25	2	-0.000147921	-25.15714625	170071.4506	-0.040484276
AT1G01640	CHH	-5252	-0.097189659	-2.166666667	0.6715384158	4.8333333333	14	-0.068815822	-2.166666667	6	-0.068815693	-2.166666667	6	-0.068815833	-2.166666667	6	-0.025640253	-2.166666667	3	-0.710376966	-0.802041269	1.1290361414	-0.097189659
AT1G01640	CHH	-5236	0.1650121736	-4	-0.117834962	-7	13	-0.118070683	-7	5	-0.150874163	-7	6	-0.045653912	-7	7	-0.154205645	-7	3	-0.688792229	-1.181659041	1.7155522266	-0.154205645
AT1G01640	CG	-5164	0.5584779534	6	-0.107921544	-6	4	-0.087594351	-6	1	-0.087594304	-6	1	-0.099123307	-6	2	-0.099136406	-6	2	-1.56491e-11	-1.40841e-11	0.8999999834	-0.107921544
AT1G01640	CG	-4974	-1.340933573	-10.83333333	1.606901877	21.166666667	11	0.2661802653	5.1666666667	5	1.8846475772	52.166666667	3	0.4981361071	10.166666667	4	-0.07377764	-14.83333333	3	0.6167000873	0.382437897	0.620135954	-1.340933573
AT1G01640	CG	-4906	-0.116776033	-3.416666667	-0.080502547	-3.416666667	12	-0.126492094	-3.416666667	6	-0.082508566	-3.416666667	5	1.2201869902	13.583333333	6	-0.129993902	-3.416666667	3	-0.745814807	-0.927477479	1.2435761139	-0.129993902
AT1G01640	CG	-4557	-0.070608163	-2.666666667	-0.059870782	-2.666666667	12	1.5846523564	22.333333333	4	-0.055998445	-2.666666667	6	-0.055995951	-2.666666667	6	-0.054211649	-2.666666667	3	-0.97711354	-1.066351426	1.091328062	-0.070608163
AT1G01640	CG	-4548	-0.077385157	-3.333333333	-0.012816909	-3.333333333	10	-0.016956221	-3.333333333	5	-0.012904972	-3.333333333	6	-0.016699617	-3.333333333	5	-0.014697035	-3.333333333	3	0	0	0	-0.077385157
AT1G01640	CHG	-4393	-0.125982933	-3.25	-0.099337527	-3.25	12	-0.084123878	-3.25	3	-0.080010236	-3.25	6	-0.080010572	-3.25	6	-0.084090183	-3.25	3	0	0	0	-0.125982933
AT1G01640	CG	-4376	-0.058412486	-7.166666667	-0.058581532	-7.166666667	12	-0.039620937	-7.166666667	4	-0.042934198	-7.166666667	7	-0.051803528	-7.166666667	6	-0.04078843	-7.166666667	3	0	0	0	-0.058581532
AT1G01640	CHH	-3953	-0.076091346	-6.583333333	-0.095810749	-6.583333333	9	-0.069358564	-6.583333333	1	-0.079089138	-6.583333333	2	-0.079089171	-6.583333333	2	-0.07908912	-6.583333333	2	0	0	0	-0.095810749
AT1G01640	CG	-3898	-0.48266267	-5.416666667	0.2669539007	4.5833333333	9	-0.22612297	-84.41666667	1	-1.129195023	-34.41666667	2	-1.129195023	-34.41666667	2	0.1753412587	15.583333333	2	-0.864440793	-0.441832752	0.5111197387	-1.129195023
AT1G01640	CG	-3897	0.5517444267	6.6666666667	-1.379523113	-17.33333333	11	0.0395691969	2.6666666667	8	0.4874923902	10.666666667	6	0.2817660659	7.6666666667	5	-1.264841803	-22.33333333	6	-0.305873747	-0.106046622	0.3467006338	-1.379523113
AT1G01640	CG	-3804	-0.163288926	-74.25	-0.118825544	-74.25	10	0.2007861145	5.75	5	0.12581026	25.75	6	-0.26049279	-7.25	6	0.0236741904	0.75	4	-1.31595506	-1.687344156	1.2822201973	-0.26049279
AT1G01640	CG	-3788	-2.379789142	-21.91666667	0.1094631119	11.083333333	9	0.0409979672	11.083333333	1	-1.42646104	-38.91666667	2	0.055151339	11.083333333	2	0.0551550957	11.083333333	2	-1.484126335	-0.791587253	0.5333691846	-2.379789142
AT1G01640	CG	-3787	-1.097802794	-7.5	0.391939539	5.5	11	0.1505375657	14.5	6	-1.814940103	-28.5	7	-0.207498632	-2.5	6	-1.21352774	-18.5	6	-1.206581462	-0.522240166	0.4328262808	-1.814940103
AT1G01640	CG	-3766	0.7366738945	5.5	-0.013647419	-0.5	9	0.076282969	10.5	1	0.0762849704	10.5	1	0.1354601217	10.5	2	-0.219482066	-89.5	1	0.3006506723	0.2508088303	0.8342200882	-0.219482066
AT1G01640	CG	-3765	-0.632025916	-3.083333333	-1.817281135	-18.08333333	11	-0.485257998	-5.083333333	7	-1.590163671	-20.08333333	7	-1.784047618	-24.08333333	6	-3.462716156	-74.08333333	6	-2.664815667	-1.384543898	0.5195646046	-3.462716156
AT1G01640	CHH	-3652	-0.064917115	-24.25	-0.080053724	-24.25	3	-0.033924362	-24.25	2	-0.033924716	-24.25	2	-0.080051635	-24.25	3	-0.033924544	-24.25	2	-0.01146445	-23.47919448	2048.000003	-0.080053724
AT1G01640	CG	-3647	-2.940788487	-22.58333333	-1.55810491	-14.58333333	7	0.014978715	14.416666667	2	-1.605815615	-35.58333333	2	-2.370807892	-52.58333333	3	0.0891109634	14.416666667	1	-3.280920202	-1.752019141	0.534002363	-2.940788487
AT1G01640	CG	-3646	-3.249886131	-21.25	-0.501153986	-3.25	12	0.0040001218	4.75	6	-2.186457856	-24.25	7	-2.186564045	-24.25	7	-1.153212912	-12.25	6	-3.096191894	-1.593554866	0.5146822035	-3.249886131
AT1G01640	CG	-3643	-3.395527494	-20.5	-0.684241828	-3.5	12	0.0619980953	4.5	6	-2.373468253	-24.5	7	-2.373467772	-24.5	7	-1.321575028	-12.5	6	-3.284349156	-1.791759469	0.5455447591	-3.395527494
AT1G01640	CG	-3639	-0.043336247	-5.916666667	-0.041083778	-5.916666667	6	-0.036595032	-5.916666667	2	-0.036594876	-5.916666667	2	-0.037864345	-5.916666667	3	-0.036587553	-5.916666667	2	0	0	0	-0.043336247
AT1G01640	CG	-3638	-0.897541383	-12.90909091	-0.129661391	-2.909090909	7	0.1154428	4.0909090909	2	-1.000174399	-25.90909091	5	-0.158352779	-45.90909091	3	0.6590522244	21.090909091	3	-1.081206504	-0.47160491	0.4361839378	-1.000174399
AT1G01640	CG	-3592	0.2696199747	0.5833333333	0.1060610529	11.583333333	7	0.0390751788	11.583333333	2	-1.221972065	-38.41666667	2	0.0213163311	11.583333333	3	0.0390751791	11.583333333	2	0.7125239646	0.5959054406	0.8363303836	-1.221972065
AT1G01640	CG	-3591	1.752400853	25.5	0.6397212113	14.5	8	-0.369945578	-10.5	6	-0.136511018	-60.5	3	0.2160092662	6.5	3	-0.700882754	-20.5	5	0.1412519642	0.0822133125	0.5820330568	-0.700882754
AT1G01640	CG	-3560	-3.614451786	-43.66666667	-0.07560802	3.3333333333	8	0.1131656888	28.333333333	2	-0.807937521	-21.66666667	2	-1.477916568	-38.66666667	3	-0.203922917	-71.66666667	2	-2.64517153	-1.401463441	0.5298194937	-3.614451786
AT1G01640	CG	-3559	-3.754343327	-38.08333333	1.062463434	22.916666667	10	-1.671521647	-28.08333333	7	-1.671512782	-28.08333333	7	-1.913675116	-40.08333333	6	-1.382142721	-32.08333333	4	-3.292128049	-1.287612643	0.3911186392	-3.754343327
AT1G01640	CG	-3553	-1.753032441	-21.91666667	0.3925630798	3.0833333333	8	-1.047446039	-34.91666667	2	-1.047446036	-34.91666667	2	0.0929629782	15.083333333	3	-0.085479253	-84.91666667	2	-1.801324961	-0.818310324	0.4542824539	-1.753032441
AT1G01640	CG	-3552	-1.582346359	-14.08333333	-0.144815143	0.9166666667	9	0.9000584796	19.916666667	7	-1.98621537	-37.08333333	7	-0.947296525	-16.08333333	6	-0.783036502	-16.08333333	4	-1.736124534	-0.592479929	0.3412658003	-1.98621537
AT1G01640	CHG	-3550	0.3845943483	2.8333333333	0.9529601959	8.8333333333	7	-0.02632968	-5.166666667	2	-0.016358434	-5.166666667	2	-0.02577386	-5.166666667	3	-0.016073758	-5.166666667	2	0	0	0	-0.02632968
AT1G01640	CHG	-3548	-0.097710692	-2.416666667	-0.075834374	-2.416666667	11	-0.069832781	-2.416666667	7	1.0595750391	11.583333333	7	-0.065837106	-2.416666667	6	-0.062210949	-2.416666667	5	0	0	0	-0.097710692
AT1G01640	CG	-3492	-2.148813615	-23.08333333	0.0990544055	9.9166666667	7	0.0820214764	9.9166666667	2	-1.576709584	-40.08333333	2	-1.294005182	-23.08333333	3	0.0820217078	9.9166666667	2	-1.409901521	-1.133084066	0.8036618507	-2.148813615
AT1G01640	CG	-3491	-1.282081737	-12.91666667	-0.911136446	-12.91666667	12	0.1080125114	12.083333333	7	-0.952652458	-16.91666667	7	-3.042417374	-58.91666667	7	-2.270869178	-47.91666667	5	-2.449019552	-0.918845012	0.3751889244	-3.042417374
AT1G01640	CG	-3457	-0.102618383	-15.83333333	0.9351060506	61.166666667	13	-0.070754616	-15.83333333	8	-0.070754615	-15.83333333	8	-0.058626983	-15.83333333	7	-0.055658748	-15.83333333	5	-0.088586017	-0.452698961	5.1102755881	-0.102618383
AT1G01640	CG	-3422	-2.741885701	-35.5	0.5967111819	8.5	7	-0.103761149	-77.5	1	-0.78688017	-27.5	2	-0.786880004	-27.5	2	-0.786880174	-27.5	2	-2.490465863	-1.069240223	0.4293334187	-2.741885701
AT1G01640	CG	-3421	-1.050659526	-10.25	-2.320005708	-34.25	12	-0.013838382	-1.25	8	-0.013838384	-1.25	8	-2.436461406	-59.25	6	-1.880664158	-51.25	4	-2.571462413	-0.839750638	0.3265653949	-2.436461406
AT1G01640	CHH	-3252	-0.093638998	-4.666666667	-0.169023237	-8.666666667	14	-0.122971898	-8.666666667	8	-0.145212918	-8.666666667	7	-0.145212918	-8.666666667	7	-0.157068442	-8.666666667	5	0	0	0	-0.169023237
AT1G01640	CHH	-3008	-0.087300305	-2.25	-0.049208075	-2.25	14	-0.071645837	-2.25	8	-0.016418073	-2.25	6	-0.055598496	-2.25	7	1.5912889841	17.75	5	0	0	0	-0.087300305
AT1G01640	CG	-2927	-1.614024936	-15.83333333	-0.127444737	-3.833333333	9	0.0966722557	7.1666666667	2	-1.524212697	-42.83333333	2	0.0966722566	7.1666666667	2	0.0966722577	7.1666666667	2	-1.287165665	-0.701790277	0.5452214083	-1.614024936
AT1G01640	CG	-2926	-1.489116229	-11.25	0.0147033047	10.75	13	0.081618377	10.75	6	-0.598051546	-9.25	5	-1.305532695	-18.25	7	-1.738447894	-29.25	5	-1.165104228	-0.526093096	0.4515416589	-1.738447894
AT1G01640	CG	-2746	0.0703972392	-2	-0.255681421	-8	4	0.1214620234	17	4	-1.665820571	-50	3	0.0807526684	17	1	0.0836140036	17	2	-0.032315412	-0.016529309	0.5114992635	-1.665820571
AT1G01640	CG	-2745	-1.069783376	-13.95833333	0.4958871728	2.0416666667	14	0.2196618966	16.041666667	5	0.2196618965	16.041666667	5	0.179471924	-0.958333333	6	-0.013517163	-3.958333333	5	0.1953856184	0.0908202292	0.4648255583	-1.069783376
AT1G01640	CG	-2716	-1.522852646	-8.666666667	-0.813530565	-7.666666667	6	0.0472985639	9.3333333333	1	-0.053601604	-90.66666667	2	-1.737376185	-40.66666667	2	-1.737375839	-40.66666667	2	-2.622000378	-1.504077397	0.5736373684	-1.737376185
AT1G01640	CG	-2715	-1.124118461	-7.75	-0.185044316	-2.75	12	0.0206932865	5.25	7	-2.578103572	-61.75	3	-0.859909192	-11.75	6	-1.033941131	-14.75	5	-1.57860268	-0.810930216	0.5137012792	-2.578103572
AT1G01640	CG	-2713	0.8246598357	7.0833333333	0.0748751854	12.083333333	4	0.0712236635	12.083333333	1	-0.179669569	-87.91666667	2	0.0723581171	12.083333333	1	-1.413178836	-37.91666667	2	-0.287814842	-0.182321557	0.6334682242	-1.413178836
AT1G01640	CG	-2712	-0.732630795	-4.916666667	-1.28839521	-11.91666667	12	0.0117873174	5.0833333333	7	-3.138657038	-69.91666667	4	-0.960967858	-11.91666667	6	-2.338381786	-34.91666667	5	-1.957898075	-1.291189478	0.6594773723	-3.138657038
AT1G01640	CHH	-2711	-0.134307961	-9.5	-0.147788142	-9.5	4	-0.176228443	-9.5	1	-0.147349588	-9.5	3	-0.113216251	-9.5	2	-0.113216251	-9.5	2	-0.009262337	-18.96926545	2048.0000135	-0.176228443
AT1G01640	CHH	-2707	0.4743309642	4	-0.030992022	-3	13	-0.02396174	-3	6	-0.021294976	-3	5	-0.023989462	-3	6	-0.021255799	-3	5	-0.518762923	-0.442197117	0.8524069426	-0.030992022
AT1G01640	CG	-2561	0.0306535573	4.6666666667	0.0327291308	4.6666666667	5	0.0529927912	4.6666666667	2	0.0209498982	4.6666666667	3	0.0212619926	4.6666666667	3	0.052992848	4.6666666667	2	0	0	0	0.0209498982
AT1G01640	CG	-2560	-0.307489428	-3.083333333	0.0237635979	3.9166666667	15	0.0233184306	3.9166666667	7	-1.067724921	-13.08333333	6	0.0219300594	3.9166666667	5	0.0178261908	3.9166666667	3	0	0	0	-1.067724921
AT1G01640	CG	-2559	0.1551870299	-0.333333333	0.0516454571	4.6666666667	5	0.0520955242	4.6666666667	2	0.0583371247	4.6666666667	3	0.0583370317	4.6666666667	3	0.0520951579	4.6666666667	2	0	0	0	0.0516454571
AT1G01640	CHH	-2542	0.5389963046	3.5833333333	-0.147860041	-5.416666667	5	-0.101127862	-5.416666667	2	-0.141264955	-5.416666667	3	-0.141264953	-5.416666667	3	-0.101127907	-5.416666667	2	-0.080219812	-0.068992872	0.8600477853	-0.147860041
AT1G01640	CHG	-2416	-0.129528814	-6.666666667	-0.149127102	-6.666666667	5	-0.138153839	-6.666666667	2	-0.161898005	-6.666666667	3	-0.161898005	-6.666666667	3	-0.13815384	-6.666666667	2	0	0	0	-0.161898005
AT1G01640	CG	-2338	-1.591219637	-16.75	0.0855924648	16.25	3	-0.692630731	-16.75	3	0.0855635704	16.25	3	-1.083850977	-33.75	2	-1.083850933	-33.75	2	-1.445329426	-0.690166552	0.4775150494	-1.591219637
AT1G01640	CG	-2337	-1.501618785	-11.75	-0.640344565	-5.75	15	-0.202262001	-2.75	6	0.0778989853	14.25	6	-1.255301979	-18.75	6	-1.496941293	-25.75	5	-1.540874088	-0.634306681	0.4116538044	-1.501618785
AT1G01640	CG	-2321	-1.285778473	-7.333333333	-0.598049603	-5.333333333	5	-0.297658992	-85.33333333	3	0.1836736313	14.666666667	3	-1.037749501	-18.33333333	3	-1.037749501	-18.33333333	3	-1.903582666	-1.289980155	0.6776591202	-1.285778473
AT1G01640	CG	-2319	-0.884465373	-5.916666667	-0.382542721	-2.916666667	5	-0.158399586	-82.91666667	3	0.1758969508	17.083333333	3	-0.842832462	-15.91666667	3	-0.842832462	-15.91666667	3	-1.639996011	-1.034821962	0.630990536	-0.884465373
AT1G01640	CG	-2080	-0.048830343	-3.583333333	0.859064352	7.4166666667	9	0.859064352	7.4166666667	9	1.2256600665	13.416666667	6	-0.021694423	-3.583333333	4	-0.020264604	-3.583333333	4	0.2328899603	0.1823215569	0.7828656788	-0.048830343
AT1G01640	CG	-1999	-1.075238847	-7.916666667	0.1920060881	13.083333333	4	-0.789132104	-11.91666667	4	-1.020790037	-19.91666667	3	0.1778269627	13.083333333	3	-1.020790037	-19.91666667	3	-1.304341174	-0.674798042	0.517347804	-1.075238847
AT1G01640	CG	-1998	-1.626013307	-13.08333333	0.1603080644	19.916666667	14	0.1086451471	19.916666667	8	-0.195478697	-0.083333333	5	0.1387172329	19.916666667	5	-0.195478696	-0.083333333	5	0.5744360666	0.3881114695	0.6756391043	-1.626013307
AT1G01640	CG	-1988	-2.846955399	-21.25	0.108098666	3.75	6	-2.680785649	-46.25	4	-1.788533906	-29.25	3	0.0910738262	3.75	2	-1.788533906	-29.25	3	-3.058056158	-1.916462948	0.626693183	-2.846955399
AT1G01640	CG	-1987	-1.468453675	-18.41666667	0.5563215177	6.5833333333	11	-0.672073464	-15.41666667	5	0.0456811409	-0.416666667	4	-0.387851389	-8.416666667	6	-1.524572246	-35.41666667	5	-1.254601299	-0.492476485	0.3925362466	-1.524572246
AT1G01640	CG	-1918	-1.819603086	-17.25	-1.468988389	-27.25	5	0.1531514096	12.75	3	-0.97160986	-20.25	3	0.1581687309	12.75	2	-0.97160986	-20.25	3	-2.008760482	-1.011600912	0.5035945901	-1.819603086
AT1G01640	CG	-1917	-1.877920681	-20.66666667	1.1641655973	12.333333333	13	0.1264518894	0.3333333333	5	0.1264518852	0.3333333333	5	-0.120623515	-4.666666667	4	0.1264518837	0.3333333333	5	-0.394221927	-0.180389144	0.4575827258	-1.877920681
AT1G01640	CG	-1910	-1.918086993	-25.58333333	0.139367975	10.416666667	5	0.1434896026	10.416666667	4	0.1302538758	10.416666667	2	0.1363320214	10.416666667	1	-0.851603784	-22.58333333	3	-0.512497929	-0.362997167	0.7082900176	-1.918086993
AT1G01640	CG	-1909	0.0541812391	-1.583333333	-0.481711754	-7.583333333	15	0.4300775658	5.4166666667	7	0.1249249123	19.416666667	5	0.2597116461	2.4166666667	6	0.0605263032	-0.583333333	5	0.2769397792	0.1083578952	0.3912688004	-0.481711754
AT1G01640	CHH	-1887	-0.128937126	-3.416666667	-0.107378068	-3.416666667	7	-0.094527957	-3.416666667	4	1.8466287062	29.583333333	3	-0.085339531	-3.416666667	1	-0.095291589	-3.416666667	3	0	0	0	-0.128937126
AT1G01640	CG	-1800	-0.702818101	-3.25	-0.447447062	-2.25	7	-1.885326508	-38.25	4	0.0956083034	11.75	3	0.0907582803	11.75	2	-1.149372251	-21.25	3	-1.120275242	-0.736016274	0.6569959297	-1.885326508
AT1G01640	CG	-1788	-3.256668842	-33.41666667	0.1051095444	10.583333333	6	-0.602415858	-14.41666667	4	-0.890378498	-22.41666667	3	0.0795243056	10.583333333	2	-1.991097052	-56.41666667	3	-2.48463521	-1.206513438	0.4855897693	-3.256668842
AT1G01640	CG	-1787	-3.191445184	-23.08333333	-1.972589855	-17.08333333	15	-0.365684177	-2.083333333	8	-1.741401099	-23.08333333	6	-1.7414011	-23.08333333	6	-0.818106078	-10.08333333	5	-3.290268494	-1.440361582	0.4377641475	-3.191445184
AT1G01640	CG	-1755	-1.674501436	-15.33333333	-1.671136797	-23.33333333	7	0.1293237056	5.6666666667	4	0.1179553608	5.6666666667	3	-1.714251871	-44.33333333	2	0.1179553608	5.6666666667	3	-1.838839461	-1.020834587	0.5551515558	-1.714251871
AT1G01640	CG	-1754	-2.0732719	-15.08333333	-0.282028784	0.9166666667	15	0.0224225367	3.9166666667	6	-0.409037189	-4.083333333	4	-0.980704922	-12.08333333	6	0.0681806903	20.916666667	5	-1.438702652	-0.567185847	0.3942342401	-2.0732719
AT1G01640	CG	-1741	-2.641431149	-28.08333333	-1.391649757	-25.08333333	7	-0.57591405	-15.08333333	3	0.0753372535	17.916666667	3	-0.575914182	-15.08333333	3	-1.689021282	-49.08333333	3	-2.718590857	-1.101624339	0.4052188789	-2.641431149
AT1G01640	CG	-1740	-1.479070539	-11.25	-1.789665552	-20.25	14	0.1510904026	36.75	6	0.1510922434	36.75	6	0.7571585009	19.75	6	-0.379115257	-3.25	5	0.0065451413	0.003403715	0.5200368952	-1.789665552
AT1G01640	CG	-1732	0.2204227176	1.5	-0.105238189	-48.5	7	-0.278633839	-23.5	4	0.1794833756	1.5	2	-0.079603698	-48.5	3	-0.079603698	-48.5	3	-1.352136819	-1.606892397	1.188409616	-0.278633839
AT1G01640	CG	-1731	0.354113146	2.4166666667	-0.744373056	-35.58333333	14	-0.101205221	-42.58333333	7	0.9075385578	32.416666667	4	-0.26943088	-22.58333333	5	-0.125639622	-42.58333333	3	-0.862019445	-0.836773696	0.9707132479	-0.744373056
AT1G01640	CG	-1704	-3.472455605	-40.5	-2.22689503	-60.5	4	-0.457769035	-10.5	4	0.1413743045	14.5	2	-1.807219945	-52.5	3	-1.120067793	-35.5	2	-3.811944819	-1.677689769	0.4401138654	-3.472455605
AT1G01640	CG	-1703	-2.349047291	-20.41666667	0.1640210849	0.5833333333	16	-1.667184782	-24.41666667	8	0.0631979569	12.583333333	5	-1.475542003	-27.41666667	5	-1.747207502	-37.41666667	4	-2.232641945	-0.866357057	0.3880411988	-2.349047291
AT1G01640	CG	-1627	0.0054368888	-0.083333333	-1.217308934	-17.08333333	7	-0.5679313	-8.083333333	5	-0.783703379	-13.08333333	4	-2.083666736	-55.08333333	3	-1.359228424	-38.08333333	2	-1.390117644	-0.860364827	0.6189151188	-2.083666736
AT1G01640	CG	-1626	0.4147646859	4.75	-1.016928311	-8.25	16	0.1313181975	16.75	7	-1.796528745	-26.25	7	-1.16328149	-16.25	6	-1.409532802	-23.25	5	-1.016632448	-0.424157241	0.4172178864	-1.796528745
AT1G01640	CG	-1592	1.1151469384	10.333333333	0.0237346715	0.3333333333	6	0.1813970366	17.333333333	3	-0.383555891	-7.666666667	4	0.1792844632	17.333333333	2	-0.671186916	-15.66666667	3	0.8750894356	0.4834266496	0.5524311344	-0.671186916
AT1G01640	CG	-1591	-1.366430056	-11.41666667	-1.787536972	-23.41666667	15	-0.91600365	-7.416666667	6	-0.75111221	-2.416666667	8	-1.694417082	-30.41666667	5	-1.694417082	-30.41666667	5	-3.195809539	-1.539628378	0.4817647482	-1.787536972
AT1G01640	CG	-1515	-2.34882711	-32.75	-0.717150708	-5.75	6	-0.842762419	-8.75	5	0.1228421447	11.25	4	-0.998182625	-13.75	4	-2.029115138	-55.75	3	-2.166056658	-1.55419784	0.7175240936	-2.34882711
AT1G01640	CG	-1514	-1.318283589	-18.08333333	-0.939482091	-12.08333333	15	-0.285386206	-2.083333333	6	-0.073895165	2.9166666667	8	-1.203910674	-25.08333333	5	-2.251281556	-65.08333333	5	-2.250293395	-1.417091308	0.6297362427	-2.251281556
AT1G01640	CG	-1507	-3.08800006	-31.83333333	0.0661874568	0.1666666667	7	-0.286913876	-5.833333333	5	-1.649477406	-35.83333333	4	0.0745817961	14.166666667	4	-1.189508558	-35.83333333	2	-2.566311571	-1.089042838	0.4243611142	-3.08800006
AT1G01640	CG	-1506	-2.17059406	-21.58333333	-1.102763371	-13.58333333	13	-0.70585026	-11.58333333	7	-0.509342465	-7.583333333	8	-1.78797888	-32.58333333	6	-2.04132429	-42.58333333	5	-2.688674486	-1.008167078	0.3749680683	-2.17059406
AT1G01640	CG	-1397	-0.233448879	-11.91666667	0.632520694	22.083333333	6	0.9528608776	35.083333333	5	0.1200235445	55.083333333	3	0.1744253245	5.0833333333	2	-0.183162085	-11.91666667	3	0.9984381819	0.7358824383	0.7370335507	-0.233448879
AT1G01640	CG	-1396	-0.271465044	-1.666666667	0.1837617129	39.333333333	15	0.1913402265	39.333333333	7	-0.065044518	14.333333333	8	-0.367375181	-10.66666667	6	-0.726158152	-40.66666667	5	0.3307102526	0.5017932471	1.5173198993	-0.726158152
AT1G01640	CG	-1389	-4.02713569	-42.66666667	-2.106776115	-33.66666667	7	-1.935823734	-40.66666667	4	-0.779677101	-15.66666667	4	-1.058197454	-23.66666667	3	-1.058197524	-23.66666667	3	-4.196376984	-1.850599969	0.4409994565	-4.02713569
AT1G01640	CG	-1388	-4.390899204	-37.25	-3.808135989	-36.25	15	0.0743119042	3.75	7	-3.017157191	-33.25	8	-1.315305342	-13.25	6	-1.474651077	-16.25	5	-4.301173388	-2.461074174	0.5721866924	-4.390899204
AT1G01640	CG	-1353	-1.63415917	-13.33333333	-0.255454762	-3.333333333	7	-0.818597334	-14.33333333	4	-0.818597338	-14.33333333	4	0.0397372077	10.666666667	3	-1.095196246	-22.33333333	3	-1.664820805	-0.798507696	0.4796358226	-1.63415917
AT1G01640	CG	-1352	-2.475684404	-22.25	-1.310914478	-14.25	14	-0.420059751	-7.25	7	-2.357968847	-36.25	7	-1.686669552	-26.25	6	-3.119638401	-73.25	5	-3.388361268	-1.484564583	0.4381364515	-3.119638401
AT1G01640	CHH	-1331	-0.499638281	-5.666666667	-0.025345357	-10.66666667	6	-0.025919286	-10.66666667	4	-0.025926899	-10.66666667	4	-0.025918516	-10.66666667	4	-0.024603213	-10.66666667	3	-1.143127481	-1.240928511	1.0855556631	-0.499638281
AT1G01640	CG	-1322	-0.95107891	-11.5	0.0843954366	17.5	4	-0.614442551	-15.5	3	0.0642280651	17.5	2	-0.614442496	-15.5	3	0.0642276717	17.5	2	-0.443065493	-0.241162057	0.5443034063	-0.95107891
AT1G01640	CG	-1321	-3.074792038	-23.08333333	-0.128903927	-2.083333333	15	0.0653336051	4.9166666667	7	0.0636750089	4.9166666667	8	-1.000095639	-12.08333333	6	0.0617527107	4.9166666667	5	-1.05522752	-0.761578945	0.7217201322	-3.074792038
AT1G01640	CG	-1014	-0.189542326	-22.08333333	-0.139337768	-22.08333333	3	-0.118209404	-22.08333333	1	0.2305293915	77.916666667	2	-0.139337768	-22.08333333	3	1.0527081035	27.916666667	2	-0.20950226	-0.199184262	0.9507499465	-0.189542326
AT1G01640	CG	-1013	-0.101696028	-15.58333333	-0.096290897	-15.58333333	17	-0.090860354	-15.58333333	7	1.855529438	73.416666667	9	-0.090693055	-15.58333333	6	-0.090877347	-15.58333333	5	-0.628062775	-1.533178887	2.4411236399	-0.101696028
AT1G01640	CG	-1004	-1.058206589	-7.583333333	0.5788785693	13.416666667	6	-1.451758664	-29.58333333	5	-1.327605747	-36.58333333	3	-0.936762565	-19.58333333	4	-1.327606041	-36.58333333	3	-1.766126926	-0.661306571	0.3744388705	-1.451758664
AT1G01640	CG	-1003	-1.852295689	-22.375	-1.401950306	-20.375	17	-2.023766518	-46.375	6	-1.765345676	-36.375	7	-1.622220251	-39.375	5	-2.196803258	-59.375	5	-3.271478048	-1.128465247	0.3449404918	-2.196803258
AT1G01640	CG	-997	-0.199840212	1	0.1497202111	18	6	0.1578726536	18	5	0.1500614274	18	3	-1.611219228	-32	4	-0.783732562	-15	3	-0.036280075	-0.018538121	0.5109725086	-1.611219228
AT1G01640	CG	-996	0.1262784322	0.4166666667	-1.302585664	-12.58333333	17	-0.214897366	-2.583333333	7	0.1595362755	11.416666667	9	-2.315390614	-38.58333333	6	-0.555325553	-8.583333333	5	-0.88507832	-0.437912219	0.4947722806	-2.315390614
AT1G01640	CG	-984	0.0698384054	8.25	-0.026716346	6.25	5	-0.197879487	1.25	4	-0.197879487	1.25	4	-1.454616228	-48.75	4	0.1646698159	26.25	2	-0.317586784	-0.207601252	0.6536835361	-1.454616228
AT1G01640	CG	-983	-1.551050139	-15.875	-1.696553502	-19.875	18	-1.111836992	-19.875	6	-1.308176888	-19.875	9	-1.92054375	-36.875	6	-1.34972633	-26.875	5	-2.709151056	-1.037243342	0.3828665589	-1.92054375
AT1G01640	CG	-973	-1.785876035	-19.08333333	-0.773311236	-15.08333333	6	-1.312650246	-32.08333333	4	-1.312650246	-32.08333333	4	-1.312650246	-32.08333333	4	-1.609900123	-49.08333333	3	-2.713132322	-1.086430124	0.4004338881	-1.785876035
AT1G01640	CG	-972	-3.54232759	-33.16666667	-0.827966013	-7.166666667	18	0.0107335431	0.8333333333	7	-1.422357387	-18.16666667	9	-1.189740086	-18.16666667	6	-2.282173852	-45.16666667	5	-2.996014853	-1.196071736	0.3992208966	-3.54232759
AT1G01640	CHH	-899	-0.089958088	-1	1.1178554594	7	17	2.1575170881	24	7	0.8092162937	6	9	-0.0917347	-5	6	1.3388480383	15	5	1.3366437332	0.8675825316	0.6490753744	-0.0917347
AT1G01640	CHG	-669	-0.054406114	-0.333333333	-0.037399803	-4.333333333	7	-0.009488341	-4.333333333	5	-0.074018198	-4.333333333	4	-0.074018195	-4.333333333	4	-0.061450521	-4.333333333	2	0	0	0	-0.074018198
AT1G01640	CHH	-639	-0.69997447	-8.333333333	-0.363248397	-6.333333333	17	0.37900101	0.6666666667	8	-0.025434704	-12.33333333	8	0.6617643915	4.6666666667	6	-0.065411646	-12.33333333	5	-0.627028699	-0.397682968	0.6342340767	-0.69997447
AT1G01640	CHH	-382	-0.046114282	-4	-0.035961127	-4	7	-0.034001195	-4	5	-0.032702228	-4	4	-0.02829089	-4	2	-0.031061665	-4	3	0	0	0	-0.046114282
AT1G01640	CHH	11	-0.048169176	-5.25	-0.080704109	-5.25	5	-0.080704109	-5.25	5	-0.071942279	-5.25	4	-0.017263585	-5.25	3	-0.017526569	-5.25	3	0	0	0	-0.080704109
AT1G01640	CG	82	-0.076304424	-5.166666667	-0.068322083	-5.166666667	4	-0.068322083	-5.166666667	4	-0.064673605	-5.166666667	3	-0.064675571	-5.166666667	3	-0.048287727	-5.166666667	1	0	0	0	-0.076304424
AT1G01640	CG	749	0.4084754226	-1.833333333	0.540455964	1.1666666667	15	-0.102390385	-5.833333333	7	-0.102390385	-5.833333333	7	-0.084771578	-5.833333333	4	-0.084771579	-5.833333333	4	-0.129340884	-0.201469305	1.5576614254	-0.102390385
AT1G01640	CG	1361	-0.389688785	-0.416666667	0.6877805996	14.583333333	4	-0.07685136	-10.41666667	3	1.5549365616	29.583333333	5	-0.076851183	-10.41666667	3	-0.054780113	-10.41666667	2	0.0716451512	0.0428401559	0.5979491314	-0.389688785
AT1G01640	CG	1384	0.4136714745	6.5833333333	0.1702683439	3.5833333333	6	-0.302412776	-13.41666667	4	0.6168403226	16.583333333	5	-0.302412776	-13.41666667	4	-0.183351935	-63.41666667	3	-0.201434973	-0.128467491	0.6377615989	-0.302412776
AT1G01640	CG	1385	2.0124368995	22.333333333	1.0092922334	9.3333333333	14	0.2044435051	66.333333333	7	0.8438994931	16.333333333	4	0.2234904069	-0.666666667	3	0.6380854653	16.333333333	2	2.4843829786	1.2958498939	0.5215982822	0.2044435051
AT1G01640	CHH	1435	0.0000177477	0.3636363636	-0.033672048	-6.636363636	6	1.1921928461	18.363636364	4	-0.033658036	-6.636363636	6	-0.012771701	-6.636363636	3	-0.010981113	-6.636363636	3	-0.255310612	-0.186585956	0.7308194296	-0.033672048
AT1G01640	CG	2192	-0.196576792	-12.33333333	-0.184523901	-12.33333333	7	-0.139796697	-12.33333333	3	-0.184523901	-12.33333333	7	-0.139796697	-12.33333333	3	-0.120553681	-12.33333333	1	0	0	0	-0.196576792
AT1G01640	CG	3311	-0.59331726	-4.916666667	-0.059705339	-7.916666667	6	-0.027600914	-7.916666667	2	-0.059705226	-7.916666667	6	-0.011894167	-7.916666667	1	-0.011863174	-7.916666667	1	0	0	0	-0.59331726
AT1G01640	CG	3489	-0.142162034	-5.583333333	-0.123256996	-5.583333333	5	-0.111291926	-5.583333333	2	-0.132153425	-5.583333333	7	-0.104552535	-5.583333333	1	-0.104552529	-5.583333333	1	0	0	0	-0.142162034
AT1G01640	CG	4233	0.4422783822	2.9166666667	-0.150934601	-10.08333333	7	1.2277828539	22.916666667	3	-0.076319998	-10.08333333	2	-0.07844878	-10.08333333	1	-0.07845056	-10.08333333	1	0.1923922418	0.1242977167	0.64606408	-0.150934601
AT1G01640	CG	4570	0.6619513051	3.4166666667	-0.083115388	-3.583333333	11	-0.07585121	-3.583333333	6	-0.077756342	-3.583333333	7	-0.028182698	-3.583333333	1	-0.028182669	-3.583333333	1	0	0	0	-0.083115388
AT1G01640	CG	5502	0.4937771479	6.5	-0.143250919	0.5	11	-0.020533971	-8.5	5	-0.089994179	-8.5	2	-0.069350488	-8.5	1	-0.069350537	-8.5	1	-0.21855689	-0.162518929	0.7436001209	-0.143250919
AT1G01640	CHH	5684	-0.107972323	-3.454545455	0.5971279006	4.5454545455	13	-0.113798638	-3.454545455	8	-0.09221208	-3.454545455	2	-0.091083818	-3.454545455	3	-0.084391107	-3.454545455	1	0	0	0	-0.113798638
AT1G01640	CG	6938	-0.175852159	-5.727272727	-0.167358167	-5.727272727	7	-0.1646084	-5.727272727	6	-0.124756826	-5.727272727	2	-0.124756826	-5.727272727	2	-0.118296834	-5.727272727	1	0	0	0	-0.175852159
AT1G01640	CG	6951	-0.126785472	-6.636363636	-0.152971265	-6.636363636	5	-0.152971265	-6.636363636	5	-0.10894251	-6.636363636	2	-0.108789594	-6.636363636	2	-0.092816762	-6.636363636	1	0	0	0	-0.152971265
AT1G01640	CG	7119	-0.094271441	-12.90909091	0.707428411	1.0909090909	7	1.0168132272	7.0909090909	5	-0.032300615	-12.90909091	2	-0.043122568	-12.90909091	1	-0.043123227	-12.90909091	1	0	0	0	-0.094271441
AT1G02170	CG	-9798	0.6258705641	-4.416666667	-0.055889223	-11.41666667	9	-0.055027014	-11.41666667	8	-0.066810164	-11.41666667	13	-0.053827914	-11.41666667	7	-0.03473541	-11.41666667	3	-0.422187644	-0.371942416	0.8809883968	-0.066810164
AT1G02170	CHH	-9767	-0.448574295	-2	-0.063827681	-5	10	-0.062056183	-5	8	-0.065405656	-5	12	-0.061090917	-5	7	-0.057937058	-5	4	-1.213473389	-1.342809249	1.1065831864	-0.448574295
AT1G02170	CG	-9381	0.4907960082	-1.416666667	0.4202917431	-1.416666667	10	0.6311572301	1.5833333333	8	-0.077662164	-11.41666667	11	-0.084807621	-11.41666667	6	1.2722327324	13.583333333	4	0.4308224415	0.2831262559	0.6571762022	-0.084807621
AT1G02170	CG	-9133	1.5294975407	4.8333333333	-0.109347162	-12.16666667	13	-0.129107228	-12.16666667	9	1.6929385995	12.833333333	12	-0.158808708	-12.16666667	7	1.1297106719	12.833333333	4	0.5565304644	0.4067312045	0.7308336749	-0.158808708
AT1G02170	CHG	-8944	-0.192027783	0.0416666667	-0.078588911	-2.958333333	12	-0.080376444	-2.958333333	8	-0.08437376	-2.958333333	11	-0.078612391	-2.958333333	7	-0.070449308	-2.958333333	4	0	0	0	-0.192027783
AT1G02170	CG	-8644	-0.457193498	-2.416666667	-0.040035857	-5.416666667	11	0.5428955468	4.5833333333	10	-0.039553703	-5.416666667	10	-0.03740217	-5.416666667	6	-0.038641517	-5.416666667	4	-0.827040893	-0.704981638	0.8524144866	-0.457193498
AT1G02170	CHG	-7860	-0.132592947	-4.916666667	1.6471656059	13.083333333	11	-0.077112405	-4.916666667	11	0.6906892605	3.0833333333	13	-0.106527682	-4.916666667	6	-0.011889095	-4.916666667	3	0.0277421493	0.0297476689	1.0722914301	-0.132592947
AT1G02170	CG	-7777	-0.10580076	-2.791666667	-0.087205771	-2.791666667	12	-0.078343538	-2.791666667	8	-0.087205805	-2.791666667	12	-0.073372729	-2.791666667	6	-0.070760535	-2.791666667	4	0	0	0	-0.10580076
AT1G02170	CG	-7746	1.2609504286	7.7083333333	-0.088910356	-3.291666667	12	0.8878810276	7.7083333333	9	-0.0897922	-3.291666667	13	2.7823931485	46.708333333	4	-0.070354088	-3.291666667	4	1.1376527146	0.7574415313	0.665793279	-0.0897922
AT1G02170	CG	-7470	-0.032913367	-5.291666667	-0.113520963	-5.291666667	7	-0.117633369	-5.291666667	9	-0.052394902	-5.291666667	12	-0.057993887	-5.291666667	6	-0.087082447	-5.291666667	4	0	0	0	-0.117633369
AT1G02170	CG	-7415	-0.098250503	-7	-0.142980014	4	9	-0.08591296	-7	3	-0.048889626	-7	2	-0.091385674	-7	2	0.6370171045	18	4	-0.677562624	-0.616186139	0.9094157765	-0.142980014
AT1G02170	CHG	-7339	-0.129044786	-3.083333333	-0.103430075	-3.083333333	8	-0.102850832	-3.083333333	9	-0.116483604	-3.083333333	12	-0.069570614	-3.083333333	6	-0.094584159	-3.083333333	4	0	0	0	-0.129044786
AT1G02170	CG	-7269	-0.03219419	-4.25	-0.017657275	-4.25	9	-0.083962112	-4.25	7	0.8783939051	6.75	9	-0.056615907	-4.25	5	-0.058954885	-4.25	4	0	0	0	-0.083962112
AT1G02170	CG	-6984	-0.182293321	-3.583333333	-0.082452957	-6.583333333	8	-0.0838578	-6.583333333	9	-0.086102487	-6.583333333	11	-0.07617176	-6.583333333	5	1.414020402	13.416666667	5	0	0	0	-0.182293321
AT1G02170	CHG	-6892	-0.066650092	-2.083333333	-0.070488571	-2.083333333	8	0.9422875753	8.9166666667	9	-0.085174123	-2.083333333	11	-0.059223647	-2.083333333	6	-0.086244911	-2.083333333	4	0	0	0	-0.086244911
AT1G02170	CG	-6771	-0.218185219	-8.3	-0.638154724	-2.3	16	-0.11634943	-8.3	2	-0.19000545	-8.3	5	-0.11634943	-8.3	2	-0.164314272	-8.3	4	-1.583640266	-1.904074585	1.2023403461	-0.638154724
AT1G02170	CHH	-6651	-1.122030068	-3.666666667	0.8934059238	13.333333333	10	-0.046736493	-6.666666667	8	0.0716225656	4.3333333333	9	0.4781797694	10.333333333	6	0.8788119407	18.333333333	4	-0.288105505	-0.159630146	0.5540683635	-1.122030068
AT1G02170	CHH	-6288	-0.073784178	-4.727272727	-0.28760573	1.2727272727	16	1.2629585746	28.272727273	3	-0.062686995	-4.727272727	4	-0.100345033	-4.727272727	3	1.0068719631	20.272727273	4	0	0	0	-0.28760573
AT1G02170	CG	-5681	-1.136692191	-10.90909091	-1.032450409	-10.90909091	12	-0.944892728	-18.90909091	3	0.0856134934	14.090909091	5	0.0809936166	14.090909091	3	0.0809935211	14.090909091	3	-0.807964022	-0.474893615	0.5877657934	-1.136692191
AT1G02170	CG	-5680	-4.524341788	-36	-0.238537221	1	12	-0.621432661	-3	8	0.0631698418	9	11	0.1062577647	9	4	-1.238310327	-16	4	-1.279614115	-0.980403855	0.7661714909	-4.524341788
AT1G02170	CG	-5661	-0.096179878	-8.727272727	0.7840054379	-0.727272727	13	-0.074003285	-8.727272727	3	-0.042099164	-8.727272727	5	-0.042099185	-8.727272727	5	-0.026001973	-8.727272727	4	0	0	0	-0.096179878
AT1G02170	CG	-5660	-0.102309635	-6.083333333	-0.067514769	-6.083333333	11	0.8727473035	4.9166666667	9	-0.067515102	-6.083333333	11	-0.050145505	-6.083333333	4	-0.050145506	-6.083333333	4	0	0	0	-0.102309635
AT1G02170	CG	-5613	0.465659148	-14.5	0.5428142304	-9.5	12	-0.062372608	-17.5	9	-0.084633359	-17.5	11	-0.061719804	-17.5	4	-0.061719821	-17.5	4	-0.045066063	-0.159058589	3.5294538433	-0.084633359
AT1G02170	CHG	-5605	0.6497386047	4.2083333333	-0.092879074	-2.791666667	12	0.9681901116	8.2083333333	9	-0.090781809	-2.791666667	11	-0.031566906	-2.791666667	4	-0.07150295	-2.791666667	3	0.1638775461	0.1278333715	0.7800542208	-0.092879074
AT1G02170	CHG	-5582	0.447159284	3	-0.066548704	-4	12	-0.063708084	-4	8	-0.065878354	-4	11	-0.060543708	-4	4	1.5510722748	21	4	0	0	0	-0.066548704
AT1G02170	CG	-5577	-1.518415464	-5.083333333	0.0388496024	7.9166666667	12	0.1603468201	7.9166666667	9	-0.56071038	-1.083333333	11	-2.675987832	-42.08333333	4	-2.67598755	-42.08333333	4	-1.77293096	-1.030789692	0.5814043049	-2.675987832
AT1G02170	CG	-5471	-0.511778387	-20	-0.183291074	-60	13	-0.199535332	-60	2	0.3371355206	20	5	-0.817596253	-40	5	0.2228451376	15	4	-1.313012484	-1.565267684	1.192119422	-0.817596253
AT1G02170	CG	-5470	-0.517799181	-15.25	-0.212178197	-69.25	12	-0.222467775	-69.25	10	-0.40955142	-9.25	10	-0.468164731	-69.25	4	0.167484347	30.75	4	-1.73158931	-3.38284382	1.9536063206	-0.517799181
AT1G02170	CG	-5458	-1.065526837	-13.16666667	0.1143730054	10.833333333	12	-2.375107553	-59.16666667	10	-1.154944865	-19.16666667	10	-1.542099783	-39.16666667	4	-0.74969295	-14.16666667	4	-2.093092798	-1.701989213	0.8131456064	-2.375107553
AT1G02170	CG	-5445	-2.228638658	-27.54545455	0.0731424712	7.4545454545	13	-1.11106533	-25.54545455	3	0.0341892415	7.4545454545	6	-1.946050406	-42.54545455	4	-1.946050453	-42.54545455	4	-1.438899096	-1.09082735	0.7580985722	-2.228638658
AT1G02170	CG	-5444	-1.421803655	-7.166666667	-0.125639329	0.8333333333	11	0.1493493907	9.8333333333	9	0.1589960438	9.8333333333	11	-1.108502578	-15.16666667	4	-2.291717738	-40.16666667	4	-1.094002959	-0.562034169	0.5137409952	-2.291717738
AT1G02170	CG	-5411	-0.137808988	-3.454545455	0.3583396306	1.5454545455	12	0.0708147477	9.5454545455	3	-1.340450771	-23.45454545	6	-2.370464573	-50.45454545	5	0.0706346416	9.5454545455	3	-0.834856079	-0.488352768	0.5849544372	-2.370464573
AT1G02170	CG	-5410	-1.84819874	-11.75	-1.135660262	-10.75	10	-0.1532324	-0.75	10	-1.965770386	-20.75	10	-1.051751743	-15.75	4	-2.235218681	-40.75	4	-2.508149172	-1.143348183	0.4558533422	-2.235218681
AT1G02170	CG	-5371	-0.180729252	-4.636363636	-0.20396986	2.3636363636	14	-0.138028622	-4.636363636	3	-0.161273605	-4.636363636	6	-0.145808369	-4.636363636	5	-0.138028121	-4.636363636	3	0	0	0	-0.20396986
AT1G02170	CHG	-5367	-0.114115668	-4	-0.102248132	-4	13	-0.09713405	-4	3	0.6865631482	13	6	-0.102879288	-4	5	1.3132497559	29	3	0	0	0	-0.114115668
AT1G02170	CG	-5237	-1.832659362	-23.6	-0.072625682	1.4	12	0.0262261694	26.4	3	-0.495729043	-6.6	6	-0.112613474	-73.6	5	0.0304937263	26.4	2	-1.538757165	-0.769832154	0.5002947647	-1.832659362
AT1G02170	CG	-5236	-2.937394704	-24.16666667	-0.957539003	-10.16666667	9	-1.118440705	-13.16666667	8	-3.627890619	-46.16666667	12	-1.095367894	-21.16666667	3	-2.65222164	-63.16666667	4	-3.989420315	-1.63475572	0.4097727468	-3.627890619
AT1G02170	CG	-5163	1.9999964659	17.272727273	1.0237005841	13.272727273	6	-0.08157067	-3.727272727	4	1.1876922969	16.272727273	5	-0.057310713	-3.727272727	2	-0.072190849	-3.727272727	3	1.6826836062	1.1430640213	0.6793101312	-0.08157067
AT1G02170	CG	-5054	-0.471991106	-13.5	-1.182152137	-23.5	16	0.0003858685	-6.5	3	0.0000701815	-6.5	6	0.0000701785	-6.5	6	0.0607957977	26.5	2	-0.635556408	-0.270290325	0.4252814092	-1.182152137
AT1G02170	CG	-5053	-2.087867685	-15.125	-1.502256249	-19.125	8	-1.124673834	-12.125	10	-1.474749498	-15.125	12	-1.622623084	-32.125	4	-1.892901794	-49.125	3	-2.9461737	-1.098612289	0.3728946086	-2.087867685
AT1G02170	CG	-5035	-0.163548493	-3.7	-1.657896387	-19.7	17	-1.017076697	-23.7	3	-0.344408035	-7.7	6	-0.524230498	-10.7	5	-1.017087707	-23.7	3	-1.401132072	-0.775212134	0.5532755613	-1.657896387
AT1G02170	CG	-5034	-2.196135929	-18.33333333	0.2235686468	3.6666666667	8	-0.372196434	-4.333333333	10	-2.097317797	-26.33333333	12	-1.9033448	-51.33333333	3	-0.504919824	-9.333333333	4	-2.428629452	-0.936528994	0.3856203726	-2.196135929
AT1G02170	CG	-4905	-1.587072985	-29.63636364	-0.689771659	-8.636363636	13	-1.258087821	-43.63636364	2	-0.840802839	-13.63636364	5	-0.840802839	-13.63636364	5	-1.258087821	-43.63636364	2	-1.451252487	-0.918561037	0.6329436436	-1.587072985
AT1G02170	CG	-4904	-2.44729118	-17.91666667	-2.254138384	-27.91666667	8	-0.229316039	-1.916666667	9	-1.643342662	-15.91666667	12	0.1222230688	9.0833333333	4	-1.289210849	-23.91666667	3	-2.645499099	-1.195940633	0.4520661652	-2.44729118
AT1G02170	CG	-4811	-2.854328809	-31.27272727	0.0988656047	3.7272727273	17	0.0873337112	3.7272727273	4	-1.045494332	-16.27272727	5	-1.045491944	-16.27272727	5	0.0853802842	3.7272727273	3	-1.249142126	-0.958422905	0.7672648967	-2.854328809
AT1G02170	CG	-4810	-0.970239173	-9.75	0.7892765188	20.25	5	-1.298878913	-26.75	6	0.5010477611	10.25	10	0.5212538866	15.25	4	-1.317670892	-34.75	4	-0.752061721	-0.282862816	0.3761164912	-1.317670892
AT1G02170	CG	-4710	-0.902032085	-8.909090909	-0.779570914	-7.909090909	18	0.0949870694	3.0909090909	4	-1.192851289	-16.90909091	5	0.0951814757	3.0909090909	5	0.0998331186	3.0909090909	3	0	0	0	-1.192851289
AT1G02170	CG	-4709	-1.849139889	-8.666666667	-1.831776299	-16.66666667	8	0.1141312908	8.3333333333	9	0.0885144732	8.3333333333	12	0.1017609316	8.3333333333	4	-1.365532373	-16.66666667	4	-1.141189357	-0.761382725	0.6671835134	-1.849139889
AT1G02170	CG	-4706	-0.930353164	-9.727272727	-0.864093301	-8.727272727	16	0.0987168564	3.2727272727	4	-1.334701397	-21.72727273	4	0.092499796	3.2727272727	3	0.0924997568	3.2727272727	3	0	0	0	-1.334701397
AT1G02170	CG	-4705	-0.637475305	-0.916666667	-2.179986271	-21.91666667	7	0.0622452002	7.0833333333	9	0.0657387404	7.0833333333	11	0.0528946232	7.0833333333	3	-1.526950336	-17.91666667	4	-0.941298056	-0.616186139	0.6546132075	-2.179986271
AT1G02170	CG	-4614	-1.924393894	-10.66666667	-0.643462689	-4.666666667	9	0.0531025738	6.3333333333	9	0.0556793377	6.3333333333	13	0.142309492	6.3333333333	4	-1.39547638	-18.66666667	4	-1.118815072	-0.648447002	0.5795837202	-1.924393894
AT1G02170	CG	-4579	1.010561268	28	0.8604324289	20	12	-0.29692641	-5	2	0.201201957	12	3	-0.296926426	-5	2	-0.296926405	-5	2	0.7509808435	0.4296793664	0.5721575592	-0.296926426
AT1G02170	CG	-4578	-2.553877611	-20.33333333	-0.783936241	-7.333333333	9	0.7398644624	14.666666667	9	0.4121694074	8.6666666667	12	0.0963469112	5.6666666667	5	-1.24342202	-24.33333333	4	-1.333723781	-0.524379504	0.3931694942	-2.553877611
AT1G02170	CG	-4383	-3.178701444	-38.41666667	0.4345363554	-0.416666667	18	0.0311275563	5.5833333333	4	0.031197138	5.5833333333	4	-1.257366156	-27.41666667	3	0.029510791	5.5833333333	3	-0.987377448	-0.798999001	0.8092133384	-3.178701444
AT1G02170	CG	-4382	-3.596627637	-30.79166667	0.1284257739	7.2083333333	6	-1.051509972	-9.791666667	6	-1.388331604	-10.79166667	11	-2.310620095	-42.79166667	4	0.1170438613	7.2083333333	3	-2.637885659	-1.738565563	0.6590754063	-3.596627637
AT1G02170	CG	-4377	-4.353862941	-36.54166667	-1.138509124	-10.54166667	9	-1.138509124	-10.54166667	9	0.1440511871	3.4583333333	12	-2.125859948	-38.54166667	4	0.0836678103	11.458333333	3	-2.681353325	-1.357370265	0.5062258122	-4.353862941
AT1G02170	CG	-4360	-1.638491105	-32.55555556	0.654066559	8.4444444444	13	-0.768330269	-26.55555556	2	-0.072929789	-1.555555556	4	-0.76833027	-26.55555556	2	0.1382084392	23.444444444	2	-0.615943543	-0.385493453	0.6258584212	-1.638491105
AT1G02170	CG	-4359	-3.841152065	-37.41666667	0.9041935429	17.583333333	9	0.3626905515	8.5833333333	10	-0.826983065	-7.416666667	14	-0.701995522	-11.41666667	5	-0.305621408	-4.416666667	3	-1.268158358	-0.570232727	0.4496541962	-3.841152065
AT1G02170	CG	-4146	-0.451814182	-3	0.5047474197	7	19	-2.14436659	-49	6	0.1175560131	18	4	-1.819684117	-42	5	0.1165430147	18	3	-0.769701485	-0.582463719	0.7567397624	-2.14436659
AT1G02170	CG	-4145	-2.730228199	-29.16666667	0.1984317704	11.833333333	8	0.1490232013	11.833333333	10	-1.189901597	-9.166666667	14	-1.927853695	-38.16666667	4	-1.927853695	-38.16666667	4	-1.705109535	-1.277380791	0.7491488173	-2.730228199
AT1G02170	CG	-4130	-1.34261822	-11.5	-0.358182388	-0.5	15	-1.859713109	-30.5	6	0.0656104569	19.5	3	-1.273758697	-20.5	5	-0.750861116	-13.5	3	-1.622952786	-0.761355431	0.4691174243	-1.859713109
AT1G02170	CG	-4129	-2.230302456	-15.83333333	-0.130101829	1.1666666667	8	0.0973809525	3.1666666667	10	-1.211721936	-9.833333333	13	0.0524793037	13.166666667	4	0.0504655395	13.166666667	3	-1.540567325	-0.685398541	0.4449000896	-2.230302456
AT1G02170	CG	-3871	-0.621306226	-4.25	-2.272649098	-26.25	9	0.0184080999	6.75	10	-0.119773719	-1.25	12	-2.139308969	-33.25	5	0.0244196041	6.75	4	-1.257031772	-0.668208232	0.5315762472	-2.272649098
AT1G02170	CG	-3850	-0.89911406	-6.416666667	0.7524590915	16.583333333	15	-0.95261149	-13.41666667	6	0.125420901	36.583333333	2	-1.591106901	-38.41666667	4	-0.789685924	-13.41666667	4	-0.781657961	-0.364327466	0.4660957656	-1.591106901
AT1G02170	CG	-3849	-2.336538238	-24	0.0330856313	1	8	0.9283296908	15	9	-0.574702729	-7	12	-0.705003386	-14	5	-1.041600799	-24	4	-1.461051042	-0.55108218	0.3771820174	-2.336538238
AT1G02170	CG	-3763	1.106980171	12.666666667	0.6033915187	10.666666667	6	-0.073579067	-6.333333333	5	1.0377263113	13.666666667	10	0.9910801994	18.666666667	4	-0.063576056	-6.333333333	3	1.1010206552	0.6541066314	0.5940911538	-0.073579067
AT1G02170	CHG	-3593	-0.049498142	-4.708333333	-0.122470452	-4.708333333	9	-0.125129816	-4.708333333	10	-0.120740159	-4.708333333	13	-0.151586922	-4.708333333	4	-0.151586973	-4.708333333	4	0	0	0	-0.151586973
AT1G02170	CG	-3555	-1.834785832	-19.5	-3.963149941	-77.5	15	0.1026956579	15.5	7	-0.486810983	-9.5	4	-0.486811001	-9.5	4	0.0586031879	15.5	3	-1.279439249	-1.081023945	0.8449201051	-3.963149941
AT1G02170	CG	-3554	-4.609272709	-43.75	-3.830194132	-78.75	8	-1.436960976	-16.75	8	-1.020406714	-9.75	11	-2.238461401	-41.75	4	-1.062165168	-16.75	4	-3.926832962	-2.228840358	0.5675923523	-4.609272709
AT1G02170	CG	-3549	-2.797718764	-30.16666667	-1.093158678	-12.16666667	18	0.039472719	4.8333333333	7	-1.099892107	-20.16666667	4	-1.099786602	-20.16666667	4	0.0586362661	4.8333333333	3	-2.056546528	-1.168816547	0.5683394619	-2.797718764
AT1G02170	CG	-3548	-4.708288144	-42.41666667	-1.469952601	-14.41666667	9	0.0714323327	7.5833333333	10	-2.573485287	-25.41666667	12	-2.387735786	-42.41666667	4	0.0423844848	7.5833333333	4	-2.629718735	-1.690410897	0.6428105315	-4.708288144
AT1G02170	CG	-3539	1.1290132725	5.7272727273	1.8032685075	32.727272727	19	-0.070076948	-20.27272727	7	0.8577065879	4.7272727273	4	0.7430314762	-0.272727273	5	-0.090253944	-20.27272727	2	1.3742084175	1.2495944087	0.9093194255	-0.090253944
AT1G02170	CG	-3538	0.7992034625	5	1.5282784267	59	8	-0.138177784	-16	10	1.0082964568	17	12	1.1899186377	34	4	-0.117701231	-16	4	1.3348047188	1.8592232498	1.3928803394	-0.138177784
AT1G02170	CHH	-3377	-0.071468631	-4.333333333	-0.06561319	-4.333333333	10	-0.064030785	-4.333333333	8	-0.066248398	-4.333333333	11	-0.058460539	-4.333333333	4	-0.056038347	-4.333333333	3	0	0	0	-0.071468631
AT1G02170	CG	-3039	-0.686031146	-2.25	-0.032247497	-6.25	9	0.6439844773	7.75	7	-0.030074957	-6.25	9	-0.028614069	-6.25	4	-0.051533352	-6.25	2	-0.971074092	-0.810930216	0.8350858321	-0.686031146
AT1G02170	CG	-2858	-0.313301878	-1.583333333	-0.10093029	-4.583333333	8	-0.077142176	-4.583333333	10	-0.100930257	-4.583333333	8	-0.065757524	-4.583333333	3	-0.070718014	-4.583333333	2	-0.943157759	-1.066351426	1.1306183047	-0.313301878
AT1G02170	CG	-2797	-0.150184372	-0.5	-0.071098229	-5.5	19	-0.068606159	-5.5	5	-0.010894073	-5.5	6	-0.068609961	-5.5	5	-0.068606828	-5.5	5	0	0	0	-0.150184372
AT1G02170	CG	-2757	0.2607114562	2.25	0.9698510927	21.25	3	0.0516903245	-0.75	9	1.5933799641	38.25	4	-0.16051784	-11.75	2	-0.155172537	-11.75	1	0.4901534683	0.3768381953	0.7688167475	-0.16051784
AT1G02170	CHG	-2742	-0.081373665	-4.416666667	1.0548906294	6.5833333333	19	1.2644363425	12.583333333	6	-0.095844618	-4.416666667	6	-0.055393588	-4.416666667	5	-0.055393587	-4.416666667	5	0.1250804472	0.1438346917	1.1499374596	-0.095844618
AT1G02170	CHG	-2740	-0.085218112	-3.916666667	-0.145255708	-3.916666667	8	-0.135304852	-3.916666667	11	-0.127769324	-3.916666667	10	-0.131963708	-3.916666667	5	-0.137353555	-3.916666667	2	0	0	0	-0.145255708
AT1G02170	CG	-2722	-0.114593041	-3.166666667	-0.093030216	-3.166666667	6	-0.099230664	-3.166666667	11	0.7531517625	6.8333333333	10	-0.084560323	-3.166666667	4	-0.072830582	-3.166666667	2	0	0	0	-0.114593041
AT1G02170	CG	-2608	-0.085990611	-11.83333333	-0.100543692	-11.83333333	19	-0.045624258	-11.83333333	6	-0.045623233	-11.83333333	6	-0.085320983	-11.83333333	4	-0.089349629	-11.83333333	5	0	0	0	-0.100543692
AT1G02170	CG	-2558	-0.309638901	-4.625	-0.183312028	-8.625	7	-0.154760895	-8.625	9	-0.154764119	-8.625	9	-0.146615739	-8.625	4	-0.153564729	-8.625	2	-1.16636244	-1.550064637	1.3289733822	-0.309638901
AT1G02170	CG	-2378	-0.027512177	-0.583333333	-0.192053856	-5.583333333	17	1.1088696063	11.416666667	6	-0.144066865	-5.583333333	6	-0.14431678	-5.583333333	5	-0.144316781	-5.583333333	5	0	0	0	-0.192053856
AT1G02170	CHG	-2154	-0.026005737	-3.833333333	-0.02678045	-3.833333333	8	1.9819885662	21.166666667	8	-0.006974178	-3.833333333	11	-0.028571809	-3.833333333	4	-0.027872383	-3.833333333	3	-0.34853765	-0.341154926	0.9788180006	-0.028571809
AT1G02170	CG	-1925	0.7380894386	3.3333333333	-0.093345645	-2.666666667	17	1.6289752912	16.333333333	8	-0.118675545	-8.666666667	7	-0.128391192	-8.666666667	4	-0.133490885	-8.666666667	5	0.4657257911	0.3063742054	0.6578424714	-0.133490885
AT1G02170	CG	-1715	0.0116525541	3	-0.096830435	-2	14	0.8531607414	11	8	0.9750524442	12	7	1.1145447983	15	6	-0.093719747	-2	5	0.4370819237	0.3184537311	0.7285904857	-0.096830435
AT1G02170	CG	-1478	-1.078272666	-5.333333333	-0.02491433	-9.333333333	8	0.3080529564	4.6666666667	7	0.4632755808	7.6666666667	6	-0.112920834	-9.333333333	2	0.8661388149	15.666666667	4	-0.656566547	-0.405465108	0.6175537121	-1.078272666
AT1G02170	CG	-1187	-0.034490719	-3.416666667	-0.036518003	-3.416666667	15	-0.039791954	-3.416666667	9	-0.038904179	-3.416666667	10	-0.039154109	-3.416666667	8	-0.036524586	-3.416666667	5	0	0	0	-0.039791954
AT1G02170	CG	-975	0.0412899619	-2.416666667	1.4543951611	13.583333333	5	-0.081256601	-6.416666667	5	-0.094530028	-6.416666667	7	-0.102906233	-6.416666667	3	-0.073018887	-6.416666667	2	0.0876476648	0.0850207842	0.9700290864	-0.102906233
AT1G02170	CG	-971	-0.075200541	-9.25	-0.06028003	-9.25	6	1.2442703171	10.75	5	-0.06300447	-9.25	7	-0.057256264	-9.25	3	-0.054653664	-9.25	2	-0.902418715	-1.00144854	1.1097382221	-0.075200541
AT1G02170	CHH	-885	-0.079564173	-5.416666667	-0.071636719	-5.416666667	6	-0.071447338	-5.416666667	5	0.9681923325	5.5833333333	9	-0.071604616	-5.416666667	4	1.9030280596	27.583333333	3	0	0	0	-0.079564173
AT1G02170	CHH	-883	0.2133125659		-0.003151803	-7	6	-0.027520467	-7	5	0.6168484617	4	9	-0.057872855	-7	4	0.0207546136	93	1	0.3847401363	0.257222865	0.6685625977	-0.057872855
AT1G02170	CHH	-881	-0.452773611	-3.25	-0.025398727	-7.25	6	-0.024349576	-7.25	5	0.4600005209	2.75	10	-0.026013889	-7.25	4	1.8423055764	42.75	2	-0.129424982	-0.094310679	0.7286899171	-0.452773611
AT1G02170	CHH	-879	-0.091248204	-2.25	-0.053588858	-2.25	6	-0.067066546	-2.25	5	-0.08096535	-2.25	9	-0.031553015	-2.25	4	2.1544618057	47.75	2	0	0	0	-0.091248204
AT1G02170	CG	-875	-0.254696374	1	1.1902161348	15	13	-0.093509156	2	10	-0.195192821	-8	9	0.4203518943	9	6	-0.154137774	-8	5	-0.039901225	-0.021297998	0.5337680091	-0.254696374
AT1G02170	CG	-819	-0.554276191	-2.291666667	-0.044499116	-7.291666667	3	0.8855255283	12.708333333	5	0.5604841664	6.7083333333	7	-0.048295191	-7.291666667	4	-0.093720279	-7.291666667	2	-0.215077373	-0.15415068	0.716721976	-0.554276191
AT1G02170	CHG	-451	-0.078720991	-0.666666667	-0.124364628	-3.666666667	6	-0.118442632	-3.666666667	5	-0.113069257	-3.666666667	9	-0.139394535	-3.666666667	3	-0.139394565	-3.666666667	3	0	0	0	-0.139394565
AT1G02170	CHG	-330	0.6334156592	3.4166666667	1.5075239129	17.416666667	5	-0.178942429	-2.583333333	4	-0.027299246	-2.583333333	9	-0.025550952	-2.583333333	3	-0.05770766	-2.583333333	2	0.517980648	0.4054651081	0.782780418	-0.178942429
AT1G02170	CG	107	-0.510872993	-2.454545455	0.0416991816	1.5454545455	13	-0.03000913	0.5454545455	14	-0.03292317	-6.454545455	10	-0.049451193	-6.454545455	6	-0.048447421	-6.454545455	4	-0.810675524	-0.574653663	0.7088577938	-0.510872993
AT1G02170	CG	207	0.6670781441	5.3636363636	0.4083350431	4.3636363636	10	-0.063531182	-5.636363636	9	0.7449271737	8.3636363636	7	-0.061750474	-5.636363636	7	-0.018338952	-5.636363636	3	0.2034146618	0.1414995623	0.6956212549	-0.063531182
AT1G02170	CG	274	1.2010987036	13.363636364	1.8687299064	24.363636364	11	-0.240461451	-1.636363636	10	-0.016340824	1.3636363636	8	0.4586689398	8.3636363636	5	-0.052108687	-11.63636364	2	1.2041744341	0.6122148307	0.5084104208	-0.240461451
AT1G02170	CG	286	-0.079898732	-5.583333333	-0.029942686	-5.583333333	12	-0.035543349	-5.583333333	4	-0.068550402	-5.583333333	8	-0.056857564	-5.583333333	3	-0.056856966	-5.583333333	3	0	0	0	-0.079898732
AT1G02170	CHH	410	-0.092360013	-0.636363636	1.3561987426	8.3636363636	15	-0.064862118	-4.636363636	12	-0.081624099	-4.636363636	10	-0.078017176	-4.636363636	7	-0.059281508	-4.636363636	3	-0.046612537	-0.036367644	0.7802116452	-0.092360013
AT1G02170	CG	427	0.1415009979	2.6363636364	-0.08898128	-3.363636364	14	0.7780369944	7.6363636364	9	0.6812526333	6.6363636364	10	-0.056035266	-3.363636364	6	-0.021383109	-3.363636364	2	0.088070311	0.0689928715	0.7833839882	-0.08898128
AT1G02170	CHG	451	0.7606423643	4.8181818182	-0.09114356	-3.181818182	17	-0.07965734	-3.181818182	13	-0.073392193	-3.181818182	11	0.9947831064	9.8181818182	8	-0.074553153	-3.181818182	3	0	0	0	-0.09114356
AT1G02170	CG	592	-0.100216797	-3.454545455	-0.085714939	-3.454545455	17	0.4396913703	3.5454545455	15	-0.022655168	-3.454545455	10	-0.109252268	-3.454545455	8	-0.026441115	-3.454545455	3	0	0	0	-0.109252268
AT1G02170	CG	823	-0.574061204	-1	-0.03328963	-4	12	-0.030841004	-4	6	-0.031249174	-4	7	-0.029053044	-4	3	-0.028148007	-4	2	-1.161390098	-1.286664508	1.1078659185	-0.574061204
AT1G02170	CG	1069	-0.07294918	-7.909090909	-0.16579208	-7.909090909	19	-0.078303157	-7.909090909	13	-0.126708797	-7.909090909	10	-0.079553515	-7.909090909	8	-0.055438886	-7.909090909	3	0	0	0	-0.16579208
AT1G02170	CG	1070	0.7714543237	0.4166666667	-0.099722104	-5.583333333	14	-0.064796646	-5.583333333	8	0.9439047285	11.416666667	6	-0.055899552	-5.583333333	4	1.098558849	27.416666667	3	0.9393416665	2.1358822902	2.2738076744	-0.099722104
AT1G02170	CHH	1109	0.0001379017	0.1818181818	-0.068935662	-3.818181818	19	1.5091184842	10.181818182	14	-0.034754606	-3.818181818	9	-0.054186745	-3.818181818	7	-0.063419114	-3.818181818	2	-0.017697589	-0.013793322	0.7793898789	-0.068935662
AT1G02170	CG	1174	0.7177627651	4.7272727273	-0.198215113	-4.272727273	18	-0.155859351	-4.272727273	14	-0.160313987	-4.272727273	10	-0.148014819	-4.272727273	8	-0.121566349	-4.272727273	3	-0.66623961	-0.682443896	1.0243220079	-0.198215113
AT1G02170	CG	1246	-1.220059383	-5.727272727	-3.971079842	-67.72727273	19	-0.595283276	-1.727272727	14	-1.295623053	-12.72727273	10	0.1096596957	27.272727273	8	-1.594391208	-39.72727273	3	-1.612141041	-1.108835941	0.687803308	-3.971079842
AT1G02170	CG	1247	-1.480810077	-7.916666667	-0.23716152	-72.91666667	13	-0.971121539	-9.916666667	8	0.0814420857	7.0833333333	5	0.1323255822	27.083333333	4	0.1509026566	27.083333333	2	-1.287625641	-0.947736761	0.7360343963	-1.480810077
AT1G02170	CG	1326	-0.06898482	-6.833333333	0.940160191	8.1666666667	13	0.838085042	10.166666667	6	-0.101674722	-6.833333333	5	-0.100003967	-6.833333333	4	-0.096913519	-6.833333333	2	-0.262908492	-0.241236474	0.9175682103	-0.101674722
AT1G02170	CG	1349	-0.046430151	-3.090909091	-0.041391638	-3.090909091	20	-0.034816667	-3.090909091	14	-0.032146186	-3.090909091	10	-0.030473933	-3.090909091	7	-0.03188457	-3.090909091	3	0	0	0	-0.046430151
AT1G02170	CHH	1354	0.1074396491	-0.818181818	-0.040625691	-4.818181818	19	-0.043507761	-4.818181818	13	-0.04237584	-4.818181818	10	-0.040487841	-4.818181818	8	-0.019797436	-4.818181818	3	0	0	0	-0.043507761
AT1G02170	CG	1431	0.6827078224	3.5	1.1030099914	9.5	19	-0.132458878	-6.5	11	-0.121929025	-6.5	7	-0.123897913	-6.5	6	1.4281118024	26.5	3	0.311808334	0.2576774487	0.8263969259	-0.132458878
AT1G02170	CG	1668	-0.072467492	-4.5	-0.072428871	-4.5	19	-0.069471561	-4.5	14	-0.037818877	-4.5	10	-0.033917904	-4.5	6	-0.058091938	-4.5	4	0	0	0	-0.072467492
AT1G02170	CHG	1701	-1.127214448	-5.166666667	-0.152729632	-8.166666667	13	-0.15805934	-8.166666667	8	0.9012313789	16.833333333	4	-0.146273171	-8.166666667	4	1.1641590674	24.833333333	3	-0.987933853	-0.788441842	0.7980714905	-1.127214448
AT1G02170	CG	1809	0.1249254051	4.3333333333	1.3290847499	19.333333333	12	-0.109681923	-13.66666667	7	0.1920372815	6.3333333333	5	-0.096139567	-13.66666667	6	-0.034169018	-13.66666667	2	-0.054151242	-0.028170877	0.5202258687	-0.109681923
AT1G02170	CHG	2007	-0.023711178	-3.5	-0.024243467	-3.5	13	-0.026688779	-3.5	7	-0.028259124	-3.5	5	-0.028252311	-3.5	5	-0.027861911	-3.5	3	0	0	0	-0.028259124
AT1G02170	CG	2102	0.2259575972	-2.083333333	-0.154930544	-8.083333333	14	2.1923335951	14.916666667	13	-0.127083096	-8.083333333	9	-0.147966582	-8.083333333	8	-0.126812046	-8.083333333	4	0.0488957129	0.0480342879	0.9823824021	-0.154930544
AT1G02170	CHH	2126	-0.106042072	-3.083333333	-0.099858399	-3.083333333	13	-0.093265028	-3.083333333	8	1.386662652	16.916666667	5	-0.100791092	-3.083333333	5	-0.098974287	-3.083333333	3	0	0	0	-0.106042072
AT1G02170	CG	2307	0.2320069764	2.75	-0.16430541	-6.25	15	-0.153945386	-6.25	13	-0.13351424	-6.25	9	0.4835764395	6.75	8	-0.078929673	-6.25	4	-0.880347972	-0.624154309	0.7089859113	-0.16430541
AT1G02170	CG	2434	-0.145099055	-5.666666667	-0.13258056	-5.666666667	14	0.7306020504	8.3333333333	7	-0.131759146	-5.666666667	5	1.2521374891	19.333333333	4	-0.099650465	-5.666666667	3	-0.598522665	-0.596236438	0.9961802157	-0.145099055
AT1G02170	CHG	2437	0.730904805	4	-0.062768931	-5	13	0.8119267462	8	8	-0.055868449	-5	5	1.2439114998	15	5	-0.06020639	-5	3	0.5458417375	0.3566749439	0.653440218	-0.062768931
AT1G02170	CG	2502	-0.047257347	-4.416666667	-0.041748295	-4.416666667	13	1.2625606576	12.583333333	6	-0.078478157	-4.416666667	5	-0.078485582	-4.416666667	5	-0.017591519	-4.416666667	3	0	0	0	-0.078485582
AT1G02170	CG	2902	-0.042258703	-5.166666667	-0.040195066	-5.166666667	16	-0.040376003	-5.166666667	10	-0.040943781	-5.166666667	9	-0.041605853	-5.166666667	8	-0.02455842	-5.166666667	5	0	0	0	-0.042258703
AT1G02170	CG	3152	-0.230055666	-3.666666667	-0.082878245	-2.666666667	18	1.6429457171	13.333333333	9	-0.058091649	-8.666666667	10	0.963606722	8.3333333333	6	-0.024503289	-8.666666667	4	0.3303033192	0.20714321	0.6271302707	-0.230055666
AT1G02170	CG	3198	0.5138072807	0.25	-0.041831748	-8.75	16	0.818555248	5.25	7	-0.038737984	-8.75	10	-0.056264831	-8.75	7	-0.019662253	-8.75	4	-0.418474086	-0.303682414	0.7256898906	-0.056264831
AT1G02170	CG	3316	0.1949861658	1	0.5024722243	3	15	2.2024318669	21	8	-0.04051436	-4	10	2.2024079135	21	8	-0.072677163	-4	3	1.400953399	0.9330978502	0.6660448884	-0.072677163
AT1G02170	CHH	3378	0.0622782537	-0.25	0.189476158	0.75	17	0.8981871854	7.75	8	-0.149073832	-5.25	8	-0.149073848	-5.25	8	-0.119571915	-5.25	2	-0.096911577	-0.072570693	0.7488340983	-0.149073848
AT1G02170	CG	3503	-0.0652925	-5.5	-0.063424292	-5.5	16	-0.056476683	-5.5	8	-0.031129693	-5.5	11	-0.060397645	-5.5	7	-0.052657213	-5.5	4	0	0	0	-0.0652925
AT1G02170	CG	3504	-0.156563223	0.0833333333	-0.161660323	-7.916666667	11	0.8329257004	12.083333333	5	-0.108922257	-7.916666667	2	1.5761700821	42.083333333	2	-0.108922257	-7.916666667	2	-0.068945651	-0.046520016	0.6747345872	-0.161660323
AT1G02170	CG	3514	-0.018039897	-3.416666667	-0.019421984	-3.416666667	16	-0.016271596	-3.416666667	7	-0.017376824	-3.416666667	11	-0.016686518	-3.416666667	8	-0.015441767	-3.416666667	4	0	0	0	-0.019421984
AT1G02170	CG	3565	0.0308834619	0.8333333333	-0.032480336	-5.166666667	18	0.6819480046	5.8333333333	9	-0.02119053	-5.166666667	11	0.9166569626	8.8333333333	7	-0.03499829	-5.166666667	3	-0.235903097	-0.176623536	0.7487122382	-0.03499829
AT1G02170	CG	3703	0.813001533	5.0833333333	-0.034626387	-4.916666667	14	0.4095432616	3.0833333333	7	-0.736588777	-14.91666667	9	2.1770562724	41.083333333	6	0.4649599156	7.0833333333	3	0.9741019511	0.3840957982	0.3943075956	-0.736588777
AT1G02170	CG	3704	-0.326247014	-0.583333333	0.5937751394	5.4166666667	11	-0.07618702	-3.583333333	4	-0.060627459	-3.583333333	2	-0.02446265	-3.583333333	1	-0.067066366	-3.583333333	2	0	0	0	-0.326247014
AT1G02170	CG	3726	-0.032911392	-5.25	-0.032088618	-5.25	11	-0.083561639	-5.25	4	-0.033706143	-5.25	2	-0.033706339	-5.25	2	-0.033705023	-5.25	2	0	0	0	-0.083561639
AT1G02170	CG	3759	-0.048026277	-2.416666667	-0.033881211	-2.416666667	18	-0.057217186	-2.416666667	5	0.8103000496	7.5833333333	10	-0.021538669	-2.416666667	7	-0.02467579	-2.416666667	4	-0.853518254	-0.964568732	1.1301090835	-0.057217186
AT1G02170	CG	3765	-0.36774207	0.4166666667	-0.023630624	-5.583333333	17	-0.02371083	-5.583333333	7	-0.024140373	-5.583333333	11	0.560422355	8.4166666667	7	-0.036722179	-5.583333333	4	-1.241513181	-1.00256924	0.807538136	-0.36774207
AT1G02170	CHH	3798	0.2961150239	-0.416666667	-0.09717258	-6.416666667	13	0.9853985386	6.5833333333	8	-0.101285229	-6.416666667	8	-0.10128511	-6.416666667	8	-0.027376492	-6.416666667	4	0	0	0	-0.101285229
AT1G02170	CG	4003	-0.441965855	-2	0.594777682	6	14	0.1899896711	3	9	-0.009844785	1	11	-0.128963444	-8	6	-0.107299819	-8	4	-0.213455048	-0.124501986	0.5832702825	-0.441965855
AT1G02170	CHH	4162	-0.025161134	-3.166666667	1.5649272281	10.833333333	14	-0.027349043	-3.166666667	9	-0.029515657	-3.166666667	12	-0.0273084	-3.166666667	7	-0.026395301	-3.166666667	4	-0.251097102	-0.221161387	0.8807803245	-0.029515657
AT1G02170	CHH	4225	0.8597764555	3.0833333333	0.5797181628	0.0833333333	15	-0.149870277	-6.916666667	9	-0.141254571	-6.916666667	12	-0.116360349	-6.916666667	7	-0.127063676	-6.916666667	4	-0.340370494	-0.349037925	1.0254646954	-0.149870277
AT1G02170	CG	4248	-0.159375817	-6.25	-0.135106928	-6.25	12	-0.119541803	-6.25	4	-0.102559986	-6.25	2	-0.102559985	-6.25	2	-0.10255998	-6.25	2	0	0	0	-0.159375817
AT1G02170	CG	4388	-0.067415249	-4.25	-0.06500776	-4.25	16	-0.06068231	-4.25	9	-0.06270154	-4.25	12	-0.057628801	-4.25	5	-0.056876944	-4.25	4	0	0	0	-0.067415249
AT1G02170	CG	4408	2.2952087862	16	0.6248699675	4	12	-0.034912098	-4	9	-0.036059625	-4	10	-0.034968326	-4	4	-0.033120689	-4	3	0.9754049422	0.7344130521	0.7529314446	-0.036059625
AT1G02170	CG	4583	-0.271399134	-3.166666667	0.993642802	7.8333333333	12	-0.092276495	-9.166666667	9	-0.083498119	-9.166666667	8	-0.089009111	-9.166666667	5	-0.079083642	-9.166666667	2	-0.477593159	-0.340480258	0.7129085738	-0.271399134
AT1G02170	CG	4584	0.4036945838	0.4166666667	-0.102340019	-5.583333333	12	-0.078402387	-5.583333333	5	-0.070534956	-5.583333333	2	-0.07053503	-5.583333333	2	-0.070534935	-5.583333333	2	0	0	0	-0.102340019
AT1G02170	CG	4717	-0.017917612	-1	-0.069244377	-6	14	0.7755409695	5	9	1.8653409882	16	9	-0.030280486	-6	6	-0.021627047	-6	4	0.4115544291	0.2842864835	0.6907627845	-0.069244377
AT1G02170	CG	4723	1.530773509	11.333333333	1.5989972848	14.333333333	13	0.6312534248	4.3333333333	8	0.2933902761	-0.666666667	12	-0.113969976	-8.666666667	4	-0.107488498	-8.666666667	3	1.490853924	0.8303483017	0.5569615429	-0.113969976
AT1G02170	CG	5343	0.8685567266	5.9166666667	2.7714146925	33.916666667	8	-0.024155245	-4.083333333	7	-0.038237183	-4.083333333	8	-0.035532116	-4.083333333	5	-0.012560224	-4.083333333	4	1.0672598036	0.742443787	0.6956542207	-0.038237183
AT1G02170	CHH	5436	-0.152395382	-12.5	-0.169840961	-12.5	15	-0.130592659	-12.5	3	-0.057495156	-12.5	1	-0.06478032	-12.5	2	-0.064780319	-12.5	2	0	0	0	-0.169840961
AT1G02170	CHG	5477	0.1356087011	2.5833333333	-0.079980005	-2.416666667	15	-0.067241615	-2.416666667	9	-0.063092612	-2.416666667	10	-0.079960816	-2.416666667	6	-0.047308295	-2.416666667	5	0	0	0	-0.079980005
AT1G02170	CHH	5742	0.0184085582	0.4166666667	-0.118664215	-3.583333333	16	-0.095195783	-3.583333333	9	0.8588938341	6.4166666667	10	-0.100243633	-3.583333333	7	-0.109208712	-3.583333333	5	0	0	0	-0.118664215
AT1G02170	CG	5767	-0.513790728	-2.181818182	-0.152535635	0.8181818182	12	0.3977924571	6.8181818182	7	-0.145408673	-7.181818182	9	-0.102382067	-7.181818182	5	-0.09553306	-7.181818182	4	-0.955347239	-0.770052173	0.8060442752	-0.513790728
AT1G02170	CHH	5771	-0.108260798	1	0.3665786806	3	16	-0.131691833	-3	8	-0.156970242	-3	10	-0.154717557	-3	7	-0.143958074	-3	4	0	0	0	-0.156970242
AT1G02170	CG	5817	-0.004589341	-11.75	-0.017702884	-11.75	14	-0.103842207	-11.75	8	1.2440625557	10.25	9	-0.095599117	-11.75	7	-0.014238893	-11.75	5	-1.339691816	-1.082611937	0.8081052103	-0.103842207
AT1G02170	CG	6041	-0.346166739	-2.833333333	1.3555233101	11.166666667	11	-0.033260358	-6.833333333	9	0.4498156711	3.1666666667	10	0.9360163334	10.166666667	6	-0.030904263	-6.833333333	5	0.3819210601	0.2399506696	0.6282729461	-0.346166739
AT1G02170	CG	6063	0.9784557813	7.6666666667	0.4959037934	5.6666666667	9	-0.077814856	-5.333333333	7	-0.042537707	-5.333333333	8	-0.024739883	-5.333333333	5	1.2497303167	19.666666667	4	0.50239559	0.3308542176	0.6585531883	-0.077814856
AT1G02170	CG	6506	-0.033008531	-10.90909091	1.5960065527	7.0909090909	11	-0.026831674	-10.90909091	6	1.0071079181	3.0909090909	7	-0.083940423	-10.90909091	3	-0.011535559	-10.90909091	5	0.310855798	0.2441969607	0.7855634745	-0.083940423
AT1G02170	CG	6553	1.0425378442	8.75	0.6057682061	6.75	11	-0.066183831	-2.25	8	-0.06922347	-2.25	9	-0.059611591	-2.25	6	-0.058842741	-2.25	5	0.1405616981	0.1053605157	0.7495677489	-0.06922347
AT1G02170	CG	6569	-0.116346839	-7.25	-0.106531184	-7.25	10	0.5124472968	3.75	9	-0.131833039	-7.25	9	-0.125053863	-7.25	6	-0.090085021	-7.25	5	-1.243136684	-1.372394188	1.1039769038	-0.131833039
AT1G02170	CHH	6647	-0.022958653	-4.75	-0.021004458	-4.75	12	-0.024741108	-4.75	9	0.5476305708	6.25	9	-0.021548225	-4.75	4	-0.021467056	-4.75	5	-1.259288686	-1.36196226	1.0815329923	-0.024741108
AT1G02170	CG	6852	0.7236299543	3.6666666667	1.7036213564	14.666666667	12	1.1147181765	7.6666666667	10	-0.092812517	-2.333333333	9	-0.126895644	-2.333333333	4	1.9171229372	30.666666667	3	1.1996171517	1.0874304687	0.9064812613	-0.126895644
AT1G02170	CHH	6996	-0.08151979	-3.363636364	-0.081848816	-3.363636364	12	-0.081568304	-3.363636364	10	-0.081223486	-3.363636364	9	-0.07726072	-3.363636364	6	-0.029409728	-3.363636364	4	0	0	0	-0.081848816
AT1G02170	CG	7252	-0.06232091	-3.454545455	-0.060584687	-3.454545455	12	-0.060068931	-3.454545455	10	-0.059311367	-3.454545455	7	-0.059073648	-3.454545455	6	-0.058617575	-3.454545455	4	-0.000306047	-23.83474689	77879.44309	-0.06232091
AT1G02170	CG	7271	-0.360739558	1	2.0061276782	21	12	-0.060649017	-4	11	0.7455828452	10	7	-0.059727009	-4	6	-0.057139177	-4	4	0.3541980367	0.2155963459	0.6086887095	-0.360739558
AT1G02170	CG	7466	0.0626200024	2.1818181818	1.9086627723	19.181818182	9	0.5030401649	5.1818181818	13	-0.166229599	-2.818181818	8	-0.038836648	-2.818181818	6	-0.067809264	-2.818181818	3	0	0	0	-0.166229599
AT1G02170	CG	7482	-0.038502273	-6.727272727	-0.07842498	-6.727272727	10	-0.07823839	-6.727272727	12	0.9766764601	4.2727272727	9	-0.097451175	-6.727272727	6	-0.091141506	-6.727272727	4	0	0	0	-0.097451175
AT1G02170	CHG	7707	0.2117244556	2.3636363636	-0.050331419	-2.636363636	11	-0.068107915	-2.636363636	14	-0.046989104	-2.636363636	9	-0.037414684	-2.636363636	6	-0.039162444	-2.636363636	4	0	0	0	-0.068107915
AT1G02170	CHH	7770	-0.059522242	-7.090909091	-0.089766115	-7.090909091	12	-0.090936126	-7.090909091	13	-0.082438336	-7.090909091	8	0.668083021	9.9090909091	6	-0.07022476	-7.090909091	4	-1.685314945	-1.796900869	1.0662107248	-0.090936126
AT1G02170	CHH	7785	-0.141990608	-5.818181818	0.4480903549	2.1818181818	12	-0.15667903	-5.818181818	13	0.7402854727	5.1818181818	9	-0.146149755	-5.818181818	6	-0.138098141	-5.818181818	4	-0.651645341	-0.663631103	1.0183930754	-0.15667903
AT1G02170	CG	7909	1.5432066275	14.6	1.6080662479	19.6	8	0.4366579091	5.6	9	-0.022308601	-5.4	8	-0.02335644	-5.4	4	-0.023769943	-5.4	4	1.0389163799	0.6317782342	0.6081126897	-0.023769943
AT1G02170	CHG	7976	-0.079722934	-6.545454545	-0.073910423	-6.545454545	10	-0.07455547	-6.545454545	14	-0.049384393	-6.545454545	9	-0.076548466	-6.545454545	6	-0.076555208	-6.545454545	6	0	0	0	-0.079722934
AT1G02170	CG	8022	1.5794751134	10.363636364	0.487773796	-2.636363636	6	-0.586853958	-21.63636364	7	-0.216278405	-15.63636364	5	0.0323561731	-10.63636364	4	-0.027603542	-35.63636364	3	0.5273458559	0.2391369931	0.4534727834	-0.586853958
AT1G02170	CG	8058	-0.000745678	-3.272727273	1.3684301897	10.727272727	7	-0.110050872	-3.272727273	13	-0.136720142	-3.272727273	9	-0.101611746	-3.272727273	6	-0.101612584	-3.272727273	6	0	0	0	-0.136720142
AT1G02170	CG	8094	0.8247836398	7.6363636364	-0.09861853	-2.363636364	7	1.5692908758	15.636363636	11	-0.06735176	-2.363636364	9	1.2530730707	14.636363636	6	-0.079418331	-2.363636364	6	0.8981614899	0.5877866643	0.6544331625	-0.09861853
AT1G02170	CHH	8097	0.6109177847	11.181818182	0.0900925682	7.1818181818	6	0.2479190575	8.1818181818	11	-0.137802085	-9.818181818	7	0.0900408568	7.1818181818	6	1.1835674109	40.181818182	2	0.3604861029	0.1712717206	0.4751132408	-0.137802085
AT1G02170	CG	8574	0.1292843969	-2	-0.135312956	-6	11	-0.135312956	-6	11	-0.152488483	-6	9	1.0980586474	8	7	-0.139563373	-6	5	-0.460369764	-0.515693353	1.1201720729	-0.152488483
AT1G02170	CG	8668	0.081620122	-0.363636364	-0.057137431	-4.363636364	9	-0.113014799	-4.363636364	12	-0.080942224	-4.363636364	8	-0.050715473	-4.363636364	7	-0.058585322	-4.363636364	5	0	0	0	-0.113014799
AT1G02170	CG	8877	1.2430678429	5.5454545455	0.4401844276	0.5454545455	11	-0.199372337	-8.454545455	9	0.9716069111	8.5454545455	6	-0.203398768	-8.454545455	8	1.1302909062	11.545454545	5	0.9206726257	0.5543107356	0.6020714857	-0.203398768
AT1G02170	CHG	9019	-0.099460266	-2.727272727	-0.090334885	-2.727272727	12	-0.07651421	-2.727272727	11	-0.081128524	-2.727272727	5	-0.077518187	-2.727272727	8	-0.081128393	-2.727272727	5	0	0	0	-0.099460266
AT1G02170	CG	9039	0.1323373353	1.2727272727	-0.085301366	-2.727272727	11	-0.085301366	-2.727272727	11	-0.074161697	-2.727272727	5	-0.089593383	-2.727272727	8	-0.07416167	-2.727272727	5	0	0	0	-0.089593383
AT1G02170	CHH	9065	0.6630458424	1.2727272727	1.6668222403	12.272727273	13	-0.129589838	-2.727272727	10	-0.075517963	-2.727272727	5	-0.134668366	-2.727272727	6	-0.075517865	-2.727272727	5	0.3819980179	0.4471677243	1.1706022108	-0.134668366
AT1G02170	CG	9344	0.1532346734	3.3636363636	-0.241594168	-3.636363636	9	-0.241594168	-3.636363636	9	-0.154016036	-14.63636364	3	0.2501444883	5.3636363636	5	0.706673348	18.363636364	3	-0.339105342	-0.195701293	0.5771106166	-0.241594168
AT1G02170	CG	9905	-0.018396732	-4.583333333	0.1568550808	3.4166666667	13	0.3186758428	4.4166666667	11	1.2801399716	20.416666667	4	-0.017259369	-4.583333333	8	-0.012282142	-4.583333333	4	-0.325313026	-0.231111721	0.7104287329	-0.018396732
AT1G02170	CHH	10159	-0.066202386	-5.083333333	-0.060640915	-5.083333333	12	0.77575819	5.9166666667	9	-0.054257746	-5.083333333	3	-0.056341744	-5.083333333	8	-0.05494787	-5.083333333	5	-0.914276008	-1.01345448	1.108477606	-0.066202386
AT1G02170	CHG	10220	-0.029180095	-3.5	-0.027271054	-3.5	11	0.9440712206	7.5	9	-0.025102739	-3.5	5	-0.026954947	-3.5	8	1.3146702407	13.5	6	0	0	0	-0.029180095
AT1G02170	CG	10326	-0.177815527	-4.833333333	-0.528140627	-11.83333333	10	0.1408217179	28.166666667	8	-1.163686641	-38.83333333	3	-0.360695985	-8.833333333	8	-1.553151191	-38.83333333	6	-0.585743083	-0.253747709	0.4332064963	-1.553151191
AT1G02170	CG	10335	-0.167335393	-3.083333333	0.963071842	21.916666667	12	0.065182803	2.9166666667	11	0.1032836523	29.916666667	2	-0.259475451	-7.083333333	8	-0.299042422	-10.08333333	5	0.3753942696	0.2606747696	0.6944026339	-0.299042422
AT1G02170	CG	10357	1.1306368407	4.5833333333	-0.029691652	-6.416666667	12	0.8600877762	4.5833333333	9	-0.023553052	-6.416666667	3	-0.021143336	-6.416666667	7	-0.011454392	-6.416666667	5	0.3193917322	0.2394799706	0.7498001559	-0.029691652
AT1G02170	CG	10419	-0.068329357	-6.916666667	-0.181345618	-6.916666667	12	-0.112522419	-6.916666667	10	-0.082966015	-6.916666667	3	-0.09473742	-6.916666667	7	-0.089494701	-6.916666667	5	0	0	0	-0.181345618
AT1G02170	CG	10599	0.17483822	-1.5	-0.276626998	-46.5	13	0.3055417719	3.5	8	0.2239873378	3.5	2	-0.829277464	-33.5	8	-0.678315639	-29.5	6	-1.147896057	-0.833379673	0.7260062161	-0.829277464
AT1G02170	CG	10923	-0.15757469	-3.083333333	-0.143951093	-3.083333333	13	-0.123149697	-3.083333333	9	-0.109233347	-3.083333333	3	-0.129670526	-3.083333333	10	-0.138174865	-3.083333333	4	0	0	0	-0.15757469
AT1G02170	CG	11006	-0.026337848	-2.833333333	1.6071461973	10.166666667	15	-0.0318117	-2.833333333	9	-0.031869348	-2.833333333	3	-0.027896165	-2.833333333	10	-0.033512737	-2.833333333	5	0	0	0	-0.033512737
AT1G02170	CG	11112	0.8445911079	3.9166666667	1.3321495765	12.916666667	15	-0.139005796	-14.08333333	9	-0.148416422	-14.08333333	3	-0.123798179	-14.08333333	10	-0.145999869	-14.08333333	5	-0.09164065	-0.073452235	0.8015245997	-0.148416422
AT1G02170	CHG	11231	-0.039757486	0.25	-0.066635694	-3.75	14	-0.064088497	-3.75	10	-0.05851775	-3.75	3	1.8665772258	16.25	10	-0.060215396	-3.75	5	0.062259709	0.0465200157	0.747192952	-0.066635694
AT1G02170	CG	11232	1.2147119782	5.1666666667	-1.024156357	-20.83333333	15	-2.274279635	-47.83333333	9	0.1105926634	19.166666667	2	0.3168548063	-2.833333333	9	-0.238179588	-13.83333333	3	-0.566054251	-0.241602055	0.4268178437	-2.274279635
AT1G02170	CHH	11241	-0.188556322	0.75	0.3234280976	3.75	14	-0.110332115	-3.25	9	-0.09638736	-3.25	3	0.6432546415	6.75	10	-0.101229843	-3.25	5	-0.14046575	-0.101782694	0.7246086303	-0.188556322
AT1G02170	CHH	11242	-0.55233513	-0.75	-0.064186776	2.25	14	-0.090972689	-4.75	9	-0.09957299	-4.75	3	0.2677824552	5.25	10	-0.096681163	-4.75	5	-0.755772541	-0.518138271	0.6855743524	-0.55233513
AT1G02170	CHH	11248	-0.184129225	-5.416666667	-0.146575935	-5.416666667	13	-0.09510657	-5.416666667	9	-0.154039548	-5.416666667	3	0.2157848504	4.5833333333	10	-0.126415082	-5.416666667	5	-1.518224399	-1.687737701	1.1116523372	-0.184129225
AT1G02170	CHH	11250	-0.190823583	-5.5	-0.187346378	-5.5	13	-0.179287935	-5.5	9	-0.133770721	-5.5	3	0.2100846205	4.5	10	-0.122816614	-5.5	5	-1.536832986	-1.710684163	1.1131230126	-0.190823583
AT1G02170	CHH	11251	-0.122182661	-6.75	-0.122670773	-6.75	13	-0.174123091	-6.75	9	-0.118379332	-6.75	3	0.0536073755	3.25	10	-0.125871081	-6.75	5	-1.77071423	-1.871069308	1.0566749146	-0.174123091
AT1G02170	CHH	11275	0.1404953506	2.3333333333	-0.016993711	1.3333333333	13	-0.107397106	-6.666666667	9	-0.102111191	-6.666666667	3	0.346627179	4.3333333333	9	-0.092299456	-6.666666667	5	-0.333910017	-0.207934133	0.622725052	-0.107397106
AT1G02170	CHH	11276	-0.458975329	-1.666666667	-0.034354744	1.3333333333	13	-0.115757446	-6.666666667	9	-0.13610665	-6.666666667	3	0.4459032302	6.3333333333	8	-0.092584771	-6.666666667	5	-0.671646804	-0.461554575	0.6871983487	-0.458975329
AT1G02170	CHH	11287	0.0081209389	-0.5	0.5411392342	3.5	13	-0.063600957	-4.5	9	-0.026992051	-4.5	3	0.785701398	5.5	10	-0.02934535	-4.5	5	0.1395804796	0.1043600153	0.7476691271	-0.063600957
AT1G02170	CHH	11289	-0.138818612	-5	-0.138265735	-5	12	-0.125061842	-5	9	-0.113200396	-5	3	0.7921436993	5	10	-0.124003638	-5	5	0	0	0	-0.138818612
AT1G02170	CG	11320	-1.289817937	-19.91666667	-0.589413154	-13.91666667	12	-1.501355766	-33.91666667	8	-0.305324011	-13.91666667	3	-0.515928545	-13.91666667	9	-0.944421764	-26.91666667	5	-1.919264193	-0.674118063	0.3512377637	-1.501355766
AT1G02170	CHH	11428	-0.086654128	-3.833333333	1.9694226456	14.166666667	11	-0.037790613	-3.833333333	7	-0.03252809	-3.833333333	3	1.1784136153	9.1666666667	8	-0.038189207	-3.833333333	6	0.5534308826	0.4323725619	0.781258465	-0.086654128
AT1G02170	CHH	11433	-0.030558426	-5.166666667	2.4323235255	21.833333333	11	-0.028316561	-5.166666667	7	-0.052900827	-5.166666667	3	0.8464179171	7.8333333333	8	-0.05505221	-5.166666667	6	0.4789060224	0.3415117101	0.7131079881	-0.05505221
AT1G02170	CG	11444	0.3617544804	8.0833333333	0.1530781753	24.083333333	10	-0.59151761	-4.916666667	7	0.0968253081	24.083333333	2	-0.98857164	-8.916666667	9	0.1594050203	7.0833333333	6	0.3582377314	0.1562189329	0.4360761561	-0.98857164
AT1G02170	CHH	11453	-0.441050296	-3.666666667	0.2784564102	1.3333333333	11	-0.026311722	-7.666666667	7	-0.028968986	-7.666666667	3	0.4746459789	3.3333333333	9	-0.028943438	-7.666666667	6	-0.451903988	-0.314833062	0.6966813084	-0.441050296
AT1G02170	CHH	11454	-0.441043865	-3.666666667	1.1698930136	9.3333333333	12	-0.034632568	-7.666666667	7	-0.034523853	-7.666666667	3	0.4745686842	3.3333333333	9	-0.035183771	-7.666666667	6	-0.042820884	-0.027150989	0.6340595196	-0.441043865
AT1G02170	CG	11456	-1.262591058	-13.91666667	0.1943605727	7.0833333333	12	-2.18341197	-35.91666667	7	0.1737268707	7.0833333333	3	-0.439200811	-6.916666667	7	-0.586246389	-9.916666667	6	-1.084441899	-0.640303965	0.5904456156	-2.18341197
AT1G02170	CHG	11467	-0.186541135	2	0.4965926754	10	11	-0.062529435	-17	7	1.6118844955	50	3	2.1974289662	39	9	-0.078900301	-17	6	0.6121727338	0.2693395854	0.4399731816	-0.186541135
AT1G02170	CHH	11473	-0.860980224	-6.333333333	0.7118823374	7.6666666667	11	-0.138645752	-10.33333333	7	-0.152946027	-10.33333333	3	0.0594452222	0.6666666667	9	-0.149971317	-10.33333333	6	-0.831452122	-0.521116421	0.6267545752	-0.860980224
AT1G02170	CHG	11480	-0.276345003	1.0833333333	0.731637499	10.083333333	11	-0.112835182	-7.916666667	7	-0.145078925	-7.916666667	3	0.075399878	3.0833333333	9	-0.13736082	-7.916666667	6	-0.503358562	-0.280127967	0.5565177363	-0.276345003
AT1G02170	CG	11481	0.2729518874	2.6666666667	-0.265284621	-3.333333333	7	-0.820697468	-14.33333333	4	0.0784199826	10.666666667	2	-0.600969845	-9.333333333	5	-1.094427043	-22.33333333	3	-0.606877421	-0.37217913	0.6132690356	-1.094427043
AT1G02170	CHH	11492	0.8620454514	9.6666666667	-0.544193503	-4.333333333	11	-0.130528593	-13.33333333	7	-0.077749789	-13.33333333	3	-0.333987374	-2.333333333	9	-0.111794561	-13.33333333	6	-0.551153647	-0.275762752	0.5003373446	-0.544193503
AT1G02170	CHH	11494	0.7280122807	9.6666666667	-0.496385821	-3.333333333	10	-0.171281999	-13.33333333	7	-0.143394448	-13.33333333	3	-0.384105435	-2.333333333	9	-0.124164357	-13.33333333	6	-0.705813259	-0.36488397	0.5169695595	-0.496385821
AT1G02170	CG	11497	-0.733857985	-8.416666667	-0.936756779	-15.41666667	10	0.2498603682	5.5833333333	7	0.1592111805	34.583333333	3	1.2155014708	23.583333333	9	0.0092514141	1.5833333333	6	0.0733705965	0.0295277525	0.402446673	-0.936756779
AT1G02170	CHH	11500	1.596547749	15.25	-0.122109133	1.25	11	-0.101694691	-7.75	7	-0.081338821	-7.75	3	0.0811753886	3.25	9	-0.09716864	-7.75	6	0.3624388495	0.1831382167	0.5052941122	-0.122109133
AT1G02170	CHH	11506	1.038898124	9.5	0.2897218001	4.5	11	-0.135944783	-4.5	7	-0.097368122	-4.5	3	0.5982247862	8.5	8	-0.089354586	-4.5	6	0.4387919949	0.2608838792	0.5945502247	-0.135944783
AT1G02170	CHH	11528	-0.075038957	-6.666666667	0.7579233732	11.333333333	11	-0.056104683	-6.666666667	7	-0.112084119	-6.666666667	3	1.1947805064	18.333333333	8	-0.119477337	-6.666666667	5	-0.56162999	-0.366628806	0.6527942117	-0.119477337
AT1G02170	CHH	11599	-0.14748405	-3.5	2.4288864374	21.5	12	-0.043287843	-3.5	7	-0.089576052	-3.5	3	1.175601912	9.5	8	-0.090830953	-3.5	6	0	0	0	-0.14748405
AT1G02170	CHH	11616	0.9902778202	3.6666666667	2.5485466833	20.666666667	11	-0.057568781	-6.333333333	7	-0.052161387	-6.333333333	3	-0.057568972	-6.333333333	7	1.2244940666	10.666666667	6	1.5619313094	0.9839493803	0.6299568838	-0.057568972
AT1G02170	CHH	11625	0.680715596	3.0833333333	0.4959301164	2.0833333333	10	-0.134123778	-7.916666667	7	-0.087718807	-7.916666667	3	0.690792233	5.0833333333	8	0.940031196	9.0833333333	6	0.7615926387	0.4651555867	0.6107669154	-0.134123778
AT1G02170	CG	11635	-3.127867817	-27.5	-0.998026256	-8.5	11	0.1394252626	9.5	7	0.075800702	9.5	3	0.1394243716	9.5	7	-0.648351381	-7.5	6	-1.541984976	-0.842549847	0.5464060026	-3.127867817
AT1G02170	CHH	11637	0.16535524	-1.75	0.9720914126	6.25	11	0.474356433	2.25	7	-0.112510049	-11.75	3	1.3724923749	13.25	8	0.6226370293	5.25	6	1.1096707186	0.5614378352	0.5059499415	-0.112510049
AT1G02170	CHH	11644	1.474037297	10.583333333	-0.110905336	-4.416666667	11	-0.105736087	-4.416666667	7	-0.09883434	-4.416666667	3	2.0236255494	24.583333333	7	1.1371913498	12.583333333	6	1.1898360983	0.8371530427	0.7035868586	-0.110905336
AT1G02170	CHH	11645	1.4573192401	10.5	-0.131083359	-4.5	11	-0.125428879	-4.5	7	-0.09886333	-4.5	3	1.1284510181	12.5	6	1.1284510181	12.5	6	0.8708391396	0.6179561938	0.7096100367	-0.131083359
AT1G02170	CG	11647	-1.601268034	-16.91666667	0.2876955036	0.0833333333	11	-0.176106535	-4.916666667	7	0.0644641482	9.0833333333	3	-0.334455418	-7.916666667	6	-1.416022814	-23.91666667	6	-1.204978226	-0.553843009	0.4596290595	-1.601268034
AT1G02170	CG	11658	-1.951598398	-17.25	-1.420121393	-15.25	9	0.01710164	6.75	7	0.1012098049	6.75	3	0.0209878719	6.75	8	0.1253914737	6.75	4	-0.980605284	-0.559615788	0.5706840427	-1.951598398
AT1G02170	CHH	11664	1.6003829827	15.833333333	-0.231823193	-0.166666667	11	1.278317896	19.833333333	7	-0.062334909	-9.166666667	3	0.094068972	3.8333333333	8	2.3617990145	40.833333333	6	1.7596621024	0.7738776935	0.4397876686	-0.231823193
AT1G02170	CHH	11665	1.0559807323	10.666666667	0.1678086365	2.6666666667	11	0.8272472193	13.666666667	7	-0.10629419	-15.33333333	3	-0.267952237	-2.333333333	8	1.9072868184	34.666666667	6	1.2141234108	0.4919057903	0.4051530395	-0.267952237
AT1G02170	CHG	11671	1.6579819751	15.666666667	0.2451078101	-0.333333333	11	-0.144961418	-9.333333333	7	-0.140802096	-9.333333333	3	0.4914047391	3.6666666667	8	1.6434241857	23.666666667	6	1.1049192424	0.7167659731	0.648704399	-0.144961418
AT1G02170	CG	11672	-1.506231551	-13.33333333	0.014914398	5.6666666667	9	0.0166880915	5.6666666667	5	0.0189116458	5.6666666667	2	0.0174822596	5.6666666667	7	0.0130590684	5.6666666667	6	0.0583169521	0.0416726943	0.7145897183	-1.506231551
AT1G02170	CHH	11683	1.661067164	16.916666667	-0.105049035	-2.083333333	11	0.5781752579	8.9166666667	7	-0.091306785	-20.08333333	3	0.3766513046	4.9166666667	8	1.6707737668	29.916666667	6	1.4643081335	0.5533852382	0.3779158399	-0.105049035
AT1G02170	CHH	11685	1.578107491	22.916666667	-0.157718298	3.9166666667	11	0.5285376121	14.916666667	7	-0.114547828	-14.08333333	3	0.3258869265	10.916666667	8	1.6184088388	35.916666667	6	1.3482979183	0.5103678531	0.3785275095	-0.157718298
AT1G02170	CG	11688	1.3635955759	13.916666667	0.603205969	6.9166666667	11	0.0993034784	-0.083333333	8	0.0796019677	24.916666667	3	-0.113838803	-4.083333333	7	-0.649320046	-15.08333333	5	1.0171400354	0.4203537206	0.4132702538	-0.649320046
AT1G02170	CHH	11691	2.2319473744	23.791666667	-0.410013809	-3.208333333	10	0.7611487009	11.791666667	8	-0.07479746	-13.20833333	3	-0.035124327	0.7916666667	7	1.417219676	26.791666667	5	1.57673726	0.6531418459	0.4142363237	-0.410013809
AT1G02170	CHH	11716	0.4578553668	2.7916666667	-0.111435734	-3.208333333	11	-0.154315648	-3.208333333	8	-0.123274673	-3.208333333	3	2.317594461	21.791666667	8	-0.129193704	-3.208333333	6	0	0	0	-0.154315648
AT1G02170	CG	11824	-3.241691983	-27.29166667	0.1579496746	11.708333333	11	-0.495357644	-2.291666667	7	0.0802385931	11.708333333	3	-0.362277768	-0.291666667	8	0.1298307976	11.708333333	6	-0.801024368	-0.530062797	0.6617311756	-3.241691983
AT1G02170	CHH	11826	-0.166144	-7.333333333	0.1339939969	2.6666666667	10	-0.111612415	-7.333333333	7	-0.10008487	-7.333333333	3	0.3602994156	5.6666666667	8	0.6416186303	9.6666666667	6	-0.662034269	-0.465993069	0.7038805853	-0.166144
AT1G02170	CHH	11833	-0.103244971	-0.333333333	0.4860924872	3.6666666667	11	-0.127032287	-5.333333333	7	-0.105589729	-5.333333333	3	0.7755602213	7.6666666667	8	-0.130589188	-5.333333333	6	-0.15090287	-0.107193697	0.7103489604	-0.130589188
AT1G02170	CHH	11834	-0.515244644	-1.583333333	0.0783932326	2.4166666667	11	-0.094551855	-6.583333333	7	-0.097904788	-6.583333333	3	0.3959208129	6.4166666667	8	-0.092312143	-6.583333333	6	-0.682648204	-0.463868641	0.6795134567	-0.515244644
AT1G02170	CG	11836	-1.752341992	-14.16666667	-0.309862573	-0.166666667	11	-1.815690805	-25.16666667	7	0.0871453802	17.833333333	3	-1.174701321	-15.16666667	6	0.0881377955	17.833333333	5	-1.63618026	-0.687373969	0.4201089487	-1.815690805
AT1G02170	CG	11847	-1.421572389	-12.25	0.1453249148	8.75	10	0.0923723959	8.75	7	0.0687624379	8.75	3	0.0923722948	8.75	7	0.0570126282	8.75	6	0.5813437382	0.488452976	0.8402137049	-1.421572389
AT1G02170	CHH	11853	1.1262963075	8.75	-0.084653234	-2.25	11	-0.072112534	-2.25	7	-0.058736298	-2.25	3	1.0154921425	10.75	8	-0.068471253	-2.25	6	0.3916703587	0.2935471919	0.7494751271	-0.084653234
AT1G02170	CHH	11854	1.8150679702	15.416666667	0.292118735	4.4166666667	10	0.6430670517	8.4166666667	7	-0.064574746	-5.583333333	3	0.6430717687	8.4166666667	7	-0.067786231	-5.583333333	6	1.2370127226	0.6605219439	0.5339653601	-0.067786231
AT1G02170	CHG	11860	1.2345147676	10.666666667	1.304339281	13.666666667	11	1.8765723297	24.666666667	7	-0.021383396	-4.333333333	3	0.60551521	8.6666666667	8	-0.023678053	-4.333333333	6	1.6232527003	0.8593825996	0.5294200955	-0.023678053
AT1G02170	CG	11861	-1.178171463	-13.41666667	-1.849468481	-29.41666667	8	-0.521659033	-6.416666667	7	-1.416215785	-42.41666667	2	0.1349739985	7.5833333333	6	0.123575755	7.5833333333	4	-1.35084835	-0.898952447	0.6654725137	-1.849468481
AT1G02170	CHH	11872	0.440037918	3.6666666667	0.2758342291	2.6666666667	10	-0.112753866	-7.333333333	7	-0.104615617	-7.333333333	3	0.4959435413	5.6666666667	8	-0.105178023	-7.333333333	5	0.0293432163	0.0183491387	0.6253281334	-0.112753866
AT1G02170	CHH	11874	1.3977199226	10.75	1.8924528642	20.75	10	0.5918345884	7.75	6	-0.087517295	-9.25	3	1.3538011857	15.75	8	-0.060371102	-9.25	6	1.746689201	0.8256209316	0.4726776413	-0.087517295
AT1G02170	CHH	11877	1.6450160949	9.9166666667	1.7115124277	13.916666667	10	0.9720177949	7.9166666667	7	-0.02336598	-6.083333333	3	0.9720136413	7.9166666667	7	-0.055785566	-6.083333333	6	1.8107621117	1.0570183914	0.5837422732	-0.055785566
AT1G02170	CHH	11880	0.7502478355	3.4166666667	1.5727523414	12.416666667	10	0.8541925768	6.4166666667	7	-0.125985431	-7.583333333	3	0.8541925583	6.4166666667	7	-0.044796475	-7.583333333	6	1.2613717769	0.735706795	0.5832592804	-0.125985431
AT1G06750	CG	-9987	-2.204325537	-35.33333333	-0.250994064	-8.333333333	10	-1.052716156	-24.33333333	9	-1.925741037	-41.33333333	11	-0.198687367	-68.33333333	6	-0.194548656	-68.33333333	3	-3.094490943	-1.337585847	0.4322474589	-2.204325537
AT1G06750	CG	-9856	-0.902601768	-10	-1.46071731	-20	11	-0.534118944	-5	8	-1.267621483	-16	13	-0.737552858	-10	6	-1.231809377	-26	3	-1.740211429	-0.944708331	0.5428698579	-1.46071731
AT1G06750	CG	-9673	-1.729211746	-30.08333333	-0.216245078	-2.083333333	6	-0.981336939	-19.08333333	6	-0.981334202	-19.08333333	6	-0.216244826	-2.083333333	6	-0.015380166	-52.08333333	3	-2.1181384	-0.875468737	0.4133198929	-1.729211746
AT1G06750	CG	-9639	0.0185033404	0.5833333333	0.1462594197	12.583333333	9	-0.316068868	-4.416666667	6	-0.395245416	-4.416666667	12	0.1370042356	12.583333333	4	-0.261383857	-87.41666667	3	-0.570588394	-0.383982078	0.6729580947	-0.395245416
AT1G06750	CG	-9636	0.0967335239	3.4166666667	0.1179992907	14.416666667	7	-0.398005948	-5.583333333	5	-0.37879086	-3.583333333	11	0.0923911348	14.416666667	4	-0.101484134	-85.58333333	3	-0.490610585	-0.366865593	0.7477734974	-0.398005948
AT1G06750	CG	-9608	-1.481695372	-12.41666667	0.0878997227	0.5833333333	11	-1.648601277	-23.41666667	6	-1.511615795	-15.41666667	12	-0.707867936	-10.41666667	5	-2.297509995	-57.41666667	3	-2.351551895	-1.033720972	0.4395909671	-2.297509995
AT1G06750	CG	-9535	-1.89100969	-23.08333333	-0.916505112	-12.08333333	12	-1.261027124	-22.08333333	7	-0.916505128	-12.08333333	12	0.0918693998	20.916666667	6	-1.593512925	-46.08333333	3	-1.983550316	-0.701343948	0.3535801144	-1.89100969
AT1G06750	CG	-9485	-0.423170254	-10.33333333	1.8501733861	29.666666667	10	1.2539692291	22.666666667	6	-1.69965046	-33.33333333	11	0.2041089581	-0.333333333	5	-0.040827695	-60.33333333	3	-0.11584733	-0.050000824	0.4316096334	-1.69965046
AT1G06750	CHG	-9459	-0.079245617	-2.666666667	-0.091376224	-2.666666667	12	0.8879543804	11.333333333	7	-0.091376173	-2.666666667	12	-0.227963586	-2.666666667	5	-0.072362299	-2.666666667	3	0	0	0	-0.227963586
AT1G06750	CG	-9426	-1.858318258	-17.5	0.1537732026	2.5	12	-1.398690753	-18.5	7	-2.186593661	-25.5	11	-0.729059922	-9.5	5	-2.248107471	-56.5	3	-2.472887549	-1.1730782	0.4743758771	-2.248107471
AT1G06750	CG	-9420	-3.264987836	-29	-0.485680778	-4	12	-2.167610474	-25	7	-3.299537845	-36	10	-1.138454457	-13	6	-0.025205807	-96	2	-3.935334804	-2.041571268	0.5187795624	-3.299537845
AT1G06750	CG	-9285	-1.210156113	-9.916666667	0.4953475488	8.0833333333	10	0.1036498536	18.083333333	7	-0.784407874	-6.916666667	12	-1.073362253	-14.91666667	6	-1.882666548	-48.91666667	3	-1.151134977	-0.464480449	0.4034978154	-1.882666548
AT1G06750	CHG	-9076	-0.034444753	-1.916666667	-0.032496713	-1.916666667	10	-0.020736025	-1.916666667	8	-0.048981556	-1.916666667	12	-0.02125832	-1.916666667	6	-0.031067738	-1.916666667	3	0	0	0	-0.048981556
AT1G06750	CHG	-9033	-0.13138347	-6.916666667	-0.126380173	-6.916666667	10	2.4257655791	56.083333333	8	-0.118635033	-6.916666667	12	0.9709284656	10.083333333	6	-0.081946315	-6.916666667	3	0.4543516974	0.947000885	2.0842904087	-0.13138347
AT1G06750	CHG	-9021	-0.125981936	-5.083333333	-0.092711164	-5.083333333	10	1.2975806861	11.916666667	6	-0.120142685	-5.083333333	11	1.2975806861	11.916666667	6	-0.087891838	-5.083333333	3	0.0945301707	0.1315217588	1.3913204401	-0.125981936
AT1G06750	CHG	-9017	-0.139969994	-4.166666667	-0.118544692	-4.166666667	11	1.1405094977	8.8333333333	8	-0.129802405	-4.166666667	12	1.3239917327	12.833333333	6	-0.086051029	-4.166666667	3	0.0341620029	0.0440020165	1.288039716	-0.139969994
AT1G06750	CG	-8892	-1.274129837	-12.75	-0.305734838	-2.75	12	-1.769936487	-27.75	8	-1.750777853	-22.75	11	-0.693499055	-10.75	6	-0.136224106	-77.75	2	-2.478377227	-0.878405597	0.3544277229	-1.769936487
AT1G06750	CG	-8830	0.0081207195	-1.583333333	-4.049398655	-81.58333333	8	-0.735074064	-8.583333333	7	-3.847208251	-44.58333333	12	-0.883719092	-11.58333333	6	-2.599776573	-61.58333333	3	-3.253541671	-2.322253094	0.7137615956	-4.049398655
AT1G06750	CG	-8821	0.942995055	15.041666667	-0.401195074	-4.958333333	7	-1.21797847	-25.95833333	4	-2.256705581	-37.95833333	8	-0.459133315	-8.958333333	3	-0.162254323	-75.95833333	1	-1.306854512	-0.752035982	0.5754550148	-2.256705581
AT1G06750	CHG	-8814	-0.012413301	-4.833333333	0.4935388532	3.1666666667	12	1.1457550461	12.166666667	6	-0.009638404	-4.833333333	11	-0.013454518	-4.833333333	6	-0.019251453	-4.833333333	3	-0.3888265	-0.323972074	0.8332047178	-0.019251453
AT1G06750	CG	-8782	-0.570008572	-6	-0.10330769	-3	11	-0.883294261	-14	5	-1.074691616	-12	11	-0.88329422	-14	5	-2.451110109	-61	3	-1.772882457	-0.875468737	0.4938109314	-2.451110109
AT1G06750	CG	-8767	-2.596188827	-36.75	-0.279912478	-7.75	11	-1.773385479	-37.75	7	-1.31710201	-22.75	12	-1.346771562	-30.75	6	-0.170663222	-80.75	3	-3.136543319	-1.151997346	0.3672824599	-2.596188827
AT1G06750	CHG	-8763	-0.016464936	-3.25	-0.018534827	-3.25	10	-0.069492669	-3.25	5	-0.018479597	-3.25	10	-0.069493329	-3.25	5	-0.063565454	-3.25	3	0	0	0	-0.069493329
AT1G06750	CG	-8676	-0.669967342	-12.125	-1.895171032	-39.125	10	-1.332079164	-29.125	8	-1.244889372	-24.125	11	-0.492041312	-12.125	6	-0.158691075	-79.125	3	-2.38194301	-1.012340762	0.4250062899	-1.895171032
AT1G06750	CG	-8598	-1.428145687	-26	0.6718962742	15	8	0.7658298351	16	9	0.2037422163	5	9	-0.543514919	-13	5	-1.22516159	-40	3	-0.398428944	-0.200797203	0.5039724293	-1.428145687
AT1G06750	CG	-8371	-2.726067172	-31.79166667	-1.98713147	-26.79166667	12	-0.409953271	-6.791666667	9	0.6437079009	6.2083333333	11	-0.002663628	-1.791666667	6	-0.015349482	-84.79166667	3	-2.237868911	-0.978608472	0.4372948154	-2.726067172
AT1G06750	CG	-8343	-0.571991995	-2.583333333	-1.740253284	-13.58333333	13	-1.74465644	-19.58333333	7	0.0966278962	9.4166666667	10	0.0837798001	9.4166666667	6	-2.984236843	-65.58333333	4	-1.956157261	-0.937344141	0.4791762706	-2.984236843
AT1G06750	CG	-8248	-2.76120193	-33.83333333	0.8724567857	10.166666667	11	0.218196398	2.1666666667	6	-1.208079608	-16.83333333	11	0.2182348662	2.1666666667	6	-0.122807013	-80.83333333	3	-1.851126563	-0.778246027	0.4204175136	-2.76120193
AT1G06750	CHG	-8244	-0.07367774	-9.541666667	-0.059736513	-9.541666667	11	-0.043705962	-9.541666667	8	1.6173681714	12.458333333	9	-0.031880546	-9.541666667	5	-0.024785409	-9.541666667	4	-0.686309693	-0.681791492	0.993416672	-0.07367774
AT1G06750	CG	-8217	-2.667281681	-31.875	-2.112749436	-28.875	12	0.7135799389	10.125	9	0.1281468938	21.125	11	0.0701093964	1.125	5	-0.176619672	-3.875	4	-0.958230032	-0.427464103	0.446097585	-2.667281681
AT1G06750	CG	-8202	-0.39603592	-3.333333333	-3.009104374	-33.33333333	12	-2.48089234	-34.33333333	7	-4.128500421	-55.33333333	11	-0.640066844	-8.333333333	6	-0.047978398	-91.33333333	4	-3.531024326	-2.146365947	0.6078592921	-4.128500421
AT1G06750	CHG	-7884	-0.037501452	-4.333333333	-0.032172909	-4.333333333	12	-0.03133042	-4.333333333	10	-0.031324306	-4.333333333	10	-0.028253338	-4.333333333	6	-0.022144097	-4.333333333	3	0	0	0	-0.037501452
AT1G06750	CHH	-7810	0.4743272989	3.25	-0.021457002	-1.75	12	-0.021536254	-1.75	10	-0.021536802	-1.75	10	-0.031113654	-1.75	6	-0.02800092	-1.75	3	0	0	0	-0.031113654
AT1G06750	CG	-7431	-3.113015239	-33.58333333	0.1378984656	3.4166666667	13	0.1357371817	3.4166666667	9	0.117142178	3.4166666667	7	-1.239931413	-13.58333333	6	-1.765526515	-29.58333333	3	-1.275926895	-1.290577455	1.011482288	-3.113015239
AT1G06750	CG	-7413	0.3191512632	-7.583333333	0.1910660206	-9.583333333	13	-0.155226432	-17.58333333	10	1.6069409932	45.416666667	8	-0.162808282	-17.58333333	6	-0.105395486	-17.58333333	3	-0.179840963	-0.217235174	1.2079293301	-0.162808282
AT1G06750	CG	-7400	-0.44179779	-4	0.3794421699	6	8	-1.183071467	-22	5	-1.783677096	-32	6	0.1389546398	18	4	-0.137497322	-82	2	-1.353669772	-0.579388295	0.4280130258	-1.783677096
AT1G06750	CG	-7239	-0.642891845	-11.16666667	0.6073880286	18.833333333	11	-0.09187934	2.8333333333	8	-0.529293946	-9.166666667	8	0.2225630521	10.833333333	6	-0.130813689	-72.16666667	3	-0.602637801	-0.413957357	0.6869090454	-0.642891845
AT1G06750	CG	-7118	-1.974802724	-26.375	-1.728300611	-29.375	11	-0.174800207	-5.375	5	-0.77896338	-15.375	8	0.1405877616	1.625	6	-1.019415853	-32.375	3	-2.281816009	-0.7654033	0.3354360286	-1.974802724
AT1G06750	CG	-7087	0.2597311394	9.8333333333	0.1703615424	9.8333333333	11	-0.934626852	-12.16666667	9	-1.659658454	-23.16666667	9	-0.460914121	-7.166666667	6	-2.129810596	-57.16666667	3	-0.741201366	-0.524314854	0.7073851692	-2.129810596
AT1G06750	CG	-7059	-1.429771993	-12.5	-1.99407008	-25.5	8	0.0966788587	11.5	7	0.1425203029	11.5	9	-0.432159256	-5.5	6	-2.190163786	-55.5	3	-1.369626837	-0.716139826	0.5228722206	-2.190163786
AT1G06750	CG	-7037	-2.626711616	-22.20833333	-0.942400079	-8.208333333	11	-1.21492501	-12.20833333	9	-2.081806183	-23.20833333	9	-0.783820132	-10.20833333	5	-2.367916255	-57.20833333	3	-3.254711328	-1.377926111	0.4233635406	-2.626711616
AT1G06750	CG	-7007	-1.796773525	-16.04166667	-0.865361494	-7.041666667	9	-0.419948783	-0.041666667	8	-2.291170584	-38.04166667	8	-0.454062021	-3.041666667	5	-0.156863021	-63.04166667	3	-2.827689833	-0.990690942	0.3503534691	-2.291170584
AT1G06750	CG	-6968	-3.192181201	-36.16666667	0.1831029703	10.833333333	10	-1.645293754	-26.16666667	8	-0.799309623	-14.16666667	8	-0.154188697	-6.166666667	6	-0.098946933	-89.16666667	2	-2.508835022	-1.037080867	0.4133714884	-3.192181201
AT1G06750	CG	-6964	-2.944317004	-46	-0.261161866	-6	9	-2.62658987	-55	7	-0.621796819	-13	7	-1.381745435	-34	4	-1.752186818	-51	3	-3.209539406	-1.453797309	0.4529613522	-2.944317004
AT1G06750	CG	-6947	-2.856270475	-24.08333333	-0.558505918	-6.083333333	10	-1.763885001	-18.08333333	9	-0.77251474	-8.083333333	8	0.0212310718	3.9166666667	6	-2.737805041	-63.08333333	3	-2.836353255	-1.461469633	0.5152636154	-2.856270475
AT1G06750	CG	-6899	-0.642029208	-3.833333333	-0.775138591	-6.833333333	12	-0.840886483	-10.83333333	7	-1.994024079	-25.83333333	9	-0.230766211	-1.833333333	5	-1.875102083	-48.83333333	3	-2.018235956	-0.785683433	0.3892921594	-1.994024079
AT1G06750	CG	-6784	-0.104018703	-48.5	0.3156141854	26.5	12	0.355913024	29.5	9	-0.111358812	-48.5	9	0.4492277919	34.5	6	-0.08692948	-48.5	3	-0.794578701	-1.565440833	1.9701520193	-0.111358812
AT1G06750	CG	-6626	-0.125678602	-10.83333333	-0.105668331	-10.83333333	6	-0.104515952	-10.83333333	5	-0.103518303	-10.83333333	4	-0.087913697	-10.83333333	1	-0.087913716	-10.83333333	1	0	0	0	-0.125678602
AT1G06750	CHH	-6516	-0.133407497	-2.25	-0.11298901	-2.25	10	-0.128860184	-2.25	8	0.9399294347	10.75	8	-0.098487372	-2.25	5	-0.096143702	-2.25	2	0	0	0	-0.133407497
AT1G06750	CHH	-6286	-0.029432188	-3.083333333	0.8244530587	6.9166666667	10	1.4555794756	16.916666667	5	0.7356671385	5.9166666667	11	-0.027607311	-3.083333333	6	-0.016846388	-3.083333333	3	0.4149313564	0.3109389346	0.7493743961	-0.029432188
AT1G06750	CG	-6216	0.4760335518	1.9166666667	-0.118093889	-4.083333333	8	2.3919805621	35.916666667	5	-0.083276191	-4.083333333	9	1.3904043605	15.916666667	5	-0.104480126	-4.083333333	3	0.9232786932	0.8931810977	0.967401397	-0.118093889
AT1G06750	CHH	-6187	-0.277191208	-3	-0.115258831	-7	9	-0.015855839	-7	4	-0.021481826	-7	3	-0.032224987	-7	1	-0.032223205	-7	1	0	0	0	-0.277191208
AT1G06750	CHH	-6182	-0.011958716	-6.916666667	-0.007300945	-6.916666667	11	1.1458081877	10.083333333	6	-0.007429654	-6.916666667	10	1.1458080947	10.083333333	6	-0.010917337	-6.916666667	3	-0.411363939	-0.342664207	0.8329952499	-0.011958716
AT1G06750	CG	-6014	-0.119118756	-3.75	1.7924990873	18.25	9	1.2968717594	16.25	5	-0.092154337	-3.75	9	-0.071631352	-3.75	5	-0.083755894	-3.75	1	0.4379932853	0.4227285108	0.9651483824	-0.119118756
AT1G06750	CG	-6001	0.3615617551	1.5833333333	-0.036538834	-3.416666667	9	-0.051348186	-3.416666667	5	-0.034280467	-3.416666667	10	-0.063286333	-3.416666667	3	-0.063286229	-3.416666667	3	0	0	0	-0.063286333
AT1G06750	CHH	-5853	-0.166178524	-5	-0.166552403	-5	8	1.102382548	15	5	0.6509241883	8	8	-0.139476244	-5	5	1.3076329299	20	4	0.0351905852	0.0291218436	0.8275464427	-0.166552403
AT1G06750	CG	-5795	0.3456332999	0.4166666667	-0.139623831	-4.583333333	8	1.386400986	12.416666667	6	-0.140006376	-4.583333333	9	-0.133933802	-4.583333333	5	-0.106658592	-4.583333333	4	0.0994991027	0.0878613557	0.8830366637	-0.140006376
AT1G06750	CG	-5763	-0.061547265	-3.5	0.944174016	7.5	9	-0.067787772	-3.5	6	-0.078155675	-3.5	11	-0.067786372	-3.5	6	-0.066222743	-3.5	4	0	0	0	-0.078155675
AT1G06750	CG	-5761	-0.042130697	-3.416666667	0.9512216037	7.5833333333	9	-0.067591067	-3.416666667	6	-0.070131516	-3.416666667	11	-0.067590978	-3.416666667	6	-0.066204216	-3.416666667	4	0	0	0	-0.070131516
AT1G06750	CG	-5557	-0.075717588	-6.25	-0.065394989	-6.25	9	-0.060152184	-6.25	5	-0.06727186	-6.25	11	1.3075315835	10.75	6	-0.058240115	-6.25	4	0	0	0	-0.075717588
AT1G06750	CHG	-5359	-0.085615827	-4	-0.113159557	-4	10	-0.071104824	-4	6	-0.077737699	-4	11	-0.071104923	-4	6	-0.015426339	-4	4	0	0	0	-0.113159557
AT1G06750	CHH	-5254	-0.287666093	-0.666666667	-0.086918155	-4.666666667	10	0.688178796	6.3333333333	9	-0.093657675	-4.666666667	6	-0.033902295	-4.666666667	2	-0.027433695	-4.666666667	1	-0.415536157	-0.36772478	0.8849405142	-0.287666093
AT1G06750	CG	-5239	-0.090126236	-3.75	-0.083627796	-3.75	10	-0.071571392	-3.75	6	-0.0836278	-3.75	10	-0.067945207	-3.75	4	-0.064404769	-3.75	3	0	0	0	-0.090126236
AT1G06750	CG	-5022	0.1711906263	0.5	-0.032769639	-3.5	10	-0.033317261	-3.5	6	-0.032201249	-3.5	11	1.5467013074	16.5	5	-0.063978871	-3.5	2	-0.031358934	-0.027651531	0.8817752406	-0.063978871
AT1G06750	CG	-4876	-0.174331944	-4.166666667	-0.159092779	-4.166666667	10	-0.121048096	-4.166666667	3	-0.160385356	-4.166666667	12	-0.121048096	-4.166666667	3	-0.097105944	-4.166666667	2	0	0	0	-0.174331944
AT1G06750	CHG	-4541	1.0625452883	1.75	0.9688495542	1.75	13	-0.111211702	-6.25	5	-0.119698483	-6.25	13	-0.111211702	-6.25	5	-0.091879133	-6.25	4	0	0	0	-0.119698483
AT1G06750	CHG	-4501	-0.073254195	-4.458333333	-0.061827572	-4.458333333	12	-0.014162672	-4.458333333	5	-0.080021246	-4.458333333	13	-0.015170466	-4.458333333	4	-0.014860139	-4.458333333	4	0	0	0	-0.080021246
AT1G06750	CG	-4415	1.6491764889	25.333333333	0.3917267139	12.333333333	14	0.6103544646	19.333333333	6	-0.196344691	2.3333333333	6	0.3609581544	19.333333333	2	-0.086763508	-30.66666667	1	1.2710712075	0.4457975494	0.3507258655	-0.196344691
AT1G06750	CG	-4414	2.8083684742	29.583333333	2.5642829407	38.583333333	12	0.5976716235	11.583333333	5	1.8845393258	25.583333333	13	-0.108439213	-28.41666667	3	-0.113763104	-3.416666667	4	3.22297552	1.0635209636	0.3299810864	-0.113763104
AT1G06750	CHH	-4234	-0.489647399	-2.25	-0.044137656	-5.25	12	-0.031129201	-5.25	4	-0.033397518	-5.25	6	-0.053460703	-5.25	2	-0.050275836	-5.25	1	0	0	0	-0.489647399
AT1G06750	CG	-3880	-0.082263779	0.25	-0.229467108	-3.75	7	-0.073450959	-3.75	6	-0.067565913	-3.75	13	-0.066326305	-3.75	5	-0.050444957	-3.75	4	0	0	0	-0.229467108
AT1G06750	CG	-3852	1.9948617334	22.833333333	1.035924214	16.833333333	12	0.5413736239	16.833333333	3	-0.346525438	-6.166666667	9	-0.006438609	-0.166666667	2	-0.006438572	-0.166666667	2	1.66465206	0.5889301755	0.3537857488	-0.346525438
AT1G06750	CG	-3851	0.8820591435	9.2916666667	1.2520964849	22.291666667	9	-0.186942298	-4.708333333	5	0.9221307007	13.291666667	12	0.120182317	55.291666667	4	-0.741344544	-19.70833333	4	1.5612971349	0.5087434576	0.3258466606	-0.741344544
AT1G06750	CHH	-3847	-0.195753624	-3.5	-0.158615038	-3.5	10	-0.137676855	-3.5	5	-0.156744654	-3.5	13	-0.137676856	-3.5	5	-0.140566856	-3.5	4	0	0	0	-0.195753624
AT1G06750	CG	-3842	1.1444030623	23.5	1.7661173329	42.5	13	0.0542316517	0.5	2	-0.54964887	-16.5	9	-0.126029537	-49.5	2	-0.126029537	-49.5	2	0.3821279033	0.2726822289	0.7135888967	-0.54964887
AT1G06750	CG	-3812	-0.666543866	-9	0.9471197181	12	13	-0.089796677	-65	3	-0.458352683	-9	9	-0.381874711	-15	2	0.1288454224	35	2	-0.486940408	-0.171850257	0.3529184557	-0.666543866
AT1G06750	CG	-3811	0.1969935142	2	0.2981505129	5	10	0.4072177485	8	6	0.370773303	5	15	0.1523246333	25	5	-1.442325116	-42	3	0.5303005616	0.1941560144	0.3661244745	-1.442325116
AT1G06750	CHG	-3807	0.6297852132	4.5	-0.0425142	-0.5	12	-0.088024627	-8.5	3	-0.210828641	-8.5	9	-0.068513786	-8.5	2	-0.120811417	-8.5	2	-0.176051994	-0.112477983	0.6388907104	-0.210828641
AT1G06750	CG	-3799	-0.269222706	-3.666666667	0.2656045961	2.3333333333	13	0.0872927752	33.333333333	3	-1.217388936	-22.66666667	9	-0.446605673	-16.66666667	2	-0.446605682	-16.66666667	2	-0.381909037	-0.139262067	0.3646472164	-1.217388936
AT1G06750	CG	-3798	-1.517104628	-20.75	-1.169374408	-24.75	8	0.8982006491	20.25	6	-0.693224157	-12.75	14	0.1958687645	4.25	3	-1.265570217	-37.75	4	-1.515614871	-0.514628484	0.3395509599	-1.517104628
AT1G06750	CHG	-3787	-0.098516857	-3.416666667	-0.080987273	-3.416666667	11	-0.014173313	-3.416666667	3	-0.084128788	-3.416666667	8	-0.009084797	-3.416666667	2	-0.008392031	-3.416666667	2	0	0	0	-0.098516857
AT1G06750	CG	-3686	-0.449358016	-0.545454545	1.3415960437	23.454545455	12	0.1056335445	31.454545455	3	-2.20708344	-35.54545455	9	0.0810129974	31.454545455	1	0.0940403447	31.454545455	2	0.0002934865	0.0001422972	0.4848509533	-2.20708344
AT1G06750	CG	-3685	0.5139601499	8.6666666667	-0.41427787	-5.333333333	7	1.4105338615	34.666666667	6	-0.064213232	1.6666666667	12	0.9042806167	26.666666667	4	-0.023371028	-48.33333333	3	0.4416591711	0.1500212865	0.339676602	-0.41427787
AT1G06750	CG	-3563	0.6630457233	22.666666667	0.7868666688	30.666666667	12	0.1399683788	63.666666667	3	0.3016904609	1.6666666667	8	0.7332473636	30.666666667	3	-0.10739292	-36.33333333	3	1.1272874208	1.1568823914	1.0262532607	-0.10739292
AT1G06750	CG	-3562	0.6817776974	6.6666666667	1.6489136269	62.666666667	7	0.2468894152	1.6666666667	4	0.5803307452	6.6666666667	10	0.5148730003	9.6666666667	3	-0.042352274	-23.33333333	4	1.3070391736	0.7966607437	0.6095155829	-0.042352274
AT1G06750	CG	-3552	0.1622121578	9.6666666667	1.2000675399	33.666666667	12	-0.6145396	-16.33333333	3	-0.436952739	-5.333333333	9	-0.6145396	-16.33333333	3	-0.132107219	0.6666666667	2	0.1477703037	0.0695343908	0.4705572708	-0.6145396
AT1G06750	CG	-3551	0.2202593781	2.0833333333	0.0638778971	50.083333333	7	0.0204193006	0.0833333333	6	0.2920713168	4.0833333333	13	1.2383406867	30.083333333	5	-0.049075912	-49.91666667	4	0.8932124424	0.2853584197	0.3194742999	-0.049075912
AT1G06750	CG	-3444	-0.166715667	-15.83333333	-0.017460254	-7.833333333	13	0.1928122629	84.166666667	3	0.1534503108	-4.833333333	9	-0.134045349	-15.83333333	3	-0.084207631	-15.83333333	2	0.0469871334	0.0672366065	1.4309578315	-0.166715667
AT1G06750	CG	-3443	-0.177222069	-19.83333333	-0.16540982	-19.83333333	8	0.9997993292	23.166666667	7	1.2386743297	30.166666667	14	1.4845586672	55.166666667	4	-0.14416937	-19.83333333	4	0.2581888787	0.2966534135	1.148978279	-0.177222069
AT1G06750	CG	-3434	-1.35939776	-15.25	0.8776059472	11.75	13	0.0790962102	1.75	3	-1.158272344	-21.25	9	-1.034803509	-32.25	3	-0.084386073	-65.25	3	-1.444391815	-0.49292443	0.3412678092	-1.35939776
AT1G06750	CG	-3433	-0.663953389	-7.041666667	0.8536272833	13.958333333	8	-0.915745823	-17.04166667	7	0.9786884816	11.958333333	14	0.1605745861	25.958333333	3	-0.031089462	-74.04166667	4	-0.471039175	-0.167432944	0.3554543936	-0.915745823
AT1G06750	CHG	-3327	0.3737043584	0.25	-0.09804834	-2.75	8	-0.117081495	-2.75	7	-0.082770419	-2.75	14	-0.095353282	-2.75	6	-0.081167251	-2.75	4	-0.520250994	-0.775877352	1.4913519853	-0.117081495
AT1G06750	CG	-3260	0.5809592024	5.1666666667	0.8949513042	12.166666667	13	0.0871525978	2.1666666667	3	-1.146834865	-20.83333333	9	-1.027558897	-31.83333333	3	-0.067688147	-64.83333333	3	-0.242416659	-0.082421396	0.3399988927	-1.146834865
AT1G06750	CG	-3259	0.4662917056	3.0833333333	0.3024954504	39.083333333	9	0.1703392316	2.0833333333	8	1.3481701593	18.083333333	14	-0.11852713	-3.916666667	7	-0.866554229	-27.91666667	3	1.3559442874	0.4447439625	0.3279957492	-0.866554229
AT1G06750	CG	-3250	0.4351244058	8.75	1.0531995959	18.75	13	0.1391222012	26.75	3	-0.682677019	-10.25	8	0.1391222011	26.75	3	-1.330337917	-40.25	3	0.4324559636	0.2448249796	0.5661269591	-1.330337917
AT1G06750	CG	-3249	-0.753456857	-3.916666667	0.6122108236	13.083333333	8	-0.999380082	-11.91666667	8	1.2120797173	18.083333333	14	-0.650549814	-7.916666667	6	-1.243532412	-24.91666667	4	-0.489559819	-0.177681177	0.3629406873	-1.243532412
AT1G06750	CG	-3220	-2.167920044	-17.75	-0.75954965	-6.75	12	-0.760970644	-14.75	3	-1.45040074	-18.75	8	-0.11162465	-81.75	3	-0.111654335	-81.75	3	-3.171049414	-1.260535809	0.3975137705	-2.167920044
AT1G06750	CG	-3219	-2.12483301	-21.75	0.5734158185	5.25	9	-1.946656059	-33.75	8	0.4195385716	2.25	14	-0.848245023	-16.75	6	-1.720769332	-50.75	3	-1.936950036	-0.6972665	0.3599816656	-2.12483301
AT1G06750	CG	-3108	0.5444169625	22.333333333	0.437976481	19.333333333	11	0.4350765599	22.333333333	3	-0.05066561	-0.666666667	9	0.4350765599	22.333333333	3	0.0682477719	5.3333333333	2	0.9028969847	0.6000919488	0.6646294749	-0.05066561
AT1G06750	CG	-3107	-0.71664012	-20.45833333	0.2486422996	10.541666667	9	-0.886849201	-29.45833333	8	0.6252825468	17.541666667	13	-0.734044072	-24.45833333	7	-0.499100544	-17.45833333	4	-0.750506647	-0.493941556	0.6581441465	-0.886849201
AT1G06750	CHG	-3083	-0.06016456	-0.333333333	-0.109745803	-3.333333333	10	-0.101563032	-3.333333333	8	-0.068638487	-3.333333333	14	-0.052958648	-3.333333333	6	-0.090975839	-3.333333333	3	0	0	0	-0.109745803
AT1G06750	CHH	-2928	-0.013707834	-0.666666667	-0.266828362	-7.666666667	9	-0.129790641	-7.666666667	3	-0.266828362	-7.666666667	9	-0.129792767	-7.666666667	3	-0.16893898	-7.666666667	2	-0.944896219	-0.993784106	1.051738895	-0.266828362
AT1G06750	CG	-2818	-0.038872775	-7.083333333	-0.092611307	-11.08333333	9	-0.07131413	-11.08333333	3	-0.086710132	-11.08333333	10	-0.071314061	-11.08333333	3	-0.07131405	-11.08333333	3	0	0	0	-0.092611307
AT1G06750	CG	-2613	-0.041222632	-6.916666667	-0.031650973	-6.916666667	9	-0.014124098	-6.916666667	3	-0.03166602	-6.916666667	9	-0.014176025	-6.916666667	3	-0.014121296	-6.916666667	3	0	0	0	-0.041222632
AT1G06750	CG	-2612	-0.131380992	-3.416666667	0.9541701744	6.5833333333	10	-0.096437654	-3.416666667	8	-0.106279172	-3.416666667	11	-0.073312724	-3.416666667	5	-0.143034123	-3.416666667	4	-0.69210662	-0.811418052	1.1723888025	-0.143034123
AT1G06750	CG	-2601	0.7459903311	4.9166666667	-0.080173607	-3.083333333	9	-0.066996233	-3.083333333	3	-0.081212026	-3.083333333	10	-0.066997393	-3.083333333	3	-0.066996716	-3.083333333	3	-0.170595361	-0.15082289	0.884097249	-0.081212026
AT1G06750	CG	-2549	1.1012037286	13.909090909	-0.061999372	-7.090909091	7	-0.044942569	-7.090909091	1	-0.065798463	-7.090909091	5	-0.141203948	-7.090909091	3	-0.135780239	-7.090909091	2	-0.146749698	-0.109199292	0.7441193646	-0.141203948
AT1G06750	CG	-2548	0.5547654637	3.1666666667	0.8678827903	7.1666666667	9	-0.030005311	-3.833333333	9	0.6811208726	5.1666666667	11	-0.022594794	-3.833333333	4	-0.022607446	-3.833333333	4	0.4947183719	0.3410699459	0.6894224375	-0.030005311
AT1G06750	CG	-2347	-0.022934014	-6.083333333	-0.007670384	-6.083333333	11	-0.015849394	-6.083333333	9	-0.181845775	-6.083333333	11	-0.017607149	-6.083333333	5	-0.017211132	-6.083333333	4	0	0	0	-0.181845775
AT1G06750	CG	-2344	-0.051564325	-2.583333333	-0.034755072	-2.583333333	11	-0.076527318	-2.583333333	9	-0.034755296	-2.583333333	11	-0.032224553	-2.583333333	5	-0.02221082	-2.583333333	4	0	0	0	-0.076527318
AT1G06750	CG	-1722	0.137872958	-5.666666667	-0.032098503	-10.66666667	9	-0.02299085	-10.66666667	3	-0.033327375	-10.66666667	10	-0.022914801	-10.66666667	3	-0.023009799	-10.66666667	3	0	0	0	-0.033327375
AT1G06750	CG	-1721	-0.27849645	-2.625	-0.024526634	-6.625	8	-0.024526634	-6.625	8	1.4405783067	11.375	11	-0.026133191	-6.625	3	-0.026125582	-6.625	3	-0.121972132	-0.088728116	0.7274458022	-0.27849645
AT1G06750	CG	-1673	-0.085798508	-5	-0.052326248	-5	10	-0.069208256	-5	3	-0.113187772	-5	11	-0.069206116	-5	3	-0.069205026	-5	3	0	0	0	-0.113187772
AT1G06750	CG	-1666	1.3402706866	11.916666667	-0.089912788	-9.083333333	9	-0.089912788	-9.083333333	9	0.8951338179	-1.083333333	12	-0.086515998	-9.083333333	6	-0.071186545	-9.083333333	4	0.1141858196	0.2149030008	1.8820463124	-0.089912788
AT1G06750	CG	-1654	1.6695029113	10.25	-0.078933911	-4.75	9	0.8392320068	6.25	9	-0.092083255	-4.75	11	-0.099506563	-4.75	6	-0.097735764	-4.75	5	0.3170030942	0.2716445242	0.8569144251	-0.099506563
AT1G06750	CHG	-1640	-0.085935421	-4.625	-0.021759445	-4.625	9	-0.021759445	-4.625	9	-0.041111032	-4.625	12	-0.034544656	-4.625	5	-0.042885159	-4.625	6	0	0	0	-0.085935421
AT1G06750	CG	-1621	-0.12065281	-10.95833333	-0.104996357	-10.95833333	7	-0.104996357	-10.95833333	7	-0.12966288	-10.95833333	9	-0.082205381	-10.95833333	6	-0.091162362	-10.95833333	5	0	0	0	-0.12966288
AT1G06750	CG	-1580	-0.145485315	-3.833333333	0.8011323496	6.1666666667	10	-0.073600578	-3.833333333	3	0.8011323505	6.1666666667	10	1.7812736416	29.166666667	3	-0.073604736	-3.833333333	3	0.445545013	0.425016831	0.9539256835	-0.145485315
AT1G06750	CHG	-1503	-0.043486344	-5.083333333	-0.067087722	-5.083333333	10	-0.06398108	-5.083333333	5	0.5133331229	3.9166666667	11	-0.026657894	-5.083333333	3	-0.013362519	-5.083333333	3	0	0	0	-0.067087722
AT1G06750	CG	-1469	-0.060604798	-8.666666667	0.472655456	2.3333333333	9	-0.062649789	-8.666666667	8	-0.065880108	-8.666666667	10	-0.031179135	-8.666666667	5	0.7863065289	8.3333333333	6	-0.939477938	-0.920022776	0.9792915174	-0.065880108
AT1G06750	CG	-1465	-0.15498358	-5.375	-0.118300846	-5.375	8	-0.118300846	-5.375	8	-0.134188123	-5.375	11	-0.10759427	-5.375	6	1.4181960156	11.625	6	0	0	0	-0.15498358
AT1G06750	CG	-1436	0.6468498997	16.666666667	-0.106942829	-37.33333333	9	-0.155803902	-37.33333333	3	0.4545352746	7.6666666667	11	-0.155803902	-37.33333333	3	-0.133720727	-37.33333333	2	-0.946054397	-1.260018339	1.3318666906	-0.155803902
AT1G06750	CG	-1435	0.78740279	17.583333333	-0.186368303	-30.41666667	9	-0.186368303	-30.41666667	9	1.0697152432	33.583333333	11	-0.134785832	-30.41666667	6	0.4008299675	2.5833333333	6	-0.33270981	-0.384869988	1.1567737913	-0.186368303
AT1G06750	CG	-1399	-0.074607893	-5.083333333	-0.064229261	-5.083333333	9	-0.064229261	-5.083333333	9	-0.064992424	-5.083333333	10	-0.061712997	-5.083333333	6	-0.061713623	-5.083333333	6	0	0	0	-0.074607893
AT1G06750	CG	-1212	-0.050157517	0.4583333333	-0.038400786	-3.541666667	12	-0.033590318	-3.541666667	9	-0.033592988	-3.541666667	9	-0.026057601	-3.541666667	5	-0.025980957	-3.541666667	5	0	0	0	-0.050157517
AT1G06750	CG	-1117	-0.273642509	-1.166666667	-0.014175481	-4.166666667	9	-0.019983225	-4.166666667	10	-0.02116964	-4.166666667	8	1.328802873	15.833333333	5	-0.032529555	-4.166666667	4	-0.486987442	-0.42956266	0.8820815957	-0.273642509
AT1G06750	CHH	-1104	-0.198552022	-4.333333333	-0.095164727	-4.333333333	12	-0.071842928	-4.333333333	10	-0.071838844	-4.333333333	10	-0.121324019	-4.333333333	6	-0.146410064	-4.333333333	5	0	0	0	-0.198552022
AT1G06750	CG	-1091	1.142528546	15.416666667	-0.090173841	3.4166666667	11	-0.070743356	-14.58333333	7	0.208888556	7.4166666667	9	0.0376439683	5.4166666667	5	-0.060486306	-14.58333333	5	0.1025948656	0.0431721719	0.4208024605	-0.090173841
AT1G06750	CG	-982	-0.094154056	-7.5	-0.086269251	-7.5	11	-0.080199709	-7.5	7	0.7531658613	2.5	10	-0.053026432	-7.5	2	-0.036110272	-7.5	3	0	0	0	-0.094154056
AT1G06750	CG	-931	-2.760886676	-70.58333333	0.0843076156	9.4166666667	10	0.1244893042	19.416666667	7	-0.136856674	5.4166666667	7	0.1140630971	19.416666667	3	0.0908278157	19.416666667	1	-0.298350802	-0.359999931	1.2066330273	-2.760886676
AT1G06750	CG	-930	-0.156529563	-82.91666667	-1.190604761	-24.91666667	12	-0.820756333	-12.91666667	10	-1.021520042	-19.91666667	8	-0.322800168	0.0833333333	6	-0.864006289	-15.91666667	6	-2.191740597	-2.227969688	1.0165298262	-1.190604761
AT1G06750	CG	-913	-3.270298439	-33.58333333	-2.868549657	-68.58333333	6	0.0597989509	14.416666667	5	-2.148168364	-35.58333333	8	-0.080699382	-85.58333333	2	-0.08070251	-85.58333333	2	-4.292421612	-1.715797953	0.3997272653	-3.270298439
AT1G06750	CG	-912	-4.696080095	-45.16666667	-3.692903118	-53.16666667	12	-0.611941032	-6.166666667	10	-1.373872981	-16.16666667	10	-1.29586957	-19.16666667	6	-2.465247615	-61.16666667	4	-4.214250721	-1.86000225	0.4413601309	-4.696080095
AT1G06750	CG	-911	-3.688349425	-38.41666667	-2.883218181	-48.41666667	8	0.1036340007	13.583333333	6	-2.706406789	-42.41666667	9	-0.088435446	-86.41666667	2	-0.088436118	-86.41666667	2	-4.507686018	-1.842745024	0.4088006611	-3.688349425
AT1G06750	CG	-910	-4.646937132	-44.91666667	-3.998251668	-52.91666667	13	-0.2952409	-2.916666667	8	-1.777129159	-20.91666667	10	-1.644505827	-23.91666667	6	-2.095868422	-40.91666667	4	-4.488012236	-2.020074229	0.4501044389	-4.646937132
AT1G06750	CHG	-909	-0.118559986	-6.333333333	-0.110190147	-6.333333333	13	-0.112880767	-6.333333333	10	-0.112880776	-6.333333333	10	-0.108950251	-6.333333333	6	-0.108950266	-6.333333333	6	0	0	0	-0.118559986
AT1G06750	CG	-898	-0.226394046	-18.41666667	-0.109395038	-25.41666667	11	-0.139160865	-25.41666667	7	0.5561452297	14.583333333	10	0.628209655	24.583333333	2	-0.136977167	-25.41666667	3	-0.719056596	-0.934880606	1.3001488488	-0.226394046
AT1G06750	CG	-897	0.1276955824	-9.583333333	-0.056621701	-17.58333333	9	-0.058039698	-17.58333333	8	1.4709708775	49.416666667	9	0.9188211529	22.416666667	5	0.5819835002	7.4166666667	4	0.3749286671	0.4546282442	1.2125726413	-0.058039698
AT1G06750	CG	-874	0.6858555774	-3.166666667	-0.059115101	-7.166666667	10	-0.063952358	-7.166666667	7	1.482197654	82.833333333	10	-0.037110111	-7.166666667	3	-0.029719106	-7.166666667	2	0.5364265559	1.900241863	3.542408261	-0.063952358
AT1G06750	CG	-873	0.008653371	-8.791666667	-0.149661405	-11.79166667	11	-0.1440207	-11.79166667	9	2.1766356976	77.208333333	9	-0.144653825	-11.79166667	6	1.0814663201	21.208333333	6	0.3688225511	0.5683486793	1.5409813678	-0.149661405
AT1G06750	CHG	-855	-0.10813834	-8.25	-0.013090098	-8.25	13	-0.04027643	-8.25	10	-0.013266771	-8.25	9	1.0588233068	8.75	6	-0.105558217	-8.25	6	-0.997776342	-1.512572181	1.5159431199	-0.10813834
AT1G06750	CHG	-845	-0.071118935	-4	-0.062883271	-4	11	-0.059651618	-4	7	-0.062129861	-4	10	-0.056079936	-4	3	-0.055386017	-4	2	0	0	0	-0.071118935
AT1G06750	CHG	-843	-0.155403666	-14.5	-0.163226688	-14.5	13	-0.151453013	-14.5	10	-0.151453013	-14.5	10	-0.154829162	-14.5	6	-0.154829162	-14.5	6	-0.017751014	-20.98903777	1182.4134277	-0.163226688
AT1G06750	CHG	-831	-0.099338697	-3.5	0.8009930303	6.5	10	-0.083855283	-3.5	7	-0.087053502	-3.5	9	-0.066601431	-3.5	3	-0.024883477	-3.5	2	-0.802672425	-0.907557052	1.1306692794	-0.099338697
AT1G06750	CHG	-829	-0.134438914	-6.666666667	-0.100579689	-6.666666667	12	-0.107010978	-6.666666667	10	-0.10701028	-6.666666667	10	-0.081687208	-6.666666667	5	-0.103208346	-6.666666667	6	-0.008059946	-23.34410112	2896.3097974	-0.134438914
AT1G06750	CG	-824	-0.703369304	-14.66666667	1.3061728488	25.333333333	9	-0.149377001	-18.66666667	6	-0.212422353	-18.66666667	10	-0.13271231	-18.66666667	3	-0.171495759	-18.66666667	2	-0.67696877	-0.84690561	1.2510261156	-0.703369304
AT1G06750	CG	-823	-0.172426838	-3.916666667	-0.168756563	-3.916666667	13	-0.129399947	-3.916666667	10	-0.129400284	-3.916666667	10	-0.123611527	-3.916666667	5	-0.117235374	-3.916666667	6	-0.009806062	-20.08281499	2048.0000032	-0.172426838
AT1G06750	CG	-821	-0.629278011	-18.5	1.0752733581	32.5	11	-0.224911192	-22.5	7	-0.086127458	-22.5	10	-0.132368827	-22.5	3	-0.172761023	-22.5	2	-0.887931214	-1.348568919	1.5187763404	-0.629278011
AT1G06750	CG	-820	-0.32644962	-9.75	1.0003031235	10.25	13	-0.143484929	-12.75	10	-0.120738318	-12.75	9	-0.14896001	-12.75	5	-0.14896001	-12.75	5	-0.954734287	-0.879968001	0.9216889063	-0.32644962
AT1G06750	CG	-730	-0.15446668	-18.25	-0.128819121	-18.25	10	1.0235054031	31.75	6	-0.128819121	-18.25	10	1.1070161107	48.75	3	-0.106292113	-18.25	2	-0.025647652	-0.069018182	2.6910136898	-0.15446668
AT1G06750	CG	-729	-0.135987201	-18.58333333	-0.148362633	-18.58333333	13	1.5777461315	61.416666667	10	0.3924590196	-8.583333333	10	1.438002042	56.416666667	4	0.6131093618	1.4166666667	5	0.6761724309	1.2006630334	1.7756758166	-0.148362633
AT1G06750	CG	-623	-1.855165257	-10.33333333	-1.499777366	-12.33333333	10	-0.809134379	-6.333333333	7	0.0303435824	7.6666666667	9	-2.642523305	-59.33333333	3	-0.026873584	-92.33333333	1	-2.37391017	-1.277776779	0.538258269	-2.642523305
AT1G06750	CG	-622	-2.209805804	-17.33333333	-0.44761426	2.6666666667	10	-0.608955381	-0.333333333	9	-0.447614259	2.6666666667	10	0.1483615997	32.666666667	3	-2.016583052	-47.33333333	5	-1.788268032	-0.83908008	0.4692138231	-2.209805804
AT1G06750	CG	-611	0.1098087799	2.1666666667	-2.077758852	-22.83333333	9	-1.760575646	-22.83333333	6	-0.137970404	0.1666666667	10	-1.295564311	-22.83333333	3	0.0500252582	10.166666667	1	-1.427230023	-0.741937345	0.5198442667	-2.077758852
AT1G06750	CG	-610	-1.236158529	-10.29166667	-2.403275251	-27.29166667	13	-0.754185414	-9.291666667	10	0.1559954317	0.7083333333	10	-0.776337439	-14.29166667	4	-2.322302294	-39.29166667	6	-2.259814646	-0.927340568	0.4103613408	-2.403275251
AT1G06750	CG	-602	-1.660142883	-29.33333333	-1.014162117	-10.33333333	10	-2.026987077	-57.33333333	6	-1.148018294	-15.33333333	8	-1.196499098	-23.33333333	3	-1.41860853	-40.33333333	2	-2.444384096	-2.361982741	0.9662895224	-2.026987077
AT1G06750	CG	-601	-1.768842921	-44.16666667	0.1944065068	5.8333333333	13	-0.496902588	-11.16666667	10	0.7999770359	17.833333333	9	-1.351877283	-46.16666667	4	-1.259310403	-38.16666667	6	-1.397214036	-0.896953315	0.6419584195	-1.768842921
AT1G06750	CG	-586	-2.124471221	-30.25	-0.131309569	-0.25	9	-1.274691723	-22.25	6	-1.280607893	-19.25	10	-0.239927291	-89.25	3	0.121060701	10.75	2	-2.148121475	-1.483040775	0.6903896228	-2.124471221
AT1G06750	CG	-585	-4.276452821	-42.5	-2.167101188	-30.5	9	-0.721144435	-8.5	9	-1.985495625	-26.5	10	-1.773091201	-36.5	4	-0.444935735	-6.5	5	-4.031135931	-1.593927705	0.3954041076	-4.276452821
AT1G06750	CG	-575	-1.644182416	-33.45454545	-1.254475378	-38.45454545	4	-1.53978111	-43.45454545	5	-1.764244255	-46.45454545	6	-0.279535859	-13.45454545	2	-0.279535866	-13.45454545	2	-2.60508419	-1.370546004	0.5261043038	-1.764244255
AT1G06750	CG	-574	-1.132484671	-12.625	-2.565377549	-56.625	13	-0.238793191	2.375	10	-0.774693723	-7.625	10	-1.601603749	-37.625	4	-1.224511905	-20.625	6	-2.188620083	-1.570753865	0.7176914243	-2.565377549
AT1G06750	CG	-568	-2.007398736	-22.25	0.9741081659	11.75	10	0.4154673597	4.75	6	0.1307810973	-0.25	9	-1.47014755	-45.25	3	-0.796480719	-28.25	2	-1.207228506	-0.449916871	0.3726857579	-2.007398736
AT1G06750	CG	-567	-5.505577637	-60.75	-1.390672596	-14.75	12	-1.027538014	-11.75	9	-1.682489304	-19.75	10	0.1349320111	10.25	4	-1.788156255	-29.75	5	-3.035739495	-1.728727946	0.5694585945	-5.505577637
AT1G06750	CG	-521	-1.4550937	-15.25	-0.426333166	-8.25	7	-1.242323907	-22.25	7	-0.600074074	-9.25	10	0.1152135088	20.75	2	-0.049862374	-79.25	1	-1.676145422	-0.653678759	0.3899892874	-1.4550937
AT1G06750	CG	-520	-2.856230526	-43.41666667	-1.569385637	-22.41666667	14	-1.317088906	-19.41666667	9	-1.794204991	-30.41666667	9	-0.05994976	-86.41666667	4	-2.016892851	-46.41666667	5	-3.424194572	-2.061901597	0.6021566688	-2.856230526
AT1G06750	CHH	-517	-0.145992094	-5.208333333	1.2852480583	8.7916666667	14	-0.166977868	-5.208333333	10	0.7146590076	4.7916666667	10	-0.132337425	-5.208333333	4	1.1428173182	11.791666667	6	0.2515049338	0.2054692058	0.8169589464	-0.166977868
AT1G06750	CHH	-515	-0.058521491	-3.75	-0.035469778	-3.75	14	-0.029134007	-3.75	10	-0.031361326	-3.75	9	-0.016868119	-3.75	4	-0.019578282	-3.75	5	0	0	0	-0.058521491
AT1G06750	CG	-509	-1.366226988	-17.16666667	-2.049885069	-42.16666667	8	0.8659550196	15.833333333	6	-1.526058109	-27.16666667	10	0.0858098718	32.833333333	3	-0.092237072	-67.16666667	2	-1.893239941	-0.677777692	0.3579988343	-2.049885069
AT1G06750	CG	-508	-2.509702866	-26	-1.106449349	-15	11	-1.584838246	-26	9	-0.504051565	-7	8	-1.276505896	-37	3	-0.127899096	-70	6	-3.425510097	-1.146698474	0.3347526184	-2.509702866
AT1G06750	CHH	-493	0.3555372891	-5.454545455	-0.071864424	-10.45454545	12	-0.081541846	-10.45454545	6	0.9501828343	9.5454545455	5	-0.126229489	-10.45454545	4	1.1395034012	22.545454545	3	0.3451580554	0.4161531634	1.2056886893	-0.126229489
AT1G06750	CG	-365	-2.997446728	-25.83333333	0.0218865137	0.1666666667	10	-0.489147593	-6.833333333	6	-1.050048587	-11.83333333	9	0.1341286544	10.166666667	3	-1.490563418	-39.83333333	2	-2.420831639	-1.119073361	0.4622681489	-2.997446728
AT1G06750	CG	-364	-1.731389925	-9.916666667	-0.689801986	-3.916666667	13	-2.921506493	-38.91666667	8	0.0295175674	11.083333333	9	-0.768361729	-8.916666667	5	-1.932190951	-28.91666667	5	-2.30580067	-1.020140673	0.4424236173	-2.921506493
AT1G06750	CG	-338	-0.930759038	-7	-1.783209206	-23	10	0.1409727078	17	7	-0.327777679	-3	10	-1.873510103	-50	3	0.1000038266	17	2	-1.292730117	-0.539254865	0.4171441958	-1.873510103
AT1G06750	CG	-337	-2.025854544	-20.58333333	-2.496081294	-38.58333333	12	0.122031004	-0.583333333	8	-0.619577089	-10.58333333	9	-0.39048149	-8.583333333	5	0.1756554167	11.416666667	5	-1.857335564	-0.803879371	0.4328132119	-2.496081294
AT1G06750	CG	-324	-0.450448954	-21.66666667	1.3145560841	53.333333333	7	0.8591019652	34.333333333	6	0.1691797102	0.3333333333	6	0.1843777954	67.333333333	3	-0.150540072	-32.66666667	2	0.8742385887	0.9496482102	1.0862574844	-0.450448954
AT1G06750	CG	-323	-0.882265626	-48.08333333	0.2710859157	22.916666667	8	0.1190855632	47.916666667	7	0.0102822082	3.9166666667	9	0.0675795818	7.9166666667	5	-0.110295774	-52.08333333	3	-0.210695143	-0.305138769	1.4482477593	-0.882265626
AT1G06750	CG	-315	-1.765236577	-44.66666667	-0.124189301	2.3333333333	10	-0.068923521	3.3333333333	7	-0.604998767	-11.66666667	9	-0.18754	-0.666666667	3	-0.18577127	-67.66666667	2	-1.591681762	-1.006036716	0.6320589579	-1.765236577
AT1G06750	CG	-314	-1.955647031	-54.20833333	-0.475099178	-11.20833333	13	0.4158289344	12.791666667	7	0.0151637539	1.7916666667	8	-0.700666649	-23.20833333	4	-0.103360575	-73.20833333	5	-1.583869921	-1.210184108	0.7640678646	-1.955647031
AT1G06750	CG	-224	-0.628981628	-2.166666667	-0.02896411	-5.166666667	11	-0.038440261	-5.166666667	7	-0.035470787	-5.166666667	10	-0.031334308	-5.166666667	3	-0.02332091	-5.166666667	2	0	0	0	-0.628981628
AT1G06750	CG	-171	0.6341560658	2.3333333333	-0.046860357	-4.666666667	10	-0.100221143	-4.666666667	6	-0.085793088	-4.666666667	9	-0.090997752	-4.666666667	3	-0.066648707	-4.666666667	2	-0.403814041	-0.447572447	1.1083627637	-0.100221143
AT1G06750	CG	-46	-1.970867436	-25.83333333	-0.996560254	-18.83333333	11	0.103408375	-2.833333333	7	0.0283598598	-3.833333333	10	-1.220199353	-40.83333333	3	-0.577254264	-23.83333333	2	-1.779238993	-0.619039208	0.3479235847	-1.970867436
AT1G06750	CG	-45	-2.272607949	-25.41666667	-1.707084971	-27.41666667	12	0.4916157256	5.5833333333	6	-0.493038131	-10.41666667	9	-1.033269568	-27.41666667	4	-1.5567522	-37.41666667	5	-2.496642876	-0.843168464	0.3377208939	-2.272607949
AT1G06750	CG	-37	0.5890458567	12.5	0.4344787033	13.5	8	-0.343810572	-1.5	5	-1.081505706	-11.5	10	-0.119190202	-61.5	2	-0.508666594	-11.5	2	-0.409506611	-0.154150676	0.3764302496	-1.081505706
AT1G06750	CG	-36	-1.674125679	-16.45833333	-0.013655788	-2.458333333	14	0.125939873	11.541666667	8	0.2522246799	0.5416666667	9	-1.463988484	-28.45833333	5	-1.736623411	-38.45833333	4	-1.293257964	-0.52187546	0.4035354698	-1.736623411
AT1G06750	CG	-20	-1.626237512	-12.83333333	-0.136194065	0.1666666667	13	-1.864400924	-27.83333333	7	-1.289358466	-14.83333333	10	-0.891477271	-17.83333333	3	-0.135528262	-84.83333333	2	-2.36048924	-0.969779417	0.4108383128	-1.864400924
AT1G06750	CG	-19	-2.962399805	-26.375	-1.853780312	-21.375	14	-1.853277998	-28.375	8	-9.329135e-7	1.625	10	-1.346591371	-28.375	4	-1.89619838	-38.375	5	-3.375606548	-1.156719942	0.3426702506	-2.962399805
AT1G06750	CG	16	-2.626521772	-34.66666667	-0.073380731	-2.666666667	10	0.1420000964	7.3333333333	6	-1.305555102	-21.66666667	7	-2.063263266	-59.66666667	3	-0.25723248	-92.66666667	2	-2.079861211	-1.658291437	0.7973086996	-2.626521772
AT1G06750	CG	17	-3.440262317	-40.5	-1.257396186	-17.5	10	-0.454320537	-7.5	5	0.1583346837	32.5	6	0.2047683237	7.5	4	-1.279859809	-27.5	5	-1.287216548	-0.708332163	0.5502820519	-3.440262317
AT1G06750	CG	19	-0.648504686	-4.833333333	0.2046490474	2.1666666667	10	0.0949235363	12.166666667	7	-0.159882768	-1.833333333	7	-2.094091621	-54.83333333	3	-0.108644163	-87.83333333	2	-0.997355908	-0.718540136	0.7204450588	-2.094091621
AT1G06750	CG	20	-3.008479941	-30.08333333	-1.28319226	-15.08333333	11	-0.285093602	-2.083333333	7	0.1843693776	11.916666667	8	-0.797334486	-13.08333333	4	-2.325910582	-48.08333333	5	-2.131487079	-1.173954922	0.5507680217	-3.008479941
AT1G06750	CG	31	-0.343498472	0.25	0.1491142316	4.25	10	0.0709422313	14.25	6	-1.557400678	-15.75	10	0.0348021103	14.25	3	-0.09337939	-85.75	2	-0.962904137	-0.468945988	0.4870121224	-1.557400678
AT1G06750	CG	32	-2.518414885	-20.41666667	-1.316168972	-12.41666667	14	-0.282874694	-3.416666667	8	0.2164911706	8.5833333333	9	-0.750616213	-11.41666667	5	-2.746000639	-51.41666667	5	-2.429736925	-1.064059907	0.4379321466	-2.746000639
AT1G06750	CG	56	-0.020603627	-5.666666667	-0.032309447	-5.666666667	11	-0.029262424	-5.666666667	6	-0.040070721	-5.666666667	10	-0.027466854	-5.666666667	3	2.0630145005	44.333333333	2	0	0	0	-0.040070721
AT1G06750	CHG	137	-0.03823392	-2.333333333	-0.039425393	-2.333333333	14	-0.078998606	-2.333333333	8	-0.0744641	-2.333333333	7	-0.059646282	-2.333333333	5	-0.059646063	-2.333333333	5	0	0	0	-0.078998606
AT1G06750	CHH	188	0.0000517917	-0.833333333	-0.113079399	-4.833333333	12	-0.11087982	-4.833333333	8	0.7855952267	4.1666666667	11	-0.076918992	-4.833333333	5	-0.033167154	-4.833333333	4	-0.280301205	-0.246860078	0.8806957432	-0.113079399
AT1G06750	CHG	230	-0.026122383	-6.083333333	-0.02568304	-6.083333333	14	-0.025193505	-6.083333333	9	0.3363741724	2.9166666667	11	-0.018843309	-6.083333333	4	-0.02400332	-6.083333333	6	-1.425747552	-1.540445041	1.0804472634	-0.026122383
AT1G06750	CHH	291	0.0174315499	0.75	-0.126179989	-3.25	13	-0.113386671	-3.25	9	-0.113392061	-3.25	9	1.91303672	29.75	3	-0.134164665	-3.25	6	0	0	0	-0.134164665
AT1G06750	CHH	294	-0.114443506	-2.958333333	-0.091511045	-2.958333333	12	-0.083970852	-2.958333333	9	-0.083970639	-2.958333333	9	1.4751609346	17.041666667	5	-0.091355228	-2.958333333	6	0	0	0	-0.114443506
AT1G06750	CHH	450	0.0261133641	0.375	-0.016148686	-7.625	11	-0.020415071	-7.625	8	-0.016465916	-7.625	9	-0.022987013	-7.625	5	-0.026466681	-7.625	4	-1.160576404	-0.937344141	0.807653971	-0.026466681
AT1G06750	CG	798	0.579003522	-3.25	0.01119088	-7.25	11	-0.166911794	-16.25	7	-0.098468186	-16.25	8	-0.037143098	-16.25	4	0.6101183546	0.75	6	-0.108187464	-0.064538521	0.5965434304	-0.166911794
AT1G06750	CG	1111	-0.045803145	-4.833333333	-0.050758002	-4.833333333	12	0.9912385884	12.166666667	6	-0.026703624	-4.833333333	8	-0.017051452	-4.833333333	7	-0.03767301	-4.833333333	6	-1.283695808	-1.401798548	1.0920021233	-0.050758002
AT1G06750	CG	1151	-0.020274781	-3.75	-0.027019045	-3.75	15	-0.071600229	-3.75	8	-0.03583034	-3.75	11	-0.068881092	-3.75	3	-0.049318741	-3.75	1	0	0	0	-0.071600229
AT1G06750	CG	1234	-0.072985765	-9.666666667	0.1973800954	-0.666666667	11	1.4007188916	23.333333333	3	0.504078004	3.3333333333	8	-0.111341764	-9.666666667	4	-0.097686621	-9.666666667	3	-0.263185766	-0.198557982	0.7544404274	-0.111341764
AT1G06750	CHH	1296	0.0531013398	-2.25	0.7234475858	1.75	12	-0.058140852	-6.25	6	-0.062255571	-6.25	9	-0.058308746	-6.25	6	-0.052487468	-6.25	5	-0.203228187	-0.179048231	0.8810206601	-0.062255571
AT1G06750	CHH	1806	0.3158929729	2	-0.020610698	-5	12	-0.021394173	-5	6	-0.021637366	-5	10	-0.020883846	-5	5	-0.020905164	-5	5	-0.789102502	-0.656779543	0.8323120776	-0.021637366
AT1G06750	CHG	1929	-0.078346611	-2.666666667	-0.073394805	-2.666666667	13	-0.0383792	-2.666666667	7	-0.070892736	-2.666666667	10	-0.06729243	-2.666666667	6	-0.061829638	-2.666666667	4	0	0	0	-0.078346611
AT1G06750	CG	2163	-0.41979796	-16.20833333	-0.227496225	-10.20833333	18	-0.842826033	-33.20833333	6	-0.667953999	-24.20833333	12	-0.066240539	-6.208333333	5	-0.084780144	-66.20833333	1	-1.013343283	-0.550083628	0.5428403557	-0.842826033
AT1G06750	CG	2164	0.0866933732	0.4166666667	0.7037963836	18.416666667	12	0.4048393687	10.416666667	8	0.5890535449	16.416666667	9	-0.526504227	-19.58333333	5	-0.183012848	-39.58333333	5	0.0309343779	0.0175718359	0.5680358587	-0.526504227
AT1G06750	CG	2174	0.1149172858	16.125	-2.333558177	-23.875	15	0.1560948344	16.125	6	-1.157531306	-10.875	11	0.0876974851	16.125	4	-0.1391058	-83.875	1	-0.627460606	-0.480671676	0.7660587311	-2.333558177
AT1G06750	CG	2175	-2.159818677	-13.33333333	-2.143139182	-19.33333333	14	0.1312568362	9.6666666667	8	0.0367180752	9.6666666667	11	-1.068786023	-15.33333333	4	-2.89010463	-65.33333333	4	-1.976122655	-1.10646735	0.5599183566	-2.89010463
AT1G06750	CHH	2379	-0.129421703	-4.916666667	-0.056455854	-4.916666667	13	-0.078155147	-4.916666667	6	1.5972890037	13.083333333	11	-0.108918904	-4.916666667	5	-0.037027362	-4.916666667	4	-0.354356726	-0.5231921	1.4764559571	-0.129421703
AT1G06750	CG	2412	0.6014221279	8.25	-2.00171104	-25.75	18	0.8775852675	21.25	5	-1.936174665	-31.75	11	-1.561516506	-38.75	5	-0.182329377	-58.75	1	-1.580439629	-0.577197646	0.3652133465	-2.00171104
AT1G06750	CG	2413	0.0728721461	-0.166666667	-0.739771405	-12.16666667	12	-0.220428672	-5.166666667	7	-0.991263298	-17.16666667	11	-0.909516316	-22.16666667	5	-0.919661306	-29.16666667	3	-0.985297692	-0.311283469	0.3159283446	-0.991263298
AT1G06750	CG	2420	-0.236027025	-2.916666667	-0.031982032	-6.916666667	11	-0.029395588	-6.916666667	4	-0.032105179	-6.916666667	12	-0.029593418	-6.916666667	5	-0.028404472	-6.916666667	3	-1.028613681	-1.139434283	1.1077378264	-0.236027025
AT1G06750	CG	2426	-0.153019688	-1.541666667	-0.351523272	-4.541666667	17	-0.095737958	-0.541666667	4	-0.261922108	-4.541666667	7	0.1836204513	24.458333333	3	0.1389211283	24.458333333	1	0.008552213	0.0034383988	0.4020478451	-0.351523272
AT1G06750	CG	2427	-5.316327621	-43.91666667	-2.657707321	-21.91666667	13	-2.273195542	-26.91666667	7	-2.78083144	-25.91666667	12	-0.729601379	-3.916666667	5	-1.198684256	-16.91666667	3	-4.720319275	-2.110053396	0.4470149735	-5.316327621
AT1G06750	CG	2758	0.1347958391	0.0833333333	0.4849748338	2.0833333333	15	-0.056581379	-4.916666667	5	-0.013905798	-4.916666667	11	-0.076655319	-4.916666667	4	-0.029520695	-4.916666667	2	-0.171483082	-0.15123097	0.8819002295	-0.076655319
AT1G06750	CG	2759	-0.707195964	-1.416666667	0.9154536572	10.583333333	13	-0.143647186	-4.416666667	5	0.3175819345	5.5833333333	10	-0.143647178	-4.416666667	5	-0.108662185	-4.416666667	1	-0.264300163	-0.179255079	0.6782253813	-0.707195964
AT1G06750	CG	2765	-1.441100411	-11.41666667	-0.373898549	-0.416666667	12	-0.271442002	-0.416666667	6	-0.087942208	-17.41666667	10	-0.142917788	-17.41666667	3	-0.066240383	-17.41666667	1	-1.956021288	-1.138290772	0.5819419141	-1.441100411
AT1G06750	CG	2865	-0.034312988	-3.75	-0.033440766	-3.75	14	-0.032158533	-3.75	5	-0.033484425	-3.75	8	-0.030611092	-3.75	4	-0.022502694	-3.75	2	0	0	0	-0.034312988
AT1G06750	CHH	3176	0.7817200625	0.5	1.5271785729	8.5	13	-0.175072099	-6.5	5	-0.123245671	-6.5	11	-0.118592364	-6.5	6	-0.143671534	-6.5	3	0.6950701367	0.5042466523	0.7254615408	-0.175072099
AT1G06750	CG	3209	-0.409806001	-3.5	-0.025202846	-6.5	13	-0.011273877	-6.5	6	-0.016039538	-6.5	12	-0.021679655	-6.5	5	1.690063337	26.5	3	-0.74027664	-0.615438205	0.8313624552	-0.409806001
AT1G06750	CG	3819	-0.024889724	-0.083333333	-0.034021164	-4.083333333	8	-0.034883341	-4.083333333	4	-0.031087739	-4.083333333	13	1.372399818	12.916666667	6	-0.032712457	-4.083333333	3	-0.151565113	-0.133531393	0.8810166816	-0.034883341
AT1G06750	CG	3903	-0.483763159	-1.416666667	-0.01577637	-5.416666667	11	-0.020221806	-5.416666667	3	0.1477723853	2.5833333333	13	-0.004375699	-5.416666667	7	-0.02022482	-5.416666667	3	-0.91895636	-0.751987681	0.8183061933	-0.483763159
AT1G06750	CG	3950	0.5665065761	9.5	-0.159889321	-10.5	7	-0.091428294	-10.5	3	-0.505597076	-1.5	11	-0.037837801	3.5	7	-0.070927387	-10.5	2	-0.453847889	-0.24323031	0.5359291427	-0.505597076
AT1G06750	CG	3969	-0.146392849	-5.916666667	-0.12792967	-8.916666667	11	-0.059463797	-8.916666667	5	-0.128684394	-8.916666667	12	-0.097257074	-8.916666667	8	-0.071945502	-8.916666667	3	-1.053145333	-1.494645582	1.4192206294	-0.146392849
AT1G06750	CG	3971	-0.384235918	-4.833333333	-0.119192047	-7.833333333	11	-0.123969026	-7.833333333	5	-0.113706951	-7.833333333	13	-0.116939231	-7.833333333	8	-0.111500405	-7.833333333	3	-1.181102932	-1.454734618	1.2316747155	-0.384235918
AT1G06750	CG	4065	-0.121015698	-3.583333333	-0.11410775	-3.583333333	11	-0.102659006	-3.583333333	5	-0.099916919	-3.583333333	10	-0.100251696	-3.583333333	8	-0.052309788	-3.583333333	3	0	0	0	-0.121015698
AT1G06750	CG	4089	-0.054624646	-1.75	-0.11504251	-7.75	8	-0.155144879	-7.75	5	-0.128750646	-7.75	11	-0.103327138	-7.75	6	-0.119742742	-7.75	3	-0.984209249	-0.805186375	0.8181048649	-0.155144879
AT1G06750	CHG	4098	-0.122900059	-5.833333333	-0.120364996	-5.833333333	11	-0.066127067	-5.833333333	5	1.1529968005	2.1666666667	12	-0.101598062	-5.833333333	8	-0.061960875	-5.833333333	3	0	0	0	-0.122900059
AT1G06750	CG	4158	-0.119024233	-2.666666667	-0.089225586	-2.666666667	10	1.6056886931	17.333333333	5	-0.09417817	-2.666666667	11	-0.07639064	-2.666666667	8	-0.03277951	-2.666666667	3	0	0	0	-0.119024233
AT1G06750	CG	4259	-0.04776226	-2.833333333	-0.0264325	-2.833333333	10	-0.018086676	-2.833333333	5	1.7555253255	12.166666667	13	-0.007153381	-2.833333333	8	-0.027865804	-2.833333333	3	0	0	0	-0.04776226
AT1G06750	CG	4317	-0.132775127	-3.083333333	-0.087197648	-3.083333333	9	-0.070043671	-3.083333333	5	-0.105802285	-3.083333333	13	-0.07796205	-3.083333333	7	-0.104552023	-3.083333333	3	0	0	0	-0.132775127
AT1G06750	CG	4389	0.224399474	2.4583333333	-0.032809373	-8.541666667	9	-0.025465766	-8.541666667	4	-0.063435849	-0.541666667	12	2.1821969005	41.458333333	4	-0.087298365	-8.541666667	1	0.254237397	0.1525259841	0.5999352805	-0.087298365
AT1G06750	CG	4390	-0.188238156	-1.583333333	-0.138535222	-4.583333333	7	-0.132030535	-4.583333333	5	-0.171668982	-4.583333333	10	-0.138535222	-4.583333333	7	-0.133004053	-4.583333333	3	-0.818257294	-0.924258902	1.1295455697	-0.188238156
AT1G06750	CG	4476	-0.102058978	-14.25	-0.386199778	-1.25	8	-0.073653382	-14.25	4	-0.166021708	-14.25	10	-0.146420559	-14.25	7	-0.078578608	-14.25	2	-2.353121429	-2.448822774	1.040669956	-0.386199778
AT1G06750	CHG	4477	-0.071524118	-2.833333333	1.0678199737	11.166666667	7	-0.020922335	-2.833333333	4	-0.022475024	-2.833333333	10	-0.044300308	-2.833333333	7	-0.015167941	-2.833333333	3	-0.917231866	-1.015920604	1.1075941006	-0.071524118
AT1G06750	CG	4530	-0.037078595	-3.75	-0.023439192	-3.75	11	-0.016494708	-3.75	5	-0.018141646	-3.75	14	-0.082430444	-3.75	6	-0.024760676	-3.75	1	0	0	0	-0.082430444
AT1G06750	CG	4563	-0.07647637	-4.083333333	-0.077346175	-4.083333333	8	-0.067555533	-4.083333333	5	-0.074784962	-4.083333333	11	-0.077346191	-4.083333333	8	-0.065390699	-4.083333333	3	0	0	0	-0.077346191
AT1G06750	CG	4679	0.1289932911	0.2916666667	-0.152499698	-3.708333333	10	-0.154279983	-3.708333333	5	-0.153745221	-3.708333333	12	-0.120203495	-3.708333333	4	-0.084765552	-3.708333333	1	0	0	0	-0.154279983
AT1G06750	CG	4816	-1.186920289	-6.333333333	-0.097610924	-11.33333333	6	1.2303803437	38.666666667	2	-0.381687787	-1.333333333	10	0.3398595111	8.6666666667	5	0.8611255477	21.666666667	3	-0.66636514	-0.372906139	0.5596123155	-1.186920289
AT1G06750	CHH	4954	-1.031460064	-4.916666667	0.9686779382	17.083333333	7	-0.082354181	-11.91666667	5	0.7926018579	11.083333333	13	-0.102330982	-11.91666667	7	1.2271370694	38.083333333	2	-0.319566115	-0.145953913	0.4567252464	-1.031460064
AT1G06750	CG	4959	-0.182603218	1.7272727273	2.2416326024	26.727272727	7	-0.066151884	-2.272727273	5	2.3076775041	20.727272727	13	-0.07165449	-2.272727273	7	-0.018357574	-2.272727273	1	1.2905737467	0.9085166359	0.7039633638	-0.182603218
AT1G06750	CG	5090	-0.108202605	-2.583333333	-0.078343455	-2.583333333	9	-0.053316015	-2.583333333	5	-0.053679205	-2.583333333	15	-0.066381021	-2.583333333	7	-0.059217074	-2.583333333	1	0	0	0	-0.108202605
AT1G06750	CG	5226	-0.007337057	-6.083333333	0.8674661745	10.916666667	6	-0.012353611	-6.083333333	8	1.0590373449	8.9166666667	13	-0.010804795	-6.083333333	7	-0.110349705	-6.083333333	1	-0.483772368	-0.343392678	0.7098228442	-0.110349705
AT1G06750	CHH	5304	0.3520255181	-1.833333333	-0.148319162	-9.833333333	8	0.7805378831	4.1666666667	7	-0.042706642	-9.833333333	16	-0.140329681	-9.833333333	7	-0.06907644	-9.833333333	1	-0.411324179	-0.298855373	0.7265689399	-0.148319162
AT1G06750	CG	5362	1.3333141801	7.1666666667	-0.102928623	-4.833333333	4	-0.104727263	-4.833333333	5	-0.095848374	-4.833333333	9	-0.09812098	-4.833333333	7	-0.081116942	-4.833333333	2	0.0438495745	0.0420186759	0.9582459212	-0.104727263
AT1G06750	CG	5502	0.3308697972	2.8181818182	0.5311516224	6.8181818182	6	-0.099237002	-10.18181818	4	1.4163843083	18.818181818	7	-0.104728879	-10.18181818	6	-0.04679388	-10.18181818	1	0.4543292878	0.2825669718	0.6219431135	-0.104728879
AT1G06750	CHG	5609	-0.180978673	-2.5	-0.114898032	-2.5	9	1.1135705091	10.5	8	-0.15986202	-2.5	16	-0.124442559	-2.5	7	-0.080748093	-2.5	1	-0.580235689	-0.884763973	1.5248354936	-0.180978673
AT1G06750	CG	5749	-0.033930723	-2.083333333	1.2976538684	11.916666667	7	-0.087383407	-2.083333333	5	-0.035532873	-2.083333333	10	-0.033149195	-2.083333333	7	-0.00471769	-2.083333333	2	0	0	0	-0.087383407
AT1G06750	CG	6176	0.1736590501	1.75	-0.067276079	-2.25	6	-0.069615417	-2.25	4	-0.097277633	-2.25	11	-0.071302262	-2.25	7	-0.060634767	-2.25	2	0	0	0	-0.097277633
AT1G06750	CG	6267	-0.546238803	-13.16666667	0.0305927315	-6.166666667	7	0.1547491869	-3.166666667	6	0.3781615897	-0.166666667	10	-0.092178161	-20.16666667	6	-0.169051761	-20.16666667	1	-0.551483896	-0.400132837	0.7255567022	-0.546238803
AT1G06750	CG	6327	0.1014982675	2.3333333333	-0.140683152	-4.666666667	9	2.0033774127	28.333333333	6	-0.137409697	-4.666666667	16	-0.085625964	-4.666666667	5	-0.056241532	-4.666666667	1	-0.029485705	-0.02179235	0.7390818749	-0.140683152
AT1G06750	CG	6503	-0.29341813	2.5	-1.206487095	-11.5	9	0.0982723354	21.5	7	-2.706399265	-25.5	17	0.0092857653	4.5	6	0.0741530309	21.5	2	-1.13836723	-0.487005337	0.4278103974	-2.706399265
AT1G06750	CG	6504	-1.031077722	-8.25	-1.181664672	-21.25	6	0.0866854279	3.75	4	1.4010387054	20.75	13	-1.181664642	-21.25	6	-0.697061678	-21.25	2	-0.723593745	-0.271500199	0.3752108151	-1.181664672
AT1G06750	CG	6689	-0.411446177	-5.541666667	0.0720999259	-0.541666667	8	0.0814505003	11.458333333	6	-2.620221584	-29.54166667	17	-0.643401284	-13.54166667	4	-1.291826255	-38.54166667	2	-1.536794255	-0.654777169	0.4260669034	-2.620221584
AT1G06750	CG	6690	-0.458371354	-6.333333333	0.1081419714	12.666666667	6	0.0899694023	12.666666667	4	-0.226979461	-5.333333333	11	0.0913204465	-1.333333333	7	0.0805749597	12.666666667	2	0.2223936864	0.1014694602	0.4562605253	-0.458371354
AT1G06750	CHH	6846	-0.099125564	-2.75	-0.105386085	-2.75	6	-0.092864602	-2.75	4	-0.096629217	-2.75	11	-0.10921606	-2.75	7	-0.082164772	-2.75	2	0	0	0	-0.10921606
AT1G06750	CG	7017	-0.789531505	0.1666666667	-0.936749013	-6.833333333	8	-0.359890173	1.1666666667	7	-0.971454043	-2.833333333	18	0.3400400184	13.166666667	6	0.0885437255	30.166666667	2	-1.021385104	-0.36644189	0.3587695659	-0.971454043
AT1G06750	CG	7018	-3.301136655	-30.75	-0.679375815	-9.75	6	-0.952647908	-16.75	5	0.9367586475	14.25	11	-0.443111076	-5.75	7	-0.909765218	-26.75	2	-2.079934309	-0.811577829	0.3901939718	-3.301136655
AT1G06750	CG	7029	-1.906701686	-15	-1.029854815	-12	8	0.4459181492	11	7	-1.101075459	-8	18	0.2770829094	8	6	-0.904750341	-25	2	-1.740992575	-0.606135819	0.3481553154	-1.906701686
AT1G06750	CG	7030	-1.957539659	-17.5	0.2254051558	6.5	6	-1.26538014	-26.5	4	-1.101674272	-12.5	11	0.3850842973	9.5	7	-0.928532256	-26.5	2	-2.003510351	-0.740091446	0.3693973658	-1.957539659
AT1G06750	CHH	7151	0.2207584863	1.9166666667	-0.171879313	-2.083333333	6	-0.11123685	-2.083333333	5	0.9329059527	5.9166666667	12	-0.099058608	-2.083333333	7	-0.087805451	-2.083333333	2	0	0	0	-0.171879313
AT1G06750	CG	7152	-1.349178568	-14.20833333	-0.325384231	-0.208333333	7	-1.220184875	-19.20833333	6	-1.658465786	-21.20833333	17	-1.058916765	-15.20833333	7	-1.293163088	-36.20833333	2	-2.82932226	-1.163729346	0.4113102852	-1.658465786
AT1G06750	CG	7163	-1.537110025	-9.454545455	-3.543584511	-51.45454545	7	-1.017512519	-11.45454545	6	-3.669305457	-33.45454545	18	-2.191972	-27.45454545	6	0.0180177871	5.5454545455	2	-3.392786936	-1.879081207	0.5538459215	-3.669305457
AT1G06750	CG	7164	-3.139818801	-23.83333333	-1.06226565	-12.83333333	6	-2.561022663	-45.83333333	4	-1.471307015	-13.83333333	11	-0.923223207	-9.833333333	7	0.1068320478	4.1666666667	2	-3.330420072	-1.648658625	0.4950302333	-3.139818801
AT1G06750	CG	7165	-1.696886186	-9.636363636	-2.944932127	-37.63636364	7	-1.096721197	-11.63636364	6	-3.585990153	-34.63636364	15	-2.944933152	-37.63636364	7	0.0569245228	5.3636363636	2	-3.386083666	-1.959380447	0.5786568319	-3.585990153
AT1G06750	CG	7166	-3.117828894	-22.66666667	-1.110045737	-14.66666667	5	-3.092631464	-54.66666667	5	-2.18542365	-21.66666667	11	-1.914462221	-23.66666667	7	0.1162929645	5.3333333333	2	-3.843595905	-1.786786808	0.4648737413	-3.117828894
AT1G06750	CG	7535	-0.521461755	-2.5	-0.109120904	-6.5	5	-0.023015902	-6.5	4	-0.015629548	-6.5	11	-0.017957976	-6.5	7	-0.113984621	-6.5	1	-1.24047524	-1.343276977	1.082872865	-0.521461755
AT1G06750	CHH	7923	-0.079489905	-3.75	-0.091595729	-3.75	9	-0.048509701	-3.75	6	-0.104582021	-3.75	15	-0.048509714	-3.75	6	-0.076508849	-3.75	2	0	0	0	-0.104582021
AT1G06750	CG	8116	0.1109823294	-0.583333333	-0.066445459	-4.583333333	5	-0.029978409	-4.583333333	6	0.6463502318	2.4166666667	15	-0.038993935	-4.583333333	8	-0.055741604	-4.583333333	1	0	0	0	-0.066445459
AT1G06750	CG	8159	-0.133985275	-2.083333333	-0.089312839	-2.083333333	6	-0.048119749	-2.083333333	7	-0.095965959	-2.083333333	14	1.1932595492	10.916666667	8	-0.022660282	-2.083333333	1	0	0	0	-0.133985275
AT1G06750	CG	8505	-0.087787885	-4.75	-0.024665445	-4.75	7	-0.024665445	-4.75	7	0.7017930163	2.25	14	-0.081372754	-4.75	9	-0.056946156	-4.75	1	0	0	0	-0.087787885
AT1G06750	CG	8589	0.9469256732	4.5	-0.036809198	-3.5	7	-0.033037094	-3.5	5	-0.024751479	-3.5	13	-0.028771703	-3.5	10	-0.057009278	-3.5	1	-0.078340559	-0.068992871	0.8806788306	-0.057009278
AT1G06750	CHH	8611	-0.300722065	1.5	0.4790964728	10.5	6	-0.040364184	-6.5	6	-0.376598312	0.5	14	-0.11530212	-6.5	10	-0.118424517	-6.5	1	-0.824407465	-0.500775288	0.6074366244	-0.376598312
AT1G06750	CG	8671	-0.079918373	-2.166666667	-0.076961607	-6.166666667	7	-0.115266001	-6.166666667	6	-0.128288971	-6.166666667	15	0.7619945559	3.8333333333	10	-0.092938307	-6.166666667	1	0	0	0	-0.128288971
AT1G06750	CHH	8678	0.1565655235	0.8333333333	-0.017059046	-3.166666667	7	1.569117972	16.833333333	5	-0.042088809	-3.166666667	13	1.0494814131	7.8333333333	9	-0.029120599	-3.166666667	1	0.4959602174	0.3874466026	0.781205002	-0.042088809
AT1G06750	CG	8702	0.3436353137	1.75	-0.115012213	-6.25	7	1.2706723425	18.75	4	-0.20776014	-6.25	13	2.2284320418	26.75	9	-0.127935709	-6.25	1	0.7571531804	0.5748087177	0.7591709744	-0.20776014
AT1G06750	CHH	8916	-0.806967205	-2.166666667	-0.252461178	-6.166666667	9	0.7235268288	13.833333333	5	-0.068885718	2.8333333333	11	-0.034604812	-6.166666667	5	-0.160513543	-6.166666667	2	-0.92914352	-0.625553889	0.6732586261	-0.806967205
AT1G06750	CHH	8932	0.1879020416	1.5	-0.091623401	-2.5	7	-0.075023115	-2.5	5	-0.116233927	-2.5	13	-0.10322396	-2.5	9	-0.05339998	-2.5	1	0	0	0	-0.116233927
AT1G06750	CG	9042	0.1428190319	1.3333333333	-0.089995582	-2.666666667	6	1.5846516356	17.333333333	5	-0.104629646	-2.666666667	13	-0.092378932	-2.666666667	10	-0.072985707	-2.666666667	1	0	0	0	-0.104629646
AT1G06750	CHH	9093	-0.123532562	-7	0.7155343142	4	9	-0.129373781	-7	6	-0.125424114	-7	12	-0.129373791	-7	6	-0.085431991	-7	2	0	0	0	-0.129373791
AT1G06750	CG	9351	0.0323023942	-0.25	-0.052295459	-4.25	8	-0.076764259	-4.25	6	-0.055035731	-4.25	13	-0.051388451	-4.25	7	-0.076646927	-4.25	1	0	0	0	-0.076764259
AT1G06750	CG	9352	-0.099016083	-3.083333333	-0.10571337	-3.083333333	8	-0.095781425	-3.083333333	5	-0.125122674	-3.083333333	14	-0.104435039	-3.083333333	9	-0.074333562	-3.083333333	1	0	0	0	-0.125122674
AT1G06750	CG	9356	-0.106683772	-2.166666667	-0.045522657	-2.166666667	7	-0.079303991	-2.166666667	6	0.7542055826	5.8333333333	13	-0.045534844	-2.166666667	7	2.2345923612	47.833333333	2	0	0	0	-0.106683772
AT1G06750	CG	9494	3.4325313732	22	-0.107124078	-5	8	2.5060881612	28	6	0.5728817452	2	15	-0.10712406	-5	8	-0.093724066	-5	1	1.8247631984	1.5013371636	0.8227572569	-0.107124078
AT1G06750	CG	9597	-0.125311755	-1.5	-0.035961174	-5.5	8	-0.060054925	-5.5	5	-0.065637366	-5.5	14	-0.035963159	-5.5	8	-0.053798797	-5.5	2	0	0	0	-0.125311755
AT1G06750	CG	9715	-0.068126006	-4.833333333	-0.066105792	-4.833333333	9	-0.019970272	-4.833333333	7	-0.067217667	-4.833333333	10	1.1077771265	9.1666666667	7	-0.015300738	-4.833333333	2	-0.843485414	-0.934309237	1.1076768161	-0.068126006
AT1G06750	CHH	9834	-0.108227417	-4.833333333	-0.108610242	-4.833333333	9	0.9301386589	9.1666666667	7	-0.113053189	-4.833333333	11	-0.118991091	-4.833333333	8	-0.095567294	-4.833333333	2	0	0	0	-0.118991091
AT1G06750	CHH	9835	-0.325082174	-0.5	-0.118899921	-4.5	9	0.9549723551	9.5	7	0.4454688832	3.5	12	-0.085046767	-4.5	8	-0.071423345	-4.5	2	-0.177893968	-0.128933683	0.7247782774	-0.325082174
AT1G06750	CHH	10101	-0.025061564	-4.25	-0.010613907	-4.25	9	-0.008205939	-4.25	5	-0.01644895	-4.25	12	-0.008176635	-4.25	7	-0.011210587	-4.25	4	0	0	0	-0.025061564
AT1G06750	CG	10128	0.1812436035	0.5833333333	-0.036164876	-4.416666667	10	1.4728041499	15.583333333	5	-0.063691618	-4.416666667	12	-0.112319705	-4.416666667	7	1.6312304385	20.583333333	4	0.4164774194	0.4075314489	0.9785199149	-0.112319705
AT1G06750	CHH	10264	-0.079820532	-6.5	-0.023705419	-6.5	9	-0.059990448	-6.5	7	-0.038448164	-6.5	11	1.0156587938	6.5	8	-0.052499142	-6.5	2	-0.889093902	-0.984113328	1.1068722059	-0.079820532
AT1G06750	CG	10336	-0.137842263	0.3333333333	0.5691127856	5.3333333333	10	-0.061342603	-4.666666667	4	0.3960982568	3.3333333333	12	-0.071134914	-4.666666667	6	-0.06134263	-4.666666667	4	-0.06522116	-0.047402239	0.7267923278	-0.137842263
AT1G06750	CHH	10461	-0.100391271	-2.75	-0.036251868	-2.75	9	-0.037522831	-2.75	8	-0.074037412	-2.75	11	-0.025846759	-2.75	7	-0.016663377	-2.75	1	0	0	0	-0.100391271
AT1G06750	CHH	10520	-0.11333614	-2.416666667	-0.1135969	-2.416666667	9	-0.134674784	-2.416666667	8	-0.153686215	-2.416666667	10	-0.096346874	-2.416666667	7	-0.078515568	-2.416666667	1	0	0	0	-0.153686215
AT1G06750	CG	10558	0.2292413503	0.5	-0.045702164	-4.5	10	-0.042296618	-4.5	4	0.7400579663	3.5	12	-0.064069757	-4.5	7	-0.073397559	-4.5	3	-0.063598696	-0.056089467	0.8819279361	-0.073397559
AT1G06750	CG	10563	0.435764148	-1.5	0.9184977631	3.5	11	-0.113065159	-5.5	4	-0.154499415	-5.5	11	-0.185213177	-5.5	7	-0.110192391	-5.5	3	-0.169946784	-0.185743959	1.0929536574	-0.185213177
AT1G06750	CHG	10626	-0.551890818	-3.916666667	-0.119317444	-7.916666667	7	-0.110240656	-7.916666667	9	-0.104332063	-7.916666667	11	2.0034906725	25.083333333	6	-0.098274464	-7.916666667	1	-0.373370277	-0.323874969	0.8674363999	-0.551890818
AT1G06750	CG	10747	-0.107333448	-3.833333333	-0.117712661	-3.833333333	11	-0.101087128	-3.833333333	9	-0.117712558	-3.833333333	11	-0.095133546	-3.833333333	6	-0.073284825	-3.833333333	1	0	0	0	-0.117712661
AT1G06750	CG	10776	-0.072688845	-3.5	-0.06532554	-3.5	9	-0.063105415	-3.5	6	-0.065325425	-3.5	9	-0.06386175	-3.5	7	-0.056851474	-3.5	1	0	0	0	-0.072688845
AT1G06750	CG	10816	-0.561610784	-1.75	-0.052126912	-5.75	8	-0.031555205	-5.75	7	-0.01578445	-5.75	10	-0.015037538	-5.75	6	-0.015767183	-5.75	1	-1.379696198	-1.481604505	1.0738628603	-0.561610784
AT1G06750	CG	10868	-0.069226538	-3.833333333	-0.079407544	-3.833333333	8	-0.079769403	-3.833333333	9	-0.089494668	-3.833333333	11	-0.079055291	-3.833333333	7	-0.049721767	-3.833333333	1	0	0	0	-0.089494668
AT1G06750	CHG	11120	-0.033192333	-3.25	0.7964622135	4.75	12	-0.021518402	-3.25	2	-0.046572199	-3.25	13	-0.017854018	-3.25	8	-0.064064282	-3.25	3	0	0	0	-0.064064282
AT1G06750	CHH	11337	0.2518333134	1	-0.085228051	-4	12	-0.080077746	-4	3	-0.087468097	-4	13	1.1710166965	9	8	-0.08007777	-4	3	-0.059245495	-0.052185753	0.880839175	-0.087468097
AT1G06750	CHH	11358	-0.064082301	-4.583333333	0.8708111956	3.4166666667	12	-0.05917854	-4.583333333	3	-0.041657758	-4.583333333	14	-0.028895334	-4.583333333	8	-0.059178382	-4.583333333	3	0	0	0	-0.064082301
AT1G06750	CHG	11475	0.1937609619	2.5	-0.141392297	-2.5	11	-0.097407093	-2.5	3	-0.12610113	-2.5	13	-0.119956304	-2.5	6	-0.097407103	-2.5	3	-0.745173644	-0.864860232	1.1606157019	-0.141392297
AT1G06750	CG	11489	-0.122209377	-6.5	-0.121126495	-6.5	10	-0.118136183	-6.5	8	-0.123194403	-6.5	12	-0.115029739	-6.5	6	0.186067241	93.5	1	0	0	0	-0.123194403
AT1G06750	CG	11490	-0.070860918	-4.75	-0.08590984	-4.75	12	-0.042763772	-4.75	3	-0.072048407	-4.75	14	-0.061105446	-4.75	7	-0.04094831	-4.75	3	0	0	0	-0.08590984
AT1G06750	CHH	11696	-0.03999876	-4.416666667	-0.085750836	-4.416666667	10	-0.19002831	-4.416666667	8	-0.080875865	-4.416666667	11	-0.08049017	-4.416666667	6	-0.062941972	-4.416666667	1	0	0	0	-0.19002831
AT1G06750	CG	11721	0.3541203322	3	-0.080341398	-2	11	-0.015545528	-2	2	-0.070545937	-2	14	-0.04562549	-2	7	-0.059477726	-2	3	0	0	0	-0.080341398
AT1G06750	CG	11920	-2.357465925	-25	0.0433269763	14	6	-2.149898346	-46	5	-0.636622604	-11	8	-1.301227906	-26	5	-0.114967057	-86	1	-2.537252912	-1.047884753	0.4129997242	-2.357465925
AT1G06750	CG	11921	-1.998177548	-19.375	-0.363043788	-2.375	12	0.1294246182	22.625	3	-0.843773506	-8.375	13	0.0840171675	22.625	7	-1.641388134	-44.375	3	-1.24663728	-0.486370369	0.3901458559	-1.998177548
AT1G06750	CHG	11925	-0.029004094	-8.083333333	-0.022315547	-8.083333333	9	-0.035956587	-8.083333333	2	-0.076348234	-0.083333333	12	0.4596297169	5.9166666667	7	-0.139235777	-8.083333333	3	-1.078055926	-0.864418901	0.8018312226	-0.139235777
AT1G06750	CG	11943	-1.610450658	-17.16666667	-0.660999933	-12.16666667	8	0.2534699046	0.8333333333	8	-0.49014338	-9.166666667	9	-1.075017572	-20.16666667	6	-0.10985528	-87.16666667	1	-1.718260522	-0.677984933	0.3945763313	-1.610450658
AT1G06750	CG	11944	-2.948955732	-27	-0.443476316	-4	13	-1.092899633	-22	3	-1.745960326	-18	14	-0.40581578	-6	6	-1.092899663	-22	3	-2.779811978	-1.141792859	0.4107446361	-2.948955732
AT1G06750	CG	11992	-0.433601192	-3.083333333	-0.974676069	-13.08333333	10	-1.703527352	-30.08333333	7	-1.596070256	-23.08333333	10	-0.707118402	-13.08333333	5	0.1238455428	26.916666667	1	-1.708942787	-0.597213106	0.3494634871	-1.703527352
AT1G06750	CG	11993	-2.083894524	-23	0.1850357291	15	13	-1.911760057	-52	3	-1.977731589	-27	12	-2.771023288	-56	7	-1.911760057	-52	3	-2.50271324	-1.6422045	0.6561696615	-2.771023288
AT1G06750	CG	12057	-0.065909882	-3.416666667	-0.063244534	-3.416666667	12	-0.018521008	-3.416666667	2	-0.063243835	-3.416666667	12	-0.074835855	-3.416666667	7	-0.018520969	-3.416666667	2	0	0	0	-0.074835855
AT1G06750	CG	12245	0.0420243163	-3.208333333	0.8254332633	8.7916666667	9	-0.09775107	-5.208333333	8	-1.128459866	-20.20833333	10	0.5513667991	5.7916666667	7	0.0710309737	19.791666667	1	0.075247821	0.029096375	0.386673988	-1.128459866
AT1G06750	CG	12246	-2.341353827	-23.91666667	-1.808086597	-19.91666667	14	-0.237170048	-90.91666667	2	-2.05440215	-23.91666667	12	-1.426567801	-19.91666667	7	-2.230959404	-57.91666667	3	-3.904280367	-1.64904705	0.4223690144	-2.341353827
AT1G06750	CHH	12249	-0.599904069	-3.416666667	1.1506984711	17.583333333	7	0.5120102051	8.5833333333	5	-0.07988031	-0.416666667	9	0.3280430983	5.5833333333	6	0.2665671521	88.583333333	1	0.4623059775	0.2315926058	0.5009509222	-0.599904069
AT1G06750	CG	12252	-0.61695357	-4.181818182	-1.4873401	-23.18181818	8	-0.226313242	-2.181818182	7	0.3291109495	6.8181818182	10	0.6122113161	12.818181818	7	0.0801254413	26.818181818	1	-0.553173395	-0.209193884	0.3781705456	-1.4873401
AT1G06750	CG	12253	-4.343161419	-46.25	-2.042069453	-18.25	16	0.0934491838	6.75	3	-1.593730737	-14.25	14	-2.607973718	-36.25	7	-1.700196607	-43.25	2	-3.928401763	-1.814854868	0.4619830093	-4.343161419
AT1G06750	CHG	12256	-0.151801233	-11.66666667	-0.139863921	-11.66666667	8	-0.132022241	-11.66666667	2	-0.137630767	-11.66666667	7	-0.132112665	-11.66666667	5	-0.132022241	-11.66666667	2	-0.013010971	-18.84189851	1448.1546921	-0.151801233
AT1G06750	CHG	12315	0.4949431714	2.75	-0.086445166	-3.25	14	-0.033675905	-3.25	3	-0.086444839	-3.25	14	-0.075759045	-3.25	7	-0.033682413	-3.25	3	0	0	0	-0.086445166
AT1G06750	CG	12320	-1.872522375	-16	0.3635088394	4	10	-0.818047098	-11	8	-0.234900675	-3	12	-0.009333587		7	-0.071468846	-86	1	-1.497828679	-0.598149452	0.399344371	-1.872522375
AT1G06750	CG	12321	-1.958608529	-24.75	0.6247482734	3.25	14	-1.883837317	-56.75	3	-1.908562879	-29.75	10	-1.816445949	-32.75	7	-0.289534794	-89.75	3	-2.443131069	-1.539356952	0.6300754683	-1.958608529
AT1G06750	CG	12333	-2.280316166	-27.79166667	-0.666718123	-11.79166667	10	0.019941883	-1.791666667	5	-1.278722786	-21.79166667	10	-0.967311636	-21.79166667	5	-0.142677034	-81.79166667	1	-2.57021439	-0.967584026	0.3764604345	-2.280316166
AT1G06750	CG	12334	-2.476902493	-30.125	0.4158131912	0.875	15	-0.677968169	-19.125	3	-0.480231924	-9.125	13	-1.564535675	-29.125	7	-0.138219777	-86.125	3	-2.38858495	-0.872615668	0.3653274581	-2.476902493
AT1G06750	CG	12370	-0.591044967	-2.666666667	1.2838375606	25.333333333	9	-0.2406231	-0.666666667	8	-1.133522459	-13.66666667	12	-1.870078692	-34.66666667	7	-0.172109894	-63.66666667	1	-1.090197686	-0.351397886	0.3223249241	-1.870078692
AT1G06750	CG	12371	-1.730045411	-21.29166667	-1.767893255	-24.29166667	15	-0.343591646	-10.29166667	3	-2.621143731	-39.29166667	13	-1.778825033	-34.29166667	7	-0.343591704	-10.29166667	3	-3.265476665	-1.085988135	0.332566497	-2.621143731
AT1G06750	CHG	12478	-0.117906256	-4.333333333	-0.108093819	-4.333333333	10	1.870270924	20.666666667	8	-0.08541554	-4.333333333	12	-0.096672829	-4.333333333	6	-0.072967351	-4.333333333	1	-0.429650805	-0.527990078	1.2288818531	-0.117906256
AT1G06750	CHH	12516	-0.148280552	-2.583333333	-0.165050869	-2.583333333	14	-0.127445998	-2.583333333	4	1.8490501177	12.416666667	13	-0.137139728	-2.583333333	6	-0.103721467	-2.583333333	3	0.0453437473	0.0492219831	1.0855296707	-0.165050869
AT1G06750	CG	12573	-0.083947399	-3.708333333	-0.082524376	-3.708333333	15	-0.042228126	-3.708333333	3	-0.080571795	-3.708333333	12	1.4553564783	16.291666667	5	-0.056313901	-3.708333333	2	-0.726569512	-0.820992286	1.1299569723	-0.083947399
AT1G06750	CHH	12665	-0.062346201	-2.625	-0.060757502	-2.625	16	-0.025963906	-2.625	2	1.8097879008	14.375	12	-0.083353963	-2.625	5	-0.082656048	-2.625	3	0.0153103152	0.0195233949	1.2751791603	-0.083353963
AT1G06750	CG	12762	-0.095175897	-10	1.5546980351	36	13	-0.061686029	-10	6	1.7332927093	57	12	1.3526457162	23	6	-0.052647634	-10	1	1.1441183062	2.6310065868	2.2995931211	-0.095175897
AT1G06750	CG	12763	-0.106959467	-10.83333333	1.3304250502	22.166666667	15	-0.044067119	-10.83333333	5	1.6630438743	64.166666667	12	1.5234322864	49.166666667	5	-0.056876801	-10.83333333	2	1.088935194	2.9320106202	2.6925483135	-0.106959467
AT1G06750	CG	12940	-2.369947251	-23.33333333	-0.182194862	-1.333333333	15	0.1127826376	11.666666667	5	-2.189202055	-28.33333333	10	-1.629437946	-28.33333333	5	-1.373695103	-38.33333333	2	-2.451352054	-1.060090269	0.4324512536	-2.369947251
AT1G06750	CG	12943	-1.040833217	-6.25	0.5288937972	6.75	13	0.1296684081	14.75	5	-2.564245436	-30.25	11	0.1231905644	14.75	4	0.0980311984	14.75	1	-0.883429868	-0.455401517	0.5154925519	-2.564245436
AT1G06750	CG	12944	-2.863068026	-23.66666667	-0.179320832	-1.666666667	14	0.0224541821	5.3333333333	5	-3.127349826	-34.66666667	10	-1.36624427	-19.66666667	4	-1.610938981	-27.66666667	3	-3.012671645	-1.534954635	0.5094994796	-3.127349826
AT1G06750	CG	12956	-2.465123141	-22.91666667	0.9372344987	10.083333333	13	0.0841800678	18.083333333	5	-3.152524767	-51.91666667	10	0.0841802212	18.083333333	5	0.1000099597	18.083333333	1	-0.76668525	-0.475245912	0.6198709477	-3.152524767
AT1G06750	CG	12957	-2.150447757	-25.91666667	-0.129355634	2.0833333333	13	-0.622723743	-7.916666667	4	-1.612324343	-18.91666667	11	-0.883617347	-15.91666667	3	-0.883617347	-15.91666667	3	-2.411335697	-1.059432601	0.4393550852	-2.150447757
AT1G06750	CG	12968	-0.567084334	-4.083333333	0.1628049971	16.916666667	12	-0.032604359	-0.083333333	6	-2.027434764	-25.08333333	12	0.0656361004	16.916666667	3	0.0411190798	16.916666667	1	-0.473143423	-0.199332903	0.4212948823	-2.027434764
AT1G06750	CG	12969	-2.013747547	-19.08333333	-0.989579336	-8.083333333	14	0.0226572331	5.9166666667	3	-2.282263028	-24.08333333	10	-2.261854739	-34.08333333	5	-2.599994466	-61.08333333	3	-3.145103913	-1.559647248	0.4958968896	-2.599994466
AT1G06750	CHG	12970	-0.127545827	-2.375	0.6391356076	4.625	15	-0.106041463	-2.375	5	-0.139412986	-2.375	11	1.6137583476	17.625	5	-0.091401411	-2.375	3	0	0	0	-0.139412986
AT1G06750	CG	13102	1.3163634141	6.75	0.1045995629	-1.25	13	-0.805204162	-15.25	7	-1.844939144	-24.25	13	-0.204520507	-6.25	5	-0.180191831	-86.25	1	-0.645973073	-0.340506589	0.5271219546	-1.844939144
AT1G06750	CG	13103	-0.728081051	-6.291666667	-2.836230973	-29.29166667	15	-0.632330077	-9.291666667	5	0.2592116263	2.7083333333	12	0.0801261518	10.708333333	5	-1.129856626	-22.29166667	3	-1.599152427	-0.75612904	0.4728311245	-2.836230973
AT1G06750	CHH	13163	-0.070713815	-4.291666667	0.4154325975	2.7083333333	15	-0.013451328	-4.291666667	5	0.6236828381	3.7083333333	12	-0.013612569	-4.291666667	5	1.8480263256	28.708333333	3	0.2676097147	0.2003400623	0.7486277638	-0.070713815
AT1G06750	CG	13182	-2.016479037	-16.5	-1.039322733	-12.5	13	-0.138327065	-3.5	7	-0.295259388	-4.5	13	0.1105229895	10.5	5	-0.105298948	-89.5	1	-1.751871475	-0.693147181	0.3956609777	-2.016479037
AT1G06750	CG	13183	-1.65658363	-22.66666667	-1.149182598	-16.66666667	13	-1.24446645	-25.66666667	5	-2.494555021	-45.66666667	10	-1.24446645	-25.66666667	5	-0.203531554	-85.66666667	2	-3.170746736	-1.459314831	0.4602432653	-2.494555021
AT1G06750	CG	13203	-2.102497872	-18.25	-1.465506456	-17.25	13	-2.399938858	-37.25	7	-1.593435703	-19.25	12	0.099406236	5.75	4	-0.12043836	-94.25	1	-2.87100668	-1.216326608	0.4236585781	-2.399938858
AT1G06750	CG	13204	-2.347336837	-25.5	-2.251782249	-25.5	16	-0.37936702	-8.5	5	-2.474523668	-33.5	11	0.0963783325	11.5	5	-2.006148497	-55.5	3	-3.211774509	-1.229467406	0.3828000385	-2.474523668
AT1G06750	CG	13219	-1.024913523	-7.208333333	-1.012899661	-11.20833333	13	0.4679569104	9.7916666667	6	-1.564629363	-19.20833333	13	0.2629652331	6.7916666667	5	-0.137771527	-73.20833333	1	-1.516878462	-0.499264801	0.32913962	-1.564629363
AT1G06750	CG	13220	-1.428983235	-20.58333333	-2.232436693	-37.58333333	14	0.0059083435	1.4166666667	4	-1.83758151	-31.58333333	12	-1.390495841	-33.58333333	5	-0.708880921	-23.58333333	2	-3.398881437	-1.207811581	0.3553556083	-2.232436693
AT1G06750	CG	13362	-0.083760285	-9.083333333	-0.113775056	-9.083333333	14	-0.092030913	-9.083333333	9	-0.104976915	-9.083333333	13	-0.075266264	-9.083333333	5	-0.045448937	-9.083333333	1	-0.006971037	-20.1902866	2896.3102276	-0.113775056
AT1G06750	CG	13363	-0.081152728	-4.916666667	-0.082939937	-4.916666667	16	-0.077319413	-4.916666667	5	-0.108631255	-4.916666667	11	-0.077986181	-4.916666667	5	-0.062969661	-4.916666667	3	0	0	0	-0.108631255
AT1G06820	CG	-9406	1.4554472949	7.8333333333	0.7683700958	4.8333333333	11	-0.034601176	-4.166666667	6	1.8155023626	13.833333333	11	-0.036641461	-4.166666667	5	-0.036640844	-4.166666667	5	1.395506211	0.9299895762	0.6664173681	-0.036641461
AT1G06820	CHG	-9099	-0.090549363	-3.5	0.6071582914	4.5	13	-0.069471199	-3.5	7	0.680071438	4.5	12	-0.078469688	-3.5	7	-0.075278211	-3.5	5	0	0	0	-0.090549363
AT1G06820	CG	-8778	-0.052182603	-1.166666667	1.7304825554	14.833333333	10	-0.098974513	-5.166666667	7	0.6634493172	2.8333333333	13	-0.091500432	-5.166666667	6	-0.11859647	-5.166666667	4	0	0	0	-0.11859647
AT1G06820	CG	-8772	0.37502445	-0.75	-0.074717566	-8.75	9	-0.07010113	-8.75	5	-0.120686538	-8.75	11	-0.107201229	-8.75	4	-0.070101052	-8.75	5	-0.733150533	-0.886906353	1.2097193051	-0.120686538
AT1G06820	CHH	-8720	-0.031422967	-4.416666667	-0.038067835	-4.416666667	10	-0.039429825	-4.416666667	7	-0.035544121	-4.416666667	12	-0.038601532	-4.416666667	6	-0.035508019	-4.416666667	4	-0.000306612	-23.54287815	76784.012633	-0.039429825
AT1G06820	CHH	-8603	-0.031847691	-4.5	-0.036001031	-4.5	11	-0.021871739	-4.5	7	0.5610562224	3.5	13	-0.021994029	-4.5	7	-0.074404022	-4.5	4	-0.97280947	-1.098612343	1.1293191284	-0.074404022
AT1G06820	CHH	-8601	0.4422729955	1.8333333333	-0.063376877	-6.166666667	10	-0.062616738	-6.166666667	7	-0.063376874	-6.166666667	10	-0.062616736	-6.166666667	7	-0.064144917	-6.166666667	5	-0.741177768	-0.632715441	0.8536621963	-0.064144917
AT1G06820	CG	-8066	-0.046382923	-3.416666667	0.5980392059	4.5833333333	13	-0.021553473	-3.416666667	8	-0.026707813	-3.416666667	14	-0.030294496	-3.416666667	4	-0.077967038	-3.416666667	5	0	0	0	-0.077967038
AT1G06820	CG	-7947	-0.098072792	-2.666666667	-0.091095329	-2.666666667	12	-0.16299513	-2.666666667	9	-0.09377091	-2.666666667	13	-0.067926052	-2.666666667	5	-0.067926108	-2.666666667	5	0	0	0	-0.16299513
AT1G06820	CHH	-7850	-0.107170262	-5.833333333	-0.065759802	-5.833333333	13	-0.103395357	-5.833333333	10	0.8262978583	3.1666666667	11	-0.111715452	-5.833333333	5	-0.094337781	-5.833333333	5	-0.762716797	-1.165112288	1.5275817869	-0.111715452
AT1G06820	CG	-7518	-0.076844947	-13.41666667	0.2192361838	-6.416666667	8	0.6580102242	5.5833333333	8	0.399543538	-2.416666667	12	-0.094457894	-19.41666667	2	-0.098186004	-19.41666667	3	-0.22937025	-0.180617967	0.7874515878	-0.098186004
AT1G06820	CG	-7504	-0.155084613	-1.583333333	0.3710357778	1.4166666667	12	-0.080477093	-6.583333333	10	-0.051110917	-6.583333333	12	1.3857682567	18.416666667	4	-0.061971157	-6.583333333	4	-0.232594286	-0.174353387	0.7496030525	-0.155084613
AT1G06820	CG	-6964	-0.104123797	-9.5	-0.109554722	-9.5	17	-0.122928647	-9.5	11	-0.113315085	-9.5	12	1.1143619663	7.5	6	-0.102068132	-9.5	4	0	0	0	-0.122928647
AT1G06820	CG	-6215	-0.117177751	-3.75	-0.137425978	-3.75	19	0.9423375276	7.25	9	-0.115659105	-3.75	14	-0.104982321	-3.75	7	-0.095465962	-3.75	6	0	0	0	-0.137425978
AT1G06820	CHG	-5272	-0.013948641	-6.333333333	0.2636915201	1.6666666667	13	-0.021197051	-6.333333333	8	-0.022036936	-6.333333333	14	-0.015211985	-6.333333333	5	-0.016935027	-6.333333333	6	-1.294995351	-1.434496489	1.1077232736	-0.022036936
AT1G06820	CG	-5082	-3.999960727	-44.16666667	-0.154170102	-4.166666667	14	-1.118764798	-19.16666667	7	-2.066745705	-26.16666667	14	-2.826703618	-57.16666667	6	-1.826538568	-40.16666667	4	-3.577699676	-1.542621278	0.4311768505	-3.999960727
AT1G06820	CG	-5080	-3.804434364	-43.66666667	0.0001657597	-3.666666667	14	-0.980442845	-18.66666667	7	-2.034055697	-27.66666667	13	-2.699669597	-56.66666667	6	-1.710548897	-39.66666667	4	-3.4710706	-1.438486485	0.4144215577	-3.804434364
AT1G06820	CG	-4925	-0.471900885	-13.25	0.5970685287	13.75	12	-1.367809202	-49.25	5	-0.043355667	-2.25	12	-1.17139504	-44.25	4	-0.043562336	-2.25	3	-0.700188131	-0.413210435	0.5901420156	-1.367809202
AT1G06820	CG	-4917	-4.744712825	-46.08333333	0.2718451483	5.9166666667	15	-1.51565358	-16.08333333	7	-1.499153744	-10.08333333	13	-1.899990619	-27.08333333	5	0.1145121077	12.916666667	4	-2.219191651	-1.41047064	0.6355785628	-4.744712825
AT1G06820	CG	-4682	-2.343676617	-26.25	0.0477592621	-2.25	14	-2.014283863	-38.25	6	-2.857479358	-38.25	14	-2.014283821	-38.25	6	-2.389471512	-63.25	4	-3.428667929	-1.347073648	0.3928854226	-2.857479358
AT1G06820	CG	-4609	-2.931671808	-26.5	-1.377629434	-12.5	16	-2.077113805	-30.5	7	-1.622762661	-16.5	14	-0.350045086	-4.5	6	0.063395987	12.5	3	-2.854086709	-1.182145401	0.4141939338	-2.931671808
AT1G06820	CG	-4599	-1.423292935	-16.58333333	-1.628400516	-21.58333333	15	-0.41595448	-7.583333333	6	-1.353451156	-19.58333333	11	-2.383284638	-57.58333333	6	0.1054279715	25.416666667	3	-2.419850713	-0.867169935	0.3583567903	-2.383284638
AT1G06820	CG	-4500	-1.954554658	-47.25	-1.069899406	-25.25	12	-0.863351546	-23.25	5	-1.655350631	-43.25	10	-1.213429735	-33.25	6	-0.342791926	-8.25	4	-2.47499029	-1.362436578	0.5504815849	-1.954554658
AT1G06820	CG	-4484	-4.204250184	-47.66666667	-3.201557168	-42.66666667	13	-0.446719383	-8.666666667	5	-3.201557089	-42.66666667	13	-2.811844459	-55.66666667	6	-2.505775819	-63.66666667	4	-5.184075578	-2.129313372	0.4107411899	-4.204250184
AT1G06820	CG	-4470	-3.974701878	-39.83333333	-1.154550106	-10.83333333	14	-2.169902002	-29.83333333	6	-2.24815598	-23.83333333	11	-3.583345363	-63.83333333	6	-1.385794633	-21.83333333	4	-3.947090864	-2.159111547	0.5470133881	-3.974701878
AT1G06820	CG	-4464	-3.359078484	-35	0.0538640272	7	13	-1.528521783	-22	7	-2.579270543	-29	14	-1.946095217	-33	5	-1.003027639	-18	4	-2.905127572	-1.425100863	0.490546741	-3.359078484
AT1G06820	CG	-4436	0.2625508752	-5	1.754583297	19	9	-0.071781823	-25	4	0.5362434569		8	0.3979068789		4	0.0981495084	75	2	1.2916941601	0.6678293726	0.5170181868	-0.071781823
AT1G06820	CG	-4339	-3.053693087	-24	-0.52471301	-2	12	0.0417705872	6	4	-1.506209829	-11	12	-1.511580676	-19	4	-2.677001814	-44	4	-2.815438477	-1.708871809	0.6069647138	-3.053693087
AT1G06820	CG	-4307	-3.61020909	-28.33333333	-2.955918483	-27.33333333	12	-1.085732452	-10.33333333	4	-1.840821794	-12.33333333	11	-0.699154898	-2.333333333	6	-2.254328593	-35.33333333	4	-3.87105074	-1.857142228	0.4797514559	-3.61020909
AT1G06820	CG	-4219	0.0205691597	-1.333333333	-0.035147902	-6.333333333	14	-0.04106623	-6.333333333	5	-0.043404196	-6.333333333	11	-0.042698374	-6.333333333	6	-0.026562073	-6.333333333	3	0	0	0	-0.043404196
AT1G06820	CG	-4124	-3.00423393	-29.41666667	-1.012079182	-8.416666667	14	-0.376745744	-4.416666667	6	-1.929976097	-20.41666667	12	-2.311598379	-37.41666667	6	-2.515036035	-47.41666667	5	-3.37002262	-1.443383328	0.4283007833	-3.00423393
AT1G06820	CG	-4028	-4.00571295	-61.29166667	0.0877591381	-2.291666667	12	0.5103772055	5.7083333333	6	-2.15777945	-35.29166667	12	-1.919382109	-44.29166667	6	-1.523890812	-37.29166667	5	-2.680062745	-1.363519997	0.5087642071	-4.00571295
AT1G06820	CG	-3958	-1.124615611	1.3333333333	-0.000037224	8.3333333333	15	0.022998347	15.333333333	5	-0.137216863	7.3333333333	13	-2.220167612	-24.66666667	5	-1.048022087	-4.666666667	5	-1.222596917	-0.693147201	0.5669466292	-2.220167612
AT1G06820	CG	-3946	-3.371927015	-30	-1.013836775	-6	15	-0.978409148	-10	6	-1.643244451	-15	9	-3.107493575	-53	5	-2.517687049	-43	4	-3.479671209	-1.89223	0.5437956306	-3.371927015
AT1G06820	CG	-3828	-1.278346048	-3.545454545	-0.82593559	0.4545454545	14	-1.07433038	-10.54545455	4	-2.22477711	-18.54545455	12	-0.741162975	-2.545454545	6	-2.566718748	-45.54545455	5	-2.688704634	-1.406913648	0.5232682053	-2.566718748
AT1G06820	CG	-3786	-2.270174695	-22.40909091	0.1514335341	12.590909091	17	-0.521324466	-7.409090909	5	-1.142257029	-12.40909091	12	-1.788421389	-37.40909091	4	0.1319660935	12.590909091	5	-0.987658334	-0.59333827	0.6007525575	-2.270174695
AT1G06820	CG	-3772	-3.154960005	-36.36363636	0.0177982637	10.636363636	14	-0.650591225	-14.36363636	4	-1.353161494	-19.36363636	10	-1.521075254	-29.36363636	5	-1.521083047	-29.36363636	5	-2.080922756	-1.059429138	0.5091150719	-3.154960005
AT1G06820	CHG	-3768	-0.028312083	-8.454545455	0.5679614439	4.5454545455	15	-0.102205393	-8.454545455	4	-0.00609468	-8.454545455	10	-0.122707043	-8.454545455	6	-0.112288644	-8.454545455	5	-1.208090542	-0.991749141	0.8209228586	-0.122707043
AT1G06820	CG	-3722	-0.524871926	-2.363636364	-0.154614487	0.6363636364	18	-0.490333519	-7.363636364	4	-0.122183949	0.6363636364	12	-1.854424646	-32.36363636	6	-1.557620702	-32.36363636	4	-1.289840056	-0.533881415	0.4139128824	-1.854424646
AT1G06820	CG	-3599	0.3810157345	5.2727272727	-2.545289849	-36.72727273	11	-0.382318314	-6.727272727	4	-2.012197853	-26.72727273	11	-0.049070415	-81.72727273	2	-2.031505537	-41.72727273	5	-2.400177625	-1.204207888	0.5017161545	-2.545289849
AT1G06820	CG	-3582	-2.430116169	-20.40909091	-2.805449326	-27.40909091	16	-0.806262385	-10.40909091	5	-3.183529521	-46.40909091	9	-2.671741643	-50.40909091	5	-3.074469624	-57.40909091	6	-4.39135921	-1.986732144	0.4524184993	-3.183529521
AT1G06820	CG	-3553	-1.356865344	-20.27272727	0.2770466664	-1.272727273	15	-0.400269295	-14.27272727	3	-1.750516555	-31.27272727	10	-0.200335797	-81.27272727	5	-0.554663281	-14.27272727	6	-2.16142926	-0.803056144	0.3715394063	-1.750516555
AT1G06820	CG	-3527	-1.368920662	-24.04545455	-0.063910653	1.9545454545	18	-0.911755057	-17.04545455	4	-1.596083099	-34.04545455	12	-1.257035708	-25.04545455	6	-2.027451887	-59.04545455	6	-2.504792002	-2.037114106	0.8132867336	-2.027451887
AT1G06820	CG	-3355	-0.933681134	-18.54545455	-1.018554955	-20.54545455	9	0.109853628	12.454545455	1	-0.059633481	-4.545454545	6	-1.683125203	-54.54545455	3	-1.683125203	-54.54545455	3	-1.771124448	-0.863540166	0.4875660588	-1.683125203
AT1G06820	CG	-3179	-2.455811758	-20.40909091	0.4405514181	3.5909090909	18	-0.819467545	-10.40909091	5	-2.182754687	-21.40909091	13	-1.033054341	-15.40909091	4	-2.622986361	-40.40909091	6	-2.543700385	-1.21588087	0.4779968887	-2.622986361
AT1G06820	CG	-2998	-0.038318396	-2.636363636	-0.050044426	-2.636363636	18	-0.038215993	-2.636363636	4	-0.08812872	-2.636363636	13	-0.083632325	-2.636363636	5	-0.035612538	-2.636363636	4	0	0	0	-0.08812872
AT1G06820	CG	-2825	-0.368719281	-16.95454545	0.162209011	21.045454545	16	-0.109981134	-66.95454545	4	0.2811237573	25.045454545	12	-0.109981134	-66.95454545	4	0.1194221084	33.045454545	5	-0.613867822	-1.186586258	1.9329670251	-0.368719281
AT1G06820	CG	-2795	-3.136906121	-32.86363636	1.1505266143	11.136363636	17	-0.937248432	-15.86363636	6	-0.347300104	-3.863636364	14	-1.782661904	-49.86363636	3	-1.194843788	-22.86363636	5	-1.641324249	-0.776933867	0.4733579412	-3.136906121
AT1G06820	CHH	-2668	-0.114193666	-7.818181818	0.650004879	3.1818181818	18	-0.017602156	-7.818181818	3	-0.0873539	-7.818181818	12	-0.018813747	-7.818181818	5	1.2527413179	17.181818182	4	-0.535966002	-0.389464767	0.726659462	-0.114193666
AT1G06820	CG	-2659	-2.375470148	-18.45454545	0.0309910139	5.5454545455	20	0.0345889824	5.5454545455	5	-0.984407838	-8.454545455	14	-1.058138762	-14.45454545	5	-1.05810322	-14.45454545	5	-1.301171714	-0.785920474	0.6040098053	-2.375470148
AT1G06820	CG	-2648	-3.543666136	-29.90909091	-2.219483219	-16.90909091	20	0.0746022247	3.0909090909	6	-0.434863765	-3.909090909	14	-2.544531512	-36.90909091	5	-1.367840344	-16.90909091	5	-3.046885981	-1.780198647	0.5842682195	-3.543666136
AT1G06820	CG	-2622	-1.708564553	-21.72727273	-0.004848199	-1.727272727	19	-0.367722422	-9.727272727	6	-0.951317995	-17.72727273	12	-1.431777394	-39.72727273	5	-1.431777393	-39.72727273	5	-1.763981328	-0.632199118	0.3583933164	-1.708564553
AT1G06820	CHG	-2514	-0.099960668	-3.272727273	1.1378161082	22.727272727	19	-0.05367142	-3.272727273	7	-0.078557186	-3.272727273	12	-0.057752925	-3.272727273	6	-0.051585776	-3.272727273	5	0.1207235312	0.4456788081	3.6917310448	-0.099960668
AT1G06820	CHG	-2507	-0.080729683	-5	1.1909752844	28	18	-0.053656111	-5	6	-0.072380311	-5	13	-0.053655974	-5	6	-0.04210273	-5	4	0.1040999829	0.413232256	3.969570836	-0.080729683
AT1G06820	CG	-2352	-0.779626442	-14	0.0802464714	16	16	0.126326418	16	5	-0.593372976	-9	8	-0.292135949	-1	6	-1.076542652	-34	4	-0.473138385	-0.525201973	1.1100388171	-1.076542652
AT1G06820	CG	-2325	-2.113308886	-17.77272727	0.4176065271	2.2272727273	17	-0.458216681	-5.772727273	7	-2.713287406	-29.77272727	13	-1.938166144	-31.77272727	5	-1.002840071	-16.77272727	4	-2.389096373	-1.117304422	0.467668209	-2.713287406
AT1G06820	CG	-2297	-2.728460373	-31.95454545	0.875158575	6.0454545455	17	-0.459047964	-10.95454545	7	-0.940469156	-14.95454545	12	0.4263537453	4.0454545455	7	-0.962048243	-21.95454545	5	-1.423550355	-0.54793157	0.3849049439	-2.728460373
AT1G06820	CHH	-2174	-0.081020082	-6.090909091	-0.096320023	-6.090909091	15	-0.081554458	-6.090909091	6	0.4824792234	1.9090909091	13	-0.07488852	-6.090909091	5	-0.074888525	-6.090909091	5	-0.999728128	-1.129864832	1.1301720938	-0.096320023
AT1G06820	CG	-2172	-1.429697117	-13.09090909	0.2917031932	3.9090909091	17	-1.362653429	-19.09090909	7	0.0997812164	9.9090909091	12	-0.621936555	-10.09090909	5	0.1238358902	9.9090909091	5	-0.506869962	-0.364565225	0.7192480365	-1.429697117
AT1G06820	CG	-2083	-0.854891607	-11.5	1.032803883	7.5	18	-0.401225231	-10.5	7	0.4237312049	1.5	12	-0.981394355	-18.5	8	0.1056053106	-1.5	5	-0.200150752	-0.073528027	0.3673632297	-0.981394355
AT1G06820	CG	-2005	-2.501116986	-23.95454545	0.9596020154	7.0454545455	18	-0.99952214	-15.95454545	7	-2.611978459	-32.95454545	13	-1.848793502	-29.95454545	7	-0.179587057	-86.95454545	5	-2.291199529	-1.543122979	0.6735000419	-2.611978459
AT1G06820	CG	-1992	-1.462946232	-22	-0.396648977	-8	16	-1.607423585	-32	7	-1.476880539	-25	11	-0.047513079	-3	7	-2.066472848	-49	5	-1.821981048	-0.861180494	0.4726616093	-2.066472848
AT1G06820	CG	-1926	-1.537296021	-16.22727273	0.5351167474	3.7727272727	17	-0.919234855	-17.22727273	6	0.1098035237	0.7727272727	13	0.1253571142	1.7727272727	7	-0.418926694	-9.227272727	4	-0.756770632	-0.303186259	0.4006316394	-1.537296021
AT1G06820	CG	-1915	-2.40297517	-33.27272727	0.142418827	-0.272727273	14	-0.408470075	-11.27272727	5	-0.886184679	-16.27272727	11	-1.586344284	-33.27272727	8	0.4656943095	8.7272727273	5	-1.639167756	-0.65400393	0.3989853556	-2.40297517
AT1G06820	CG	-1872	-0.491950576	-12.09090909	-0.079644714	-2.090909091	15	0.6566651588	17.909090909	5	0.1901889799	4.9090909091	9	0.3663682876	8.9090909091	7	-1.31916969	-42.09090909	5	-0.274211838	-0.138239443	0.5041337536	-1.31916969
AT1G06820	CG	-1857	-2.022690057	-12.90909091	-3.49709946	-30.90909091	17	-1.253449777	-12.90909091	6	-0.624994749	-3.909090909	12	-0.994644933	-7.909090909	8	0.0686488381	4.0909090909	5	-2.706011037	-1.611977059	0.5957023222	-3.49709946
AT1G06820	CG	-1802	-2.075989605	-19.45454545	0.489815746	2.5454545455	14	-0.370968216	-7.454545455	6	-1.131965219	-13.45454545	13	0.0249911605	9.5454545455	8	0.0158031269	9.5454545455	5	-1.014188841	-0.457385165	0.450986194	-2.075989605
AT1G06820	CG	-1634	-2.37009113	-20.20833333	0.4355599641	3.7916666667	14	0.1007288022	10.791666667	4	-1.765645183	-20.20833333	13	0.1646958366	10.791666667	5	-0.418979997	-6.208333333	6	-1.162792385	-0.623053058	0.5358248526	-2.37009113
AT1G06820	CG	-1611	-1.356621708	-21.66666667	0.6544802846	9.3333333333	12	-1.643845568	-42.66666667	5	-1.198220287	-22.66666667	10	-0.713796797	-15.66666667	6	-0.280068676	-7.666666667	4	-1.353517123	-0.643827921	0.4756703184	-1.643845568
AT1G06820	CHG	-1532	0.0139208027	3.5	-0.058036118	-4.5	13	-0.05312216	-4.5	6	1.0212976999	12.5	12	-0.054904271	-4.5	8	-0.052135673	-4.5	5	-0.473251552	-0.306619273	0.6478991397	-0.058036118
AT1G06820	CG	-1495	-0.075615706	-7.666666667	-0.068688911	-7.666666667	14	-0.044942318	-7.666666667	6	-0.068688933	-7.666666667	14	-0.062892652	-7.666666667	8	-0.044942267	-7.666666667	6	0	0	0	-0.075615706
AT1G06820	CG	-1395	-1.277282399	-12.41666667	1.0532020222	14.583333333	14	0.3800577469	8.5833333333	5	-1.135413235	-14.41666667	14	-2.155953179	-42.41666667	7	-0.289854314	-4.416666667	6	-1.265338144	-0.419853845	0.3318115768	-2.155953179
AT1G06820	CG	-1384	-1.467558587	-9.333333333	-0.046018335	2.6666666667	14	-1.240249451	-16.33333333	6	-0.046018342	2.6666666667	14	-0.840363859	-8.333333333	8	-1.240271282	-16.33333333	6	-1.481189674	-0.602270131	0.4066124286	-1.467558587
AT1G06820	CG	-1371	-2.07602866	-19.75	-1.26698081	-13.75	12	-1.111307277	-21.75	4	0.2170356819	7.25	14	-0.822250081	-8.75	8	0.4106830594	11.25	6	-1.684603077	-0.611884216	0.3632215949	-2.07602866
AT1G06820	CG	-1341	-3.345513393	-37.91666667	-2.463441731	-34.91666667	15	-0.358657416	-7.916666667	6	-1.076622993	-16.91666667	12	-1.632286863	-31.91666667	7	0.5303630257	8.0833333333	6	-3.318358301	-1.097468795	0.3307264302	-3.345513393
AT1G06820	CG	-1332	-2.339446402	-16.83333333	0.0446601001	2.1666666667	14	0.0385961721	2.1666666667	6	-0.570526537	-5.833333333	13	-1.013119623	-9.833333333	8	0.037651272	2.1666666667	6	-1.357934144	-0.886931569	0.6531477043	-2.339446402
AT1G06820	CG	-1312	-1.908692406	-9.75	-1.503202548	-9.75	13	0.1262079031	13.25	6	0.1158896092	13.25	11	-0.809139324	-6.75	5	-0.809139326	-6.75	5	-1.471327769	-0.729961154	0.4961240922	-1.908692406
AT1G06820	CHG	-1309	-0.384580326	-2.916666667	-0.066478046	-6.916666667	15	-0.025599419	-6.916666667	5	0.1605445775	0.0833333333	14	-0.028451611	-6.916666667	6	-0.022651405	-6.916666667	4	-0.895900131	-0.764274539	0.8530800614	-0.384580326
AT1G06820	CG	-1307	-2.234307485	-13.16666667	-0.474224449	-2.166666667	14	0.0776757573	4.8333333333	6	0.0876991241	4.8333333333	13	0.0782769632	4.8333333333	8	-1.244260194	-12.16666667	6	-0.989710853	-0.739586753	0.7472755812	-2.234307485
AT1G06820	CG	-1282	0.0939463682	5.0833333333	-0.277863924	-1.916666667	12	-0.564343944	-9.916666667	6	-0.106898938	2.0833333333	14	0.1358386481	23.083333333	6	-0.564343944	-9.916666667	6	0.0862497068	0.0389463009	0.4515528499	-0.564343944
AT1G06820	CG	-1225	-2.226519152	-21.91666667	-1.277290139	-14.91666667	10	-1.461477974	-24.91666667	5	-1.119572524	-11.91666667	11	0.0738489036	15.083333333	5	-1.46141521	-24.91666667	5	-2.329089366	-1.017239617	0.4367542232	-2.226519152
AT1G06820	CG	-1201	-1.034188953	-13.25	0.7086495258	5.75	10	-0.277545995	-9.25	4	1.0628916461	8.75	14	-0.383037511	-9.25	8	-0.03569054	-4.25	5	-0.147796039	-0.058840511	0.3981196762	-1.034188953
AT1G06820	CG	-1168	-1.524055334	-10.33333333	-0.676050399	-5.333333333	11	-0.815626369	-12.33333333	4	-1.8424342	-18.33333333	13	-1.951763333	-24.33333333	8	-2.355079392	-37.33333333	6	-2.62815566	-1.132060223	0.4307432166	-2.355079392
AT1G06820	CG	-1162	-0.188629728	-2.583333333	-0.254732772	-3.583333333	12	-1.087321697	-15.58333333	5	-1.894840374	-18.58333333	13	-0.643577956	-7.583333333	8	-0.916719506	-12.58333333	6	-1.367692269	-0.755667538	0.5525128384	-1.894840374
AT1G06820	CG	-1129	-0.817550219	-8.833333333	0.1313925965	17.166666667	12	0.1100571946	17.166666667	4	0.1689645015	0.1666666667	12	0.4290530591	5.1666666667	8	0.1228036552	0.1666666667	6	0.4512211381	0.1916959886	0.4248382277	-0.817550219
AT1G06820	CG	-1116	-2.366562643	-24.41666667	-0.988887374	-11.41666667	12	0.0825707177	13.583333333	4	-3.353014959	-50.41666667	14	-1.031450236	-15.41666667	7	-1.99059338	-36.41666667	6	0	0	0	-3.353014959
AT1G06820	CG	-1104	-1.841956542	-25	0.4363788342	5	11	0.0250725423	-1	3	-0.540140558	-12	9	-1.045811219	-25	7	-0.701731658	-18	6	-1.494786126	-0.519905512	0.347812642	-1.841956542
AT1G06820	CG	-1057	0.544491571	23	0.7038968679	29	12	-0.178674507	-54	5	0.02620028		13	-0.843204785	-40	7	-0.243429455	-14	5	-0.416796197	-0.398253993	0.9555125406	-0.843204785
AT1G06820	CHH	-680	-0.03036358	-4.666666667	-0.079682149	-4.666666667	11	-0.074278575	-4.666666667	5	-0.086988522	-4.666666667	13	-0.075008642	-4.666666667	6	-0.075008666	-4.666666667	6	0	0	0	-0.086988522
AT1G06820	CHG	-329	-0.04605312	-5.416666667	0.2129187201	1.5833333333	14	-0.071758485	-5.416666667	3	-0.029822752	-5.416666667	11	-0.048923449	-5.416666667	6	1.0174219074	11.583333333	6	0	0	0	-0.071758485
AT1G06820	CG	-126	0.7249405182	2.5454545455	-0.093574275	-7.454545455	13	-0.083460877	-7.454545455	7	-0.080930384	-7.454545455	6	-0.041089966	-7.454545455	1	-0.063875028	-7.454545455	2	0	0	0	-0.093574275
AT1G06820	CG	390	-0.157106043	-7.636363636	-0.132480885	-7.636363636	12	-0.163506924	-7.636363636	7	-0.163506919	-7.636363636	7	-0.092895251	-7.636363636	1	-0.14085402	-7.636363636	2	0	0	0	-0.163506924
AT1G06820	CG	616	-0.061512428	-3.083333333	-0.060420687	-3.083333333	13	-0.054526802	-3.083333333	2	0.6432136982	7.9166666667	9	-0.059701086	-3.083333333	5	-0.059590059	-3.083333333	4	-1.04047467	-1.137833002	1.093571074	-0.061512428
AT1G06820	CG	770	0.1408689841	0.0454545455	-0.039603666	-4.954545455	13	-0.048454384	-4.954545455	7	-0.049992834	-4.954545455	8	-0.064810242	-4.954545455	2	-0.06481019	-4.954545455	2	0	0	0	-0.064810242
AT1G06820	CHH	787	0.2622573024	-0.25	-0.138267784	-5.25	13	-0.102609211	-5.25	2	-0.136647843	-5.25	9	-0.126814408	-5.25	5	-0.110244569	-5.25	4	0	0	0	-0.138267784
AT1G06820	CG	1203	-0.077786768	-5.818181818	-0.03143943	-5.818181818	10	-0.026288081	-5.818181818	1	-0.034220048	-5.818181818	8	-0.057408621	-5.818181818	3	1.1769165986	14.181818182	5	0	0	0	-0.077786768
AT1G06820	CG	1219	0.9483845428	10.636363636	1.2840343807	57.636363636	13	1.2662253564	55.636363636	6	0.7612413331	-0.363636364	9	-0.039895868	-11.36363636	1	1.1159266946	38.636363636	2	1.9580367522	3.6367690139	1.8573548274	-0.039895868
AT1G06820	CG	1220	2.4690069404	29.083333333	3.398937074	68.083333333	13	-0.101992808	-8.916666667	1	0.5573931906	2.0833333333	9	-0.13244931	-8.916666667	6	1.7249847393	24.083333333	6	2.2701869987	2.1296370761	0.9380888347	-0.13244931
AT1G06820	CG	1231	-0.010114774	-1.545454545	0.7975875955	10.454545455	11	0.4671751644	8.4545454545	5	0.4788458297	6.4545454545	9	-0.110439356	-71.54545455	1	0.1023735719	28.454545455	2	0.6034398502	0.2458349647	0.4073893439	-0.110439356
AT1G06820	CG	1242	-1.146371702	-13.5	0.6461643773	10.5	12	-1.08718974	-23.5	6	-0.709845443	-12.5	9	-0.091567003	-56.5	1	-0.067473494	-56.5	2	-1.346635455	-0.46465398	0.3450480816	-1.146371702
AT1G06820	CG	1243	-0.585035074	-9.25	-0.315165692	-7.25	13	0.1087154981	38.75	1	-0.1668614	-5.25	9	0.3985861629	5.75	6	-1.164402344	-28.25	6	-0.640577643	-0.205975748	0.3215468882	-1.164402344
AT1G06820	CG	1258	0.3466368431	-0.045454545	-0.118570666	-5.045454545	11	1.1709100659	11.954545455	6	-0.100360429	-5.045454545	8	-0.087903381	-5.045454545	1	-0.087903381	-5.045454545	1	-0.074119153	-0.075992794	1.0252787617	-0.118570666
AT1G06820	CHG	1291	-0.089025604	-3.136363636	-0.074172856	-3.136363636	13	-0.069819884	-3.136363636	6	0.9507844406	7.8636363636	9	-0.054799825	-3.136363636	1	-0.061599533	-3.136363636	2	0	0	0	-0.089025604
AT1G06820	CG	1328	-0.056226104	-5.727272727	-0.041191394	-5.727272727	14	-0.062661432	-5.727272727	6	-0.083218232	-5.727272727	9	-0.031944209	-5.727272727	1	-0.059351641	-5.727272727	2	0	0	0	-0.083218232
AT1G06820	CG	1456	-0.055091321	0.4545454545	-0.070532941	-4.545454545	11	1.476970813	20.454545455	4	-0.067989141	-4.545454545	8	-0.058185424	-4.545454545	1	-0.061218221	-4.545454545	2	-0.209863579	-0.179658439	0.8560725034	-0.070532941
AT1G06820	CG	1989	1.457179707	9.4090909091	-0.086581012	-3.590909091	11	-0.069131611	-3.590909091	4	-0.07401259	-3.590909091	7	1.8238128584	29.409090909	3	-0.055413161	-3.590909091	1	0.919451513	0.6711682738	0.7299659247	-0.086581012
AT1G06820	CG	2183	-0.216633976	-5.272727273	-0.116451105	-5.272727273	13	-0.107023016	-5.272727273	2	-0.136039444	-5.272727273	10	-0.114799779	-5.272727273	5	1.331958166	11.727272727	6	0	0	0	-0.216633976
AT1G06820	CG	2246	-3.226822515	-25	0.1620742244	8	10	0.1247592614	8	4	-1.306929533	-12	10	0.1173046778	8	3	-0.052926837	-92	2	-1.933542225	-1.216825194	0.6293243451	-3.226822515
AT1G06820	CG	2247	-2.374203401	-22.95833333	0.5296846947	2.0416666667	13	-0.148675857	-89.95833333	1	0.0327137065	-1.958333333	8	0.0665541442	10.041666667	4	-2.060049152	-56.95833333	3	-1.4519176	-0.833658572	0.5741776064	-2.374203401
AT1G06820	CG	2254	-2.952267622	-25.95454545	-3.658707729	-50.95454545	10	0.055373704	9.0454545455	4	-1.832880101	-20.95454545	10	-2.320048321	-57.95454545	3	0.0962974182	9.0454545455	1	-3.923628734	-1.729994907	0.4409170756	-3.658707729
AT1G06820	CG	2255	-0.668571049	-5.041666667	-2.416885113	-49.04166667	13	-1.235995962	-37.04166667	2	-2.06738101	-43.04166667	9	0.1083507409	12.958333333	5	-2.202563545	-54.04166667	6	-2.698618327	-1.93457133	0.7168747469	-2.416885113
AT1G06820	CG	2284	-0.89361405	-15	-1.115128252	-24	10	-0.15352386	-4	4	-0.671521792	-14	10	-0.634985748	-21	3	-0.108832094	-54	2	-1.898217916	-0.774315564	0.4079171088	-1.115128252
AT1G06820	CG	2285	-0.497732887	-9.75	1.6680796728	30.25	12	-0.194561039	-61.75	2	-0.679354861	-17.75	9	-1.389918953	-41.75	5	-1.023072798	-28.75	6	-0.760594811	-0.367454447	0.4831145857	-1.389918953
AT1G06820	CHH	2402	-0.214916018	-1.166666667	-0.099390675	-8.166666667	12	-0.111869543	-8.166666667	2	0.428685179	4.8333333333	8	0.8894772129	11.833333333	5	-0.144559746	-8.166666667	6	-0.395492333	-0.246400413	0.6230219728	-0.214916018
AT1G06820	CG	2461	-0.779374569	-7.833333333	-1.49613898	-22.83333333	10	0.0867239759	2.1666666667	4	0.3087536818	5.1666666667	9	-1.359675956	-39.83333333	3	-0.697170728	-22.83333333	2	-1.326199769	-0.466201343	0.3515317633	-1.49613898
AT1G06820	CG	2462	-1.26348409	-8.583333333	-0.017785172	2.4166666667	13	-0.194955344	-74.58333333	1	-2.726848826	-49.58333333	8	0.1485706298	5.4166666667	5	-2.523228386	-57.58333333	6	-2.244869754	-0.978848604	0.4360380386	-2.726848826
AT1G06820	CG	2548	-1.561266788	-19.33333333	-2.218852017	-37.33333333	10	-1.522233931	-37.33333333	4	-2.218852018	-37.33333333	10	-0.773321389	-20.33333333	3	0.1138171518	12.666666667	1	-2.800469297	-1.215763617	0.4341285292	-2.218852018
AT1G06820	CG	2549	-1.458386811	-5.541666667	-2.382416353	-26.54166667	13	0.1405757278	35.458333333	2	-1.959480034	-26.54166667	8	-0.95892443	-14.54166667	4	-1.876131077	-31.54166667	6	-2.95262489	-0.980829251	0.3321889122	-2.382416353
AT1G06820	CG	2609	-2.07681494	-26.75	-1.673096728	-26.75	9	0.1022766489	17.25	3	-0.381688758	-7.75	8	-0.991670642	-32.75	2	-0.148354516	-82.75	1	-2.291933291	-0.955005244	0.4166810821	-2.07681494
AT1G06820	CG	2610	-2.515810227	-16.45833333	-1.069256914	-6.458333333	14	-1.429552657	-35.45833333	2	-3.107680125	-41.45833333	9	0.0525567619	14.541666667	4	-2.37222749	-35.45833333	6	-3.331795512	-1.352292564	0.4058750181	-3.107680125
AT1G06820	CG	2616	-0.266697147	-7.375	-0.080189544	-31.375	9	-0.160699311	-31.375	4	-0.025548036	-1.375	10	-0.096018854	-31.375	3	0.4482457592	18.625	2	-1.546675888	-1.056136105	0.6828425483	-0.266697147
AT1G06820	CG	2617	0.757468316	12.833333333	-0.248281156	-30.16666667	14	-0.190832299	-30.16666667	2	0.0078239171	-1.166666667	7	-0.16513965	-30.16666667	5	-0.459168259	-13.16666667	6	-1.168955148	-0.819149762	0.7007538	-0.459168259
AT1G06820	CG	2630	-3.839385816	-38.77272727	-0.416744989	-2.772727273	7	-1.511644693	-38.77272727	2	-0.07238816	1.2272727273	10	-1.199117237	-21.77272727	3	-1.511644692	-38.77272727	2	-2.67847469	-1.506922092	0.5626045666	-3.839385816
AT1G06820	CG	2631	-1.37271193	-8.166666667	0.1991650587	5.8333333333	12	0.1399312708	22.833333333	2	-1.697452009	-21.16666667	9	-1.079769245	-17.16666667	5	-2.312725108	-44.16666667	6	-2.065374079	-0.753771802	0.3649565519	-2.312725108
AT1G06820	CG	2637	-4.15232279	-43.58333333	-1.478888762	-19.58333333	9	-0.890590815	-19.58333333	3	-1.671806637	-23.58333333	8	-0.890592797	-19.58333333	3	-1.258916192	-36.58333333	2	-4.157456801	-1.645324672	0.3957526802	-4.15232279
AT1G06820	CG	2638	-2.63714424	-15.79166667	-0.953089816	-3.791666667	14	0.1131792948	32.208333333	2	-2.545915575	-45.79166667	9	-0.797441766	-7.791666667	5	-1.286620251	-17.79166667	6	-3.503697374	-1.211033381	0.3456444013	-2.63714424
AT1G06820	CG	2722	0.8294582291	6.4166666667	-1.101259638	-16.58333333	7	-0.663893994	-12.58333333	4	-0.914388199	-12.58333333	8	0.0530900293	12.416666667	3	0.0614026003	12.416666667	2	-0.236761654	-0.123481067	0.5215416626	-1.101259638
AT1G06820	CG	2723	0.3787743513	2.9166666667	-0.33082446	-3.083333333	11	0.0843788147	14.916666667	2	-0.975112556	-14.08333333	7	0.0733066737	14.916666667	3	0.1216504219	14.916666667	6	0.2926780678	0.1455075837	0.4971591646	-0.975112556
AT1G06820	CHH	2862	0.9302275997	6.6666666667	-0.026241062	-3.333333333	8	1.5819475305	21.666666667	4	0.852023005	7.6666666667	9	-0.025220724	-3.333333333	3	-0.005603683	-3.333333333	1	1.0243448941	0.7120156649	0.6950936828	-0.026241062
AT1G06820	CHG	2936	0.711409775	3	0.8385299857	7	8	-0.050955925	-6	3	-0.217979585	-6	9	-0.050956748	-6	3	-0.126315834	-6	2	0.3059868118	0.2231435513	0.7292587219	-0.217979585
AT1G06820	CHG	2938	-0.174680145	-4.5	-0.098035212	-4.5	16	-0.052994341	-4.5	2	-0.086548812	-4.5	10	-0.084584526	-4.5	4	-0.07939719	-4.5	6	-0.006826202	-19.77079493	2896.3095507	-0.174680145
AT1G06820	CG	2982	0.7413282824	-1	-0.064981093	-5	7	-0.054580473	-5	5	-0.048557005	-5	9	-0.037920925	-5	3	-0.034046216	-5	2	0.1796008469	0.6585661757	3.6668322386	-0.064981093
AT1G06820	CG	2983	-0.076526191	-4.416666667	-0.042717955	-4.416666667	16	-0.038967635	-4.416666667	2	-0.063034654	-4.416666667	10	1.0680510701	20.583333333	4	-0.052915243	-4.416666667	6	0.055725256	0.2176643031	3.9060260783	-0.076526191
AT1G06820	CHH	3221	0.7772764282	3.9166666667	2.9308992196	29.916666667	11	-0.045663883	-6.083333333	1	0.607434414	4.9166666667	9	1.6056734823	26.916666667	3	-0.051591175	-6.083333333	5	1.8221416723	1.0740723261	0.5894559915	-0.051591175
AT1G06820	CG	3230	-0.171724968	-49.58333333	-0.04336335	-9.583333333	5	0.1913197691	50.416666667	3	-0.27733051	-38.58333333	9	0.1555978947	50.416666667	1	-0.171551071	-49.58333333	2	-0.27753006	-0.824270642	2.9700229351	-0.27733051
AT1G06820	CG	3231	-0.085324971	-44	1.1460653111	49	15	0.1525898545	56	2	-0.12125244	-44	8	0.1148985619	56	3	-0.129724899	-44	5	-0.081192578	-0.152358092	1.8765027027	-0.129724899
AT1G06820	CHH	3364	-0.06637417	-4	-0.131020911	-4	17	-0.071143164	-4	2	-0.004118065	-4	9	-0.033027396	-4	3	-0.056650222	-4	5	0	0	0	-0.131020911
AT1G06820	CHG	3990	-0.038019095	-2.333333333	-0.024623421	-2.333333333	13	-0.079645726	-2.333333333	3	-0.019424188	-2.333333333	8	-0.060144718	-2.333333333	3	-0.075926421	-2.333333333	4	0	0	0	-0.079645726
AT1G06820	CG	4070	-0.091187138	-3.583333333	-0.113341044	-3.583333333	6	-0.120808192	-3.583333333	4	-0.070373003	-3.583333333	8	-0.113342198	-3.583333333	6	-0.136720678	-3.583333333	2	0	0	0	-0.136720678
AT1G06820	CG	4071	-0.132877326	-5.75	-0.122831933	-5.75	14	-0.09360567	-5.75	3	-0.111398026	-5.75	7	-0.093605651	-5.75	3	-0.093605747	-5.75	3	0	0	0	-0.132877326
AT1G06820	CG	4095	-0.003955528	-10.16666667	-0.150965284	-14.16666667	7	-0.132859926	-14.16666667	4	0.5973107194	-3.166666667	9	-0.124473138	-14.16666667	5	-0.09536143	-14.16666667	2	-0.415871329	-0.484299159	1.1645408708	-0.150965284
AT1G06820	CG	4158	0.7072693007	-0.666666667	-0.156749429	-3.666666667	13	-0.073789453	-3.666666667	2	-0.097125417	-3.666666667	7	-0.106023655	-3.666666667	3	-0.073789162	-3.666666667	2	-0.328803489	-0.6707463	2.0399610188	-0.156749429
AT1G06820	CHG	4184	-0.919274601	-5.25	-0.063274692	-9.25	6	-0.057466521	-9.25	3	0.142219073	1.75	9	-0.06327489	-9.25	6	-0.039339037	-9.25	1	-1.220527615	-0.961839402	0.7880521428	-0.919274601
AT1G06820	CG	4243	-0.053287306	-4.083333333	-0.066324517	-4.083333333	14	-0.105330524	-4.083333333	3	0.8079514292	8.9166666667	8	-0.10533089	-4.083333333	3	1.6556520887	28.916666667	3	-0.269124299	-0.274768987	1.0209742786	-0.10533089
AT1G06820	CG	4252	0.0868242977	-6.333333333	1.659592108	14.666666667	4	-0.064628123	-10.33333333	3	1.1391197199	2.6666666667	8	-0.096319573	-10.33333333	5	-0.068513912	-10.33333333	2	0	0	0	-0.096319573
AT1G06820	CG	4352	-0.03139146	-4.416666667	0.2129705236	2.5833333333	14	-0.023885544	-4.416666667	3	0.8727840291	9.5833333333	7	-0.024333943	-4.416666667	2	-0.024351814	-4.416666667	2	-0.612768029	-0.510825624	0.8336362211	-0.03139146
AT1G06820	CG	4633	-0.129291837	-3.666666667	-0.138993878	-3.666666667	16	-0.060597889	-3.666666667	3	-0.102311658	-3.666666667	7	-0.060596877	-3.666666667	3	-0.111517822	-3.666666667	2	0	0	0	-0.138993878
AT1G06820	CHG	4752	-0.196903802	-5	0.3312052924	1	16	-0.097510328	-5	3	0.866189775	6	9	2.055809461	45	2	-0.093066404	-5	2	0.3384206507	0.3364025706	0.9940367704	-0.196903802
AT1G06820	CG	4838	0.7012250882	2.375	-0.033793169	-3.625	8	-0.066147236	-3.625	3	0.8041556991	4.375	12	-0.068141395	-3.625	5	2.2168858286	46.375	2	0.9071931427	0.6580558607	0.7253756998	-0.068141395
AT1G06820	CHH	5006	-0.033917685	-2.583333333	-0.023499977	-2.583333333	15	-0.064569036	-2.583333333	3	1.1241709471	10.416666667	8	-0.070954354	-2.583333333	3	-0.065320712	-2.583333333	2	-0.738123606	-0.833729143	1.1295251035	-0.070954354
AT1G06820	CHH	5010	-0.070607367	-4.333333333	-0.081337758	-4.333333333	15	-0.033130783	-4.333333333	3	-0.070367309	-4.333333333	6	-0.033129141	-4.333333333	3	-0.020662335	-4.333333333	2	0	0	0	-0.081337758
AT1G06820	CG	5070	-0.134676421	-5	0.7251989581	2	15	-0.071631414	-5	3	-0.083903404	-5	7	-0.071643912	-5	3	-0.061828327	-5	1	0	0	0	-0.134676421
AT1G06820	CHH	5433	-0.564130483	-9.833333333	-0.039040367	-14.83333333	3	-0.099872932	-14.83333333	1	0.1900374716	-1.833333333	8	-0.080502751	-14.83333333	2	-0.099872937	-14.83333333	1	-0.691831773	-0.657851138	0.9508830954	-0.564130483
AT1G06820	CG	5452	-0.025035256	-3.909090909	-0.020483743	-3.909090909	16	-0.017022177	-3.909090909	3	-0.014481555	-3.909090909	8	-0.017015701	-3.909090909	3	-0.023053818	-3.909090909	2	-0.014117493	-23.60705957	1672.1849982	-0.025035256
AT1G06820	CG	5638	0.133166031	0.25	-0.023002857	-3.75	7	-0.030229929	-3.75	5	-0.021722595	-3.75	10	-0.030230227	-3.75	5	-0.024938607	-3.75	3	0	0	0	-0.030230227
AT1G06820	CG	5662	0.0862426953	0.25	-0.060293298	-5.75	12	-0.042488107	-5.75	4	-0.05048957	-5.75	6	1.395439206	19.25	4	-0.030681326	-5.75	1	-0.180399657	-0.131028262	0.7263221282	-0.060293298
AT1G06820	CG	5875	-0.05654463	-3.416666667	-0.079760909	-3.416666667	13	-0.023991515	-3.416666667	4	-0.09574427	-3.416666667	6	-0.067456759	-3.416666667	3	-0.030415094	-3.416666667	2	0	0	0	-0.09574427
AT1G06820	CHH	5991	0.5073952709	0.0833333333	-0.146386748	-8.916666667	15	-0.11992974	-8.916666667	4	-0.128416743	-8.916666667	6	-0.121649478	-8.916666667	3	-0.102151944	-8.916666667	1	-0.586111736	-0.686289745	1.1709196437	-0.146386748
AT1G06820	CG	6011	-0.588734224	-3.583333333	0.1113378063	0.4166666667	14	-0.13818421	-6.583333333	4	-0.142659942	-6.583333333	6	-0.141006906	-6.583333333	3	-0.114551373	-6.583333333	2	-0.795442906	-0.689068401	0.8662700933	-0.588734224
AT1G06820	CG	6046	-0.768978565	-10.25	-0.115258044	-13.25	14	-0.034087929	-13.25	4	0.599842982	-0.25	8	-0.037104297	-13.25	3	-0.037104726	-13.25	3	-1.003959017	-0.821186713	0.8179484406	-0.768978565
AT1G06820	CG	6052	0.0891383573	-0.916666667	-0.061579435	-7.916666667	7	-0.151494512	-7.916666667	4	-0.056094529	-7.916666667	9	1.0575985676	12.083333333	5	-0.151494514	-7.916666667	4	-0.353678895	-0.251314423	0.7105722921	-0.151494514
AT1G06820	CG	6058	-0.029036876	-6.375	-0.031547477	-6.375	8	-0.031417703	-6.375	5	-0.021952448	-6.375	10	-0.03159209	-6.375	5	-0.031676767	-6.375	5	-0.000298626	-24.08379438	80648.604388	-0.031676767
AT1G06820	CG	6059	-0.286883518	-5.208333333	1.3718531321	13.791666667	10	-0.075401804	-16.20833333	1	0.2551095942	0.7916666667	6	-0.040478315	-16.20833333	2	2.0420659741	50.791666667	3	0.9330683391	0.4850415066	0.5198349213	-0.286883518
AT1G06820	CG	6074	-0.114894822	-5.416666667	-0.088253014	-5.416666667	14	-0.060936067	-5.416666667	3	-0.086493206	-5.416666667	8	-0.060935696	-5.416666667	3	-0.057032348	-5.416666667	2	0	0	0	-0.114894822
AT1G06820	CG	6091	-0.005355293	-4.416666667	-0.00755505	-4.416666667	7	-0.007220123	-4.416666667	5	-0.012226248	-4.416666667	10	-0.00842525	-4.416666667	5	1.2032266974	15.583333333	5	-1.132220882	-1.237081963	1.0926153917	-0.012226248
AT1G06820	CG	6098	1.9626002827	12.416666667	0.6254299554	5.4166666667	11	-0.138528714	-3.583333333	4	1.3228407208	16.416666667	5	-0.138528667	-3.583333333	4	-0.111097947	-3.583333333	1	1.6677856393	1.0193629167	0.6112073954	-0.138528714
AT1G06820	CG	6118	-0.024496555	-4.583333333	0.2219317029	2.4166666667	14	1.9068539205	45.416666667	2	0.881426486	9.4166666667	7	-0.021412834	-4.583333333	3	-0.016738396	-4.583333333	2	-0.027211067	-0.019802627	0.7277416671	-0.024496555
AT1G06820	CG	6361	-0.157645849	-0.375	0.6435338883	3.625	15	-0.134459482	-3.375	5	1.2568650157	10.625	7	-0.115194549	-3.375	4	-0.140166237	-3.375	3	0.2940695727	0.2292785394	0.7796744741	-0.157645849
AT1G06820	CHH	6388	-0.467683675	-1.583333333	-0.068063935	-4.583333333	16	-0.060577489	-4.583333333	5	1.0346456472	9.4166666667	7	1.5351710491	20.416666667	4	-0.017039098	-4.583333333	3	-0.134383104	-0.100397726	0.7471008158	-0.467683675
AT1G06820	CG	6481	-0.639755914	-2.083333333	-0.103524388	-5.083333333	16	-0.118742692	-5.083333333	3	-0.121895116	-5.083333333	8	-0.118742729	-5.083333333	3	1.8241696092	44.916666667	2	-0.865112328	-0.720849783	0.8332441463	-0.639755914
AT1G06820	CHG	6487	-0.506971253	-4.166666667	-0.025418502	-7.166666667	17	-0.059765119	-7.166666667	5	-0.012225326	-7.166666667	8	1.2749486891	12.833333333	5	-0.051795827	-7.166666667	3	0	0	0	-0.506971253
AT1G06820	CHH	6727	-0.304349657	-6.75	-0.121513792	-6.75	15	-0.102377222	-6.75	4	-0.108918424	-6.75	8	-0.113782631	-6.75	5	-0.011315533	-6.75	3	0	0	0	-0.304349657
AT1G06820	CG	6780	-0.104892241	-3.090909091	0.6560887892	3.9090909091	14	-0.071044457	-3.090909091	4	-0.077314679	-3.090909091	8	-0.069510865	-3.090909091	5	-0.036532143	-3.090909091	2	0	0	0	-0.104892241
AT1G06820	CHG	6972	-0.006097151	-4.333333333	-0.010752561	-4.333333333	12	-0.009640867	-4.333333333	4	0.7812737857	6.6666666667	9	-0.009776108	-4.333333333	4	-0.009161928	-4.333333333	4	0	0	0	-0.010752561
AT1G06820	CHH	7098	-0.149267609	-3.25	-0.119218307	-3.25	10	-0.113259832	-3.25	3	1.055013873	6.75	10	-0.117408097	-3.25	4	-0.113259832	-3.25	3	0	0	0	-0.149267609
AT1G06820	CHG	7195	-0.226054283	-2.333333333	-0.04751309	-6.333333333	10	-0.042400137	-6.333333333	4	-0.04892814	-6.333333333	11	-0.042400451	-6.333333333	4	-0.018824145	-6.333333333	3	0	0	0	-0.226054283
AT1G06820	CG	7348	-1.111165772	-14.75	1.4832640352	29.25	8	1.0506104817	33.25	3	0.2343185605	4.25	8	-0.135028668	-33.75	1	0.4810706294	16.25	2	0.47900823	0.2492324975	0.5203094265	-1.111165772
AT1G06820	CHG	7418	0.2133667458		-0.157876492	-4	11	-0.124602188	-4	4	-0.157031709	-4	10	-0.106591704	-4	5	-0.124602208	-4	4	0	0	0	-0.157876492
AT1G06820	CG	7442	-0.223796428	-5.958333333	1.2729565987	9.0416666667	13	1.2388777898	14.041666667	5	-0.174116116	-5.958333333	8	-0.140976233	-5.958333333	3	1.8245750442	44.041666667	2	0.5935769472	0.5974504152	1.0065256376	-0.223796428
AT1G06820	CHG	7466	-0.137582904	-4.916666667	-0.115386518	-4.916666667	11	-0.120520269	-4.916666667	4	-0.132683885	-4.916666667	10	-0.12830521	-4.916666667	5	-0.120520268	-4.916666667	4	0	0	0	-0.137582904
AT1G06820	CG	7492	-0.35466623	-0.916666667	0.457741179	4.0833333333	13	-0.0304886	-3.916666667	5	-0.020184109	-3.916666667	9	-0.01540834	-3.916666667	5	-0.018058476	-3.916666667	2	-0.52153133	-0.444304941	0.8519237782	-0.35466623
AT1G06820	CG	7610	-0.075608287	-3.916666667	-0.068190662	-3.916666667	12	-0.067697935	-3.916666667	4	-0.068082699	-3.916666667	11	-0.068387493	-3.916666667	5	-0.067695305	-3.916666667	4	0	0	0	-0.075608287
AT1G06820	CHH	7671	-0.029293626	0.4166666667	-0.075466158	-3.583333333	12	-0.143361287	-3.583333333	5	-0.122612163	-3.583333333	8	-0.125394133	-3.583333333	3	-0.125394133	-3.583333333	3	-0.754099948	-0.95042584	1.2603446574	-0.143361287
AT1G06820	CG	7855	-0.041508052	-0.583333333	-0.027224993	-4.583333333	10	-0.029584605	-4.583333333	4	-0.027125302	-4.583333333	9	-0.029584014	-4.583333333	4	-0.029583316	-4.583333333	4	0	0	0	-0.041508052
AT1G06820	CG	7885	-0.608558234	-3.75	-0.128971432	-6.75	15	-0.100973155	-6.75	5	-0.044552214	-6.75	7	-0.101006445	-6.75	5	-0.126955693	-6.75	3	-1.363441162	-1.473924366	1.0810326154	-0.608558234
AT1G06820	CG	7984	0.1562894591	-2.166666667	1.0373821579	4.8333333333	14	-0.043542015	-9.166666667	5	-0.025092937	-9.166666667	9	-0.040379687	-9.166666667	4	-0.031415206	-9.166666667	3	0.008446857	0.0056338177	0.6669720694	-0.043542015
AT1G06820	CG	8164	-2.908863868	-29	0.4219597923	9	10	0.1558365393	29	4	0.0763716933	4	8	-1.488503046	-31	5	-0.709263008	-21	2	-1.179007152	-0.55200673	0.4681962524	-2.908863868
AT1G06820	CG	8165	-4.768081671	-40.41666667	-1.520189525	-12.41666667	15	-1.169613773	-17.41666667	4	-1.582290945	-17.41666667	8	-2.143454395	-32.41666667	5	-2.509377043	-59.41666667	3	-4.263737339	-2.002070998	0.4695577702	-4.768081671
AT1G06820	CG	8175	-1.475299879	-17.04166667	-0.758485749	-6.041666667	13	0.1399023449	8.9583333333	4	-1.478515879	-21.04166667	10	-1.638947595	-31.04166667	5	-1.619398197	-58.04166667	3	-2.017946874	-1.320353169	0.6543052178	-1.638947595
AT1G06820	CG	8176	-2.869351907	-23.33333333	-0.029048934	-1.333333333	14	-1.021884752	-14.33333333	5	-2.517607568	-31.33333333	8	0.0204443187	5.6666666667	5	-2.558952331	-61.33333333	3	-2.876021652	-1.429779473	0.4971379377	-2.869351907
AT1G06820	CG	8204	-1.984608969	-18.41666667	-2.127172818	-28.41666667	12	0.1201246353	13.583333333	4	-1.274684301	-16.41666667	10	-0.926172737	-19.41666667	3	-0.656534869	-11.41666667	4	-2.658648319	-1.073294481	0.4036993058	-2.127172818
AT1G06820	CG	8205	-3.232841688	-28.16666667	-1.098357734	-12.16666667	12	-0.67012928	-12.16666667	4	-0.757115455	-9.166666667	9	-0.44402102	-7.166666667	5	0.0641838215	12.833333333	3	-2.674751419	-1.084197625	0.405345191	-3.232841688
AT1G06820	CG	8244	-0.772272164	-4.25	-1.159282995	-10.25	13	-1.069454191	-20.25	3	0.1435975598	2.75	10	0.1079245421	12.75	5	-0.790013159	-12.25	4	-1.034668237	-0.471604923	0.455803035	-1.159282995
AT1G06820	CG	8245	-1.320255144	-15.83333333	0.0843741629	10.166666667	14	0.1203962105	10.166666667	3	-0.018634696	-1.833333333	8	0.0473825145	10.166666667	5	0.1203962271	10.166666667	3	0.3801469854	0.2964042262	0.7797095272	-1.320255144
AT1G06820	CG	8398	-0.891182623	-15.41666667	-1.483147935	-33.41666667	15	0.1211211364	19.583333333	4	-0.987871705	-20.41666667	10	-0.872702687	-20.41666667	5	-0.380019198	-5.416666667	4	-1.510934674	-0.908534349	0.6013061745	-1.483147935
AT1G06820	CG	8399	-4.506154933	-34.41666667	-4.468858742	-51.41666667	14	-0.794190417	-7.416666667	5	-1.221840516	-9.416666667	9	-1.963268011	-27.41666667	5	-1.276188449	-20.41666667	3	-5.042071969	-2.076146646	0.4117645799	-4.506154933
AT1G06820	CG	8411	0.474245547	2.75	1.1027097746	15.75	12	0.0974627156	57.75	4	-0.220693284	-9.25	9	-0.710173943	-22.25	5	-0.144502087	-9.25	3	0.9555553897	0.3883971626	0.4064622175	-0.710173943
AT1G06820	CG	8412	-2.783556895	-26.75	0.7818546518	11.25	13	0.2770073997	6.25	5	-0.702896197	-10.75	8	0.1626890029	26.25	5	-0.291404328	-6.75	3	-0.555220097	-0.262507629	0.4727992209	-2.783556895
AT1G06820	CG	8458	-2.323914975	-26.125	-0.285927158	-5.125	15	0.1875632035	21.875	4	-1.478868977	-23.125	11	-1.138872815	-28.125	4	-1.138872628	-28.125	4	-2.198330852	-0.760432275	0.3459134799	-2.323914975
AT1G06820	CG	8459	-1.627697108	-22	0.5890908692	4	11	0.3328097036	2	5	-0.817623868	-21	7	0.0902568244	-3	4	-1.289740525	-45	3	-1.084371091	-0.417818951	0.385309932	-1.627697108
AT1G06820	CG	8515	-2.73396503	-23.5	0.6729940314	6.5	13	-1.704030257	-35.5	4	-0.312691712	-3.5	11	0.1240503222	14.5	5	0.1071241866	14.5	4	-0.962406459	-0.482718186	0.5015741335	-2.73396503
AT1G06820	CG	8516	-3.366678835	-32.25	-0.636985281	-5.25	14	0.1095699514	8.75	5	-2.427173003	-35.25	9	-0.81894059	-11.25	5	0.0990169207	8.75	3	-2.0746896	-1.261206394	0.6079012466	-3.366678835
AT1G06820	CG	8606	-0.861148022	-10	-0.349790015	-6	12	0.1336035713	11	3	-0.872262063	-14	8	-1.724208158	-39	4	-1.724208158	-39	4	-1.607164376	-0.68803208	0.4281031175	-1.724208158
AT1G06820	CG	8607	-1.393262386	-8.75	-0.169598167	-0.75	13	0.1506071353	7.25	6	-2.213831375	-25.75	9	-1.919911246	-25.75	6	0.1625761147	7.25	3	-1.956858717	-1.020551742	0.5215255108	-2.213831375
AT1G06820	CG	8612	-0.207468018	-3.666666667	-0.13339575	-2.666666667	10	-0.192365031	-62.66666667	4	-0.762923411	-19.66666667	7	-0.189673069	-62.66666667	3	0.1235059408	4.3333333333	3	-1.45748871	-0.89261002	0.6124301438	-0.762923411
AT1G06820	CG	8613	-0.911003746	-4.5	0.0978359076	1.5	13	0.1153179467	9.5	6	-2.136502121	-23.5	9	0.1069460123	9.5	5	0.086030689	9.5	3	-0.839513013	-0.431576252	0.5140792884	-2.136502121
AT1G06820	CG	8709	-0.018518741	-0.5	0.572112516	2.5	14	-0.09259249	-4.5	4	1.5688254503	13.5	11	-0.096378737	-4.5	3	-0.096378725	-4.5	3	0.5164794616	0.3879303867	0.7511051562	-0.096378737
AT1G06820	CG	8710	-0.063902474	-3.916666667	-0.042756754	-3.916666667	12	-0.042564234	-3.916666667	5	-0.071318322	-3.916666667	9	-0.042564439	-3.916666667	5	-0.01468996	-3.916666667	3	-0.000302857	-23.34701349	77089.297602	-0.071318322
AT1G06820	CHH	8734	-0.134160033	-3	-0.114829928	-3	14	-0.134177687	-3	4	-0.127018727	-3	11	-0.135386796	-3	5	-0.134177687	-3	4	0	0	0	-0.135386796
AT1G06820	CG	8840	-0.825769966	-11.33333333	0.1316004763	5.6666666667	14	-0.180817511	-30.33333333	3	-0.274960611	-3.333333333	11	-0.16856214	-30.33333333	4	-0.308949635	-5.333333333	4	-1.307517941	-0.68938081	0.5272438626	-0.825769966
AT1G06820	CG	8841	-3.286363434	-40.875	-0.428271433	-5.875	12	-1.381771827	-30.875	6	-1.431520792	-25.875	9	-1.381771799	-30.875	6	-0.498695386	-14.875	3	-3.601581547	-1.387281581	0.385186775	-3.286363434
AT1G06820	CG	8854	-0.478318976	-1.208333333	-0.586166832	-7.208333333	10	0.187814803	9.7916666667	3	-2.353302682	-48.20833333	11	-1.255886098	-32.20833333	4	-1.255886098	-32.20833333	4	-1.983051562	-0.933496933	0.4707376002	-2.353302682
AT1G06820	CG	8855	-0.938800669	-13.70833333	1.1285099064	28.291666667	11	0.0899764069	6.2916666667	5	-0.196700898	-53.70833333	7	0.9856738774	29.291666667	6	-0.702011303	-20.70833333	3	-0.440994051	-0.270985137	0.6144870594	-0.938800669
AT1G06820	CG	9074	-0.161469998	-2.875	-0.166965148	-2.875	15	1.7850004081	22.125	4	-0.124261097	-2.875	11	-0.136146989	-2.875	5	-0.140364556	-2.875	3	0	0	0	-0.166965148
AT1G06820	CG	9411	0.0318934285	-0.833333333	-0.066313852	-4.833333333	15	-0.059732425	-4.833333333	2	-0.068745326	-4.833333333	12	-0.064896544	-4.833333333	4	2.1038382188	45.166666667	2	-0.241011053	-0.205443974	0.8524255298	-0.068745326
AT1G06820	CG	9569	-0.475503564	-3.583333333	-0.017492669	-7.583333333	17	1.0098795127	12.416666667	5	0.3380500836	2.4166666667	10	-0.032056795	-7.583333333	4	-0.008770804	-7.583333333	2	-0.556091041	-0.387311913	0.6964901159	-0.475503564
AT1G06820	CG	9612	-0.06069944	-3.625	0.7885182144	4.375	12	-0.072138789	-3.625	7	-0.075598008	-3.625	12	-0.070846126	-3.625	6	-0.054223782	-3.625	1	0	0	0	-0.075598008
AT1G06820	CG	10029	-0.142420778	-6.791666667	-0.144757755	-6.791666667	13	-0.083032082	-6.791666667	8	0.2105840072	2.2083333333	11	-0.132897051	-6.791666667	4	-0.103271659	-6.791666667	1	-1.446457529	-1.677204007	1.1595252355	-0.144757755
AT1G06820	CG	10080	0.6065782388	2.3333333333	-0.076501025	-3.666666667	13	-0.072628426	-3.666666667	8	-0.0735863	-3.666666667	9	-0.068550338	-3.666666667	5	-0.052434416	-3.666666667	1	-0.281817337	-0.248072934	0.8802614373	-0.076501025
AT1G06820	CHH	10229	-0.08920771	-3.333333333	-0.082507026	-3.333333333	15	-0.013693473	-3.333333333	5	-0.077867153	-3.333333333	11	-0.009733989	-3.333333333	4	-0.020376476	-3.333333333	2	0	0	0	-0.08920771
AT1G06820	CG	10442	-0.081152728	-4.916666667	-0.082939937	-4.916666667	16	-0.077319413	-4.916666667	5	-0.108631255	-4.916666667	11	-0.077986181	-4.916666667	5	-0.062969661	-4.916666667	3	0	0	0	-0.108631255
AT1G06820	CG	10443	-0.083760285	-9.083333333	-0.113775056	-9.083333333	14	-0.092030913	-9.083333333	9	-0.104976915	-9.083333333	13	-0.075266264	-9.083333333	5	-0.045448937	-9.083333333	1	-0.006971037	-20.1902866	2896.3102276	-0.113775056
AT1G06820	CG	10585	-1.428983235	-20.58333333	-2.232436693	-37.58333333	14	0.0059083435	1.4166666667	4	-1.83758151	-31.58333333	12	-1.390495841	-33.58333333	5	-0.708880921	-23.58333333	2	-3.398881437	-1.207811581	0.3553556083	-2.232436693
AT1G06820	CG	10586	-1.024913523	-7.208333333	-1.012899661	-11.20833333	13	0.4679569104	9.7916666667	6	-1.564629363	-19.20833333	13	0.2629652331	6.7916666667	5	-0.137771527	-73.20833333	1	-1.516878462	-0.499264801	0.32913962	-1.564629363
AT1G06820	CG	10601	-2.347336837	-25.5	-2.251782249	-25.5	16	-0.37936702	-8.5	5	-2.474523668	-33.5	11	0.0963783325	11.5	5	-2.006148497	-55.5	3	-3.211774509	-1.229467406	0.3828000385	-2.474523668
AT1G06820	CG	10602	-2.102497872	-18.25	-1.465506456	-17.25	13	-2.399938858	-37.25	7	-1.593435703	-19.25	12	0.099406236	5.75	4	-0.12043836	-94.25	1	-2.87100668	-1.216326608	0.4236585781	-2.399938858
AT1G06820	CG	10622	-1.65658363	-22.66666667	-1.149182598	-16.66666667	13	-1.24446645	-25.66666667	5	-2.494555021	-45.66666667	10	-1.24446645	-25.66666667	5	-0.203531554	-85.66666667	2	-3.170746736	-1.459314831	0.4602432653	-2.494555021
AT1G06820	CG	10623	-2.016479037	-16.5	-1.039322733	-12.5	13	-0.138327065	-3.5	7	-0.295259388	-4.5	13	0.1105229895	10.5	5	-0.105298948	-89.5	1	-1.751871475	-0.693147181	0.3956609777	-2.016479037
AT1G06820	CHH	10642	-0.070713815	-4.291666667	0.4154325975	2.7083333333	15	-0.013451328	-4.291666667	5	0.6236828381	3.7083333333	12	-0.013612569	-4.291666667	5	1.8480263256	28.708333333	3	0.2676097147	0.2003400623	0.7486277638	-0.070713815
AT1G06820	CG	10702	-0.728081051	-6.291666667	-2.836230973	-29.29166667	15	-0.632330077	-9.291666667	5	0.2592116263	2.7083333333	12	0.0801261518	10.708333333	5	-1.129856626	-22.29166667	3	-1.599152427	-0.75612904	0.4728311245	-2.836230973
AT1G06820	CG	10703	1.3163634141	6.75	0.1045995629	-1.25	13	-0.805204162	-15.25	7	-1.844939144	-24.25	13	-0.204520507	-6.25	5	-0.180191831	-86.25	1	-0.645973073	-0.340506589	0.5271219546	-1.844939144
AT1G06820	CHG	10835	-0.127545827	-2.375	0.6391356076	4.625	15	-0.106041463	-2.375	5	-0.139412986	-2.375	11	1.6137583476	17.625	5	-0.091401411	-2.375	3	0	0	0	-0.139412986
AT1G06820	CG	10836	-2.013747547	-19.08333333	-0.989579336	-8.083333333	14	0.0226572331	5.9166666667	3	-2.282263028	-24.08333333	10	-2.261854739	-34.08333333	5	-2.599994466	-61.08333333	3	-3.145103913	-1.559647248	0.4958968896	-2.599994466
AT1G06820	CG	10837	-0.567084334	-4.083333333	0.1628049971	16.916666667	12	-0.032604359	-0.083333333	6	-2.027434764	-25.08333333	12	0.0656361004	16.916666667	3	0.0411190798	16.916666667	1	-0.473143423	-0.199332903	0.4212948823	-2.027434764
AT1G06820	CG	10848	-2.150447757	-25.91666667	-0.129355634	2.0833333333	13	-0.622723743	-7.916666667	4	-1.612324343	-18.91666667	11	-0.883617347	-15.91666667	3	-0.883617347	-15.91666667	3	-2.411335697	-1.059432601	0.4393550852	-2.150447757
AT1G06820	CG	10849	-2.465123141	-22.91666667	0.9372344987	10.083333333	13	0.0841800678	18.083333333	5	-3.152524767	-51.91666667	10	0.0841802212	18.083333333	5	0.1000099597	18.083333333	1	-0.76668525	-0.475245912	0.6198709477	-3.152524767
AT1G06820	CG	10861	-2.863068026	-23.66666667	-0.179320832	-1.666666667	14	0.0224541821	5.3333333333	5	-3.127349826	-34.66666667	10	-1.36624427	-19.66666667	4	-1.610938981	-27.66666667	3	-3.012671645	-1.534954635	0.5094994796	-3.127349826
AT1G06820	CG	10862	-1.040833217	-6.25	0.5288937972	6.75	13	0.1296684081	14.75	5	-2.564245436	-30.25	11	0.1231905644	14.75	4	0.0980311984	14.75	1	-0.883429868	-0.455401517	0.5154925519	-2.564245436
AT1G06820	CG	10865	-2.369947251	-23.33333333	-0.182194862	-1.333333333	15	0.1127826376	11.666666667	5	-2.189202055	-28.33333333	10	-1.629437946	-28.33333333	5	-1.373695103	-38.33333333	2	-2.451352054	-1.060090269	0.4324512536	-2.369947251
AT1G06820	CG	11042	-0.106959467	-10.83333333	1.3304250502	22.166666667	15	-0.044067119	-10.83333333	5	1.6630438743	64.166666667	12	1.5234322864	49.166666667	5	-0.056876801	-10.83333333	2	1.088935194	2.9320106202	2.6925483135	-0.106959467
AT1G06820	CG	11043	-0.095175897	-10	1.5546980351	36	13	-0.061686029	-10	6	1.7332927093	57	12	1.3526457162	23	6	-0.052647634	-10	1	1.1441183062	2.6310065868	2.2995931211	-0.095175897
AT1G06820	CHH	11140	-0.062346201	-2.625	-0.060757502	-2.625	16	-0.025963906	-2.625	2	1.8097879008	14.375	12	-0.083353963	-2.625	5	-0.082656048	-2.625	3	0.0153103152	0.0195233949	1.2751791603	-0.083353963
AT1G06820	CG	11232	-0.083947399	-3.708333333	-0.082524376	-3.708333333	15	-0.042228126	-3.708333333	3	-0.080571795	-3.708333333	12	1.4553564783	16.291666667	5	-0.056313901	-3.708333333	2	-0.726569512	-0.820992286	1.1299569723	-0.083947399
AT1G06820	CHH	11289	-0.148280552	-2.583333333	-0.165050869	-2.583333333	14	-0.127445998	-2.583333333	4	1.8490501177	12.416666667	13	-0.137139728	-2.583333333	6	-0.103721467	-2.583333333	3	0.0453437473	0.0492219831	1.0855296707	-0.165050869
AT1G06820	CHG	11327	-0.117906256	-4.333333333	-0.108093819	-4.333333333	10	1.870270924	20.666666667	8	-0.08541554	-4.333333333	12	-0.096672829	-4.333333333	6	-0.072967351	-4.333333333	1	-0.429650805	-0.527990078	1.2288818531	-0.117906256
AT1G06820	CG	11434	-1.730045411	-21.29166667	-1.767893255	-24.29166667	15	-0.343591646	-10.29166667	3	-2.621143731	-39.29166667	13	-1.778825033	-34.29166667	7	-0.343591704	-10.29166667	3	-3.265476665	-1.085988135	0.332566497	-2.621143731
AT1G06820	CG	11435	-0.591044967	-2.666666667	1.2838375606	25.333333333	9	-0.2406231	-0.666666667	8	-1.133522459	-13.66666667	12	-1.870078692	-34.66666667	7	-0.172109894	-63.66666667	1	-1.090197686	-0.351397886	0.3223249241	-1.870078692
AT1G06820	CG	11471	-2.476902493	-30.125	0.4158131912	0.875	15	-0.677968169	-19.125	3	-0.480231924	-9.125	13	-1.564535675	-29.125	7	-0.138219777	-86.125	3	-2.38858495	-0.872615668	0.3653274581	-2.476902493
AT1G06820	CG	11472	-2.280316166	-27.79166667	-0.666718123	-11.79166667	10	0.019941883	-1.791666667	5	-1.278722786	-21.79166667	10	-0.967311636	-21.79166667	5	-0.142677034	-81.79166667	1	-2.57021439	-0.967584026	0.3764604345	-2.280316166
AT1G06820	CG	11484	-1.958608529	-24.75	0.6247482734	3.25	14	-1.883837317	-56.75	3	-1.908562879	-29.75	10	-1.816445949	-32.75	7	-0.289534794	-89.75	3	-2.443131069	-1.539356952	0.6300754683	-1.958608529
AT1G06820	CG	11485	-1.872522375	-16	0.3635088394	4	10	-0.818047098	-11	8	-0.234900675	-3	12	-0.009333587		7	-0.071468846	-86	1	-1.497828679	-0.598149452	0.399344371	-1.872522375
AT1G06820	CHG	11490	0.4949431714	2.75	-0.086445166	-3.25	14	-0.033675905	-3.25	3	-0.086444839	-3.25	14	-0.075759045	-3.25	7	-0.033682413	-3.25	3	0	0	0	-0.086445166
AT1G06820	CHG	11549	-0.151801233	-11.66666667	-0.139863921	-11.66666667	8	-0.132022241	-11.66666667	2	-0.137630767	-11.66666667	7	-0.132112665	-11.66666667	5	-0.132022241	-11.66666667	2	-0.013010971	-18.84189851	1448.1546921	-0.151801233
AT1G06820	CG	11552	-4.343161419	-46.25	-2.042069453	-18.25	16	0.0934491838	6.75	3	-1.593730737	-14.25	14	-2.607973718	-36.25	7	-1.700196607	-43.25	2	-3.928401763	-1.814854868	0.4619830093	-4.343161419
AT1G06820	CG	11553	-0.61695357	-4.181818182	-1.4873401	-23.18181818	8	-0.226313242	-2.181818182	7	0.3291109495	6.8181818182	10	0.6122113161	12.818181818	7	0.0801254413	26.818181818	1	-0.553173395	-0.209193884	0.3781705456	-1.4873401
AT1G06820	CHH	11556	-0.599904069	-3.416666667	1.1506984711	17.583333333	7	0.5120102051	8.5833333333	5	-0.07988031	-0.416666667	9	0.3280430983	5.5833333333	6	0.2665671521	88.583333333	1	0.4623059775	0.2315926058	0.5009509222	-0.599904069
AT1G06820	CG	11559	-2.341353827	-23.91666667	-1.808086597	-19.91666667	14	-0.237170048	-90.91666667	2	-2.05440215	-23.91666667	12	-1.426567801	-19.91666667	7	-2.230959404	-57.91666667	3	-3.904280367	-1.64904705	0.4223690144	-2.341353827
AT1G06820	CG	11560	0.0420243163	-3.208333333	0.8254332633	8.7916666667	9	-0.09775107	-5.208333333	8	-1.128459866	-20.20833333	10	0.5513667991	5.7916666667	7	0.0710309737	19.791666667	1	0.075247821	0.029096375	0.386673988	-1.128459866
AT1G06820	CG	11748	-0.065909882	-3.416666667	-0.063244534	-3.416666667	12	-0.018521008	-3.416666667	2	-0.063243835	-3.416666667	12	-0.074835855	-3.416666667	7	-0.018520969	-3.416666667	2	0	0	0	-0.074835855
AT1G06820	CG	11812	-2.083894524	-23	0.1850357291	15	13	-1.911760057	-52	3	-1.977731589	-27	12	-2.771023288	-56	7	-1.911760057	-52	3	-2.50271324	-1.6422045	0.6561696615	-2.771023288
AT1G06820	CG	11813	-0.433601192	-3.083333333	-0.974676069	-13.08333333	10	-1.703527352	-30.08333333	7	-1.596070256	-23.08333333	10	-0.707118402	-13.08333333	5	0.1238455428	26.916666667	1	-1.708942787	-0.597213106	0.3494634871	-1.703527352
AT1G06820	CG	11861	-2.948955732	-27	-0.443476316	-4	13	-1.092899633	-22	3	-1.745960326	-18	14	-0.40581578	-6	6	-1.092899663	-22	3	-2.779811978	-1.141792859	0.4107446361	-2.948955732
AT1G06820	CG	11862	-1.610450658	-17.16666667	-0.660999933	-12.16666667	8	0.2534699046	0.8333333333	8	-0.49014338	-9.166666667	9	-1.075017572	-20.16666667	6	-0.10985528	-87.16666667	1	-1.718260522	-0.677984933	0.3945763313	-1.610450658
AT1G06820	CHG	11880	-0.029004094	-8.083333333	-0.022315547	-8.083333333	9	-0.035956587	-8.083333333	2	-0.076348234	-0.083333333	12	0.4596297169	5.9166666667	7	-0.139235777	-8.083333333	3	-1.078055926	-0.864418901	0.8018312226	-0.139235777
AT1G06820	CG	11884	-1.998177548	-19.375	-0.363043788	-2.375	12	0.1294246182	22.625	3	-0.843773506	-8.375	13	0.0840171675	22.625	7	-1.641388134	-44.375	3	-1.24663728	-0.486370369	0.3901458559	-1.998177548
AT1G06820	CG	11885	-2.357465925	-25	0.0433269763	14	6	-2.149898346	-46	5	-0.636622604	-11	8	-1.301227906	-26	5	-0.114967057	-86	1	-2.537252912	-1.047884753	0.4129997242	-2.357465925
AT1G06820	CG	12084	0.3541203322	3	-0.080341398	-2	11	-0.015545528	-2	2	-0.070545937	-2	14	-0.04562549	-2	7	-0.059477726	-2	3	0	0	0	-0.080341398
AT1G06820	CHH	12109	-0.03999876	-4.416666667	-0.085750836	-4.416666667	10	-0.19002831	-4.416666667	8	-0.080875865	-4.416666667	11	-0.08049017	-4.416666667	6	-0.062941972	-4.416666667	1	0	0	0	-0.19002831
AT1G06820	CG	12315	-0.070860918	-4.75	-0.08590984	-4.75	12	-0.042763772	-4.75	3	-0.072048407	-4.75	14	-0.061105446	-4.75	7	-0.04094831	-4.75	3	0	0	0	-0.08590984
AT1G06820	CG	12316	-0.122209377	-6.5	-0.121126495	-6.5	10	-0.118136183	-6.5	8	-0.123194403	-6.5	12	-0.115029739	-6.5	6	0.186067241	93.5	1	0	0	0	-0.123194403
AT1G06820	CHG	12330	0.1937609619	2.5	-0.141392297	-2.5	11	-0.097407093	-2.5	3	-0.12610113	-2.5	13	-0.119956304	-2.5	6	-0.097407103	-2.5	3	-0.745173644	-0.864860232	1.1606157019	-0.141392297
AT1G06820	CHH	12447	-0.064082301	-4.583333333	0.8708111956	3.4166666667	12	-0.05917854	-4.583333333	3	-0.041657758	-4.583333333	14	-0.028895334	-4.583333333	8	-0.059178382	-4.583333333	3	0	0	0	-0.064082301
AT1G06820	CHH	12468	0.2518333134	1	-0.085228051	-4	12	-0.080077746	-4	3	-0.087468097	-4	13	1.1710166965	9	8	-0.08007777	-4	3	-0.059245495	-0.052185753	0.880839175	-0.087468097
AT1G06820	CHG	12685	-0.033192333	-3.25	0.7964622135	4.75	12	-0.021518402	-3.25	2	-0.046572199	-3.25	13	-0.017854018	-3.25	8	-0.064064282	-3.25	3	0	0	0	-0.064064282
AT1G06820	CG	12937	-0.069226538	-3.833333333	-0.079407544	-3.833333333	8	-0.079769403	-3.833333333	9	-0.089494668	-3.833333333	11	-0.079055291	-3.833333333	7	-0.049721767	-3.833333333	1	0	0	0	-0.089494668
AT1G06820	CG	12989	-0.561610784	-1.75	-0.052126912	-5.75	8	-0.031555205	-5.75	7	-0.01578445	-5.75	10	-0.015037538	-5.75	6	-0.015767183	-5.75	1	-1.379696198	-1.481604505	1.0738628603	-0.561610784
AT1G06820	CG	13029	-0.072688845	-3.5	-0.06532554	-3.5	9	-0.063105415	-3.5	6	-0.065325425	-3.5	9	-0.06386175	-3.5	7	-0.056851474	-3.5	1	0	0	0	-0.072688845
AT1G06820	CG	13058	-0.107333448	-3.833333333	-0.117712661	-3.833333333	11	-0.101087128	-3.833333333	9	-0.117712558	-3.833333333	11	-0.095133546	-3.833333333	6	-0.073284825	-3.833333333	1	0	0	0	-0.117712661
AT1G06820	CHG	13179	-0.551890818	-3.916666667	-0.119317444	-7.916666667	7	-0.110240656	-7.916666667	9	-0.104332063	-7.916666667	11	2.0034906725	25.083333333	6	-0.098274464	-7.916666667	1	-0.373370277	-0.323874969	0.8674363999	-0.551890818
AT1G06820	CG	13242	0.435764148	-1.5	0.9184977631	3.5	11	-0.113065159	-5.5	4	-0.154499415	-5.5	11	-0.185213177	-5.5	7	-0.110192391	-5.5	3	-0.169946784	-0.185743959	1.0929536574	-0.185213177
AT1G06820	CG	13247	0.2292413503	0.5	-0.045702164	-4.5	10	-0.042296618	-4.5	4	0.7400579663	3.5	12	-0.064069757	-4.5	7	-0.073397559	-4.5	3	-0.063598696	-0.056089467	0.8819279361	-0.073397559
AT1G06820	CHH	13285	-0.11333614	-2.416666667	-0.1135969	-2.416666667	9	-0.134674784	-2.416666667	8	-0.153686215	-2.416666667	10	-0.096346874	-2.416666667	7	-0.078515568	-2.416666667	1	0	0	0	-0.153686215
AT1G06820	CHH	13344	-0.100391271	-2.75	-0.036251868	-2.75	9	-0.037522831	-2.75	8	-0.074037412	-2.75	11	-0.025846759	-2.75	7	-0.016663377	-2.75	1	0	0	0	-0.100391271
AT1G06820	CG	13469	-0.137842263	0.3333333333	0.5691127856	5.3333333333	10	-0.061342603	-4.666666667	4	0.3960982568	3.3333333333	12	-0.071134914	-4.666666667	6	-0.06134263	-4.666666667	4	-0.06522116	-0.047402239	0.7267923278	-0.137842263
AT1G06820	CHH	13541	-0.079820532	-6.5	-0.023705419	-6.5	9	-0.059990448	-6.5	7	-0.038448164	-6.5	11	1.0156587938	6.5	8	-0.052499142	-6.5	2	-0.889093902	-0.984113328	1.1068722059	-0.079820532
AT1G06820	CG	13677	0.1812436035	0.5833333333	-0.036164876	-4.416666667	10	1.4728041499	15.583333333	5	-0.063691618	-4.416666667	12	-0.112319705	-4.416666667	7	1.6312304385	20.583333333	4	0.4164774194	0.4075314489	0.9785199149	-0.112319705
AT1G06820	CHH	13704	-0.025061564	-4.25	-0.010613907	-4.25	9	-0.008205939	-4.25	5	-0.01644895	-4.25	12	-0.008176635	-4.25	7	-0.011210587	-4.25	4	0	0	0	-0.025061564
AT1G06883	CHG	-9986	1.3283825688	12.583333333	1.7814667039	26.583333333	12	-0.279956953	-6.416666667	12	-0.258375028	-6.416666667	10	0.4175664547	10.583333333	3	-0.127828809	-56.41666667	2	1.0644589865	0.3622464993	0.3403104337	-0.279956953
AT1G06883	CHH	-9983	-0.072854869	-2.791666667	-0.023710224	-2.791666667	10	-1.264133854	-22.79166667	10	-0.02461614	-2.791666667	10	0.1088353432	0.2083333333	3	-0.12558351	-32.79166667	2	-0.597418467	-0.226773317	0.3795887307	-1.264133854
AT1G06883	CHG	-9980	0.1230801887	0.125	1.4415840554	24.125	12	-0.981742814	-16.875	12	0.645350554	11.125	10	0.2667000771	8.125	3	-0.233271324	-8.875	2	0.4820966791	0.1766711705	0.3664641931	-0.981742814
AT1G06883	CHH	-9977	0.4843418833	4.7916666667	0.6010223098	6.7916666667	9	-0.020328074	-4.208333333	10	1.6110018052	17.791666667	9	1.576661023	28.791666667	3	1.8523240103	45.791666667	2	1.2863375186	0.8421827597	0.6547136716	-0.020328074
AT1G06883	CHH	-9973	-0.072969313	-6.333333333	-0.065946809	-6.333333333	12	-0.065280855	-6.333333333	11	-0.064587032	-6.333333333	10	1.4638840293	26.666666667	3	-0.014545497	-6.333333333	1	-1.352624951	-1.500804071	1.1095493029	-0.072969313
AT1G06883	CHH	-9969	-1.113971277	-13.20833333	0.1294856202	-1.208333333	12	-0.07147437	-4.208333333	9	0.8724967363	11.791666667	8	1.5038830276	40.791666667	3	0.827101936	23.791666667	2	0.1137269288	0.0470060424	0.4133237649	-1.113971277
AT1G06883	CHH	-9966	-0.268311285	-7.625	0.7854356478	9.375	10	-0.396947873	-10.625	10	-0.492377579	-12.625	8	0.662409502	16.375	3	0.0925394089	-0.625	2	-0.027026971	-0.009569467	0.3540710347	-0.492377579
AT1G06883	CHH	-9965	0.5843391232	2.6666666667	-0.018578163	-3.333333333	9	0.5526192463	3.6666666667	11	-0.133974729	-14.33333333	6	0.9688208005	18.666666667	3	1.290530491	35.666666667	2	0.6994847406	0.3666790831	0.5242131268	-0.133974729
AT1G06883	CHH	-9947	-0.229494847	-3.083333333	0.7395099147	10.916666667	12	-0.20751733	-4.083333333	11	-0.08764079	-2.083333333	10	-0.150235395	-22.08333333	3	0.8273219144	27.916666667	2	0.0115007021	0.0046948443	0.4082224077	-0.229494847
AT1G06883	CHH	-9942	0.2859034212	2.25	1.3722434388	12.25	12	1.4569859019	13.25	11	-0.120134243	-4.75	10	-0.10759171	-4.75	3	-0.095475129	-4.75	2	0.9998232732	0.6678293725	0.6679474167	-0.120134243
AT1G06883	CHH	-9934	0.7204051907	5.0833333333	0.9593605244	8.0833333333	9	-0.099695215	-2.916666667	10	-0.145413965	-2.916666667	9	-0.107090429	-2.916666667	3	1.9896021093	47.083333333	2	0.4882975826	0.5032184183	1.0305568496	-0.145413965
AT1G06883	CHH	-9933	0.6251405219	4.0833333333	1.0004048738	10.083333333	8	-0.100003491	-2.916666667	10	-0.100003472	-2.916666667	10	-0.102350043	-2.916666667	3	1.9598836676	47.083333333	2	0.4336524769	0.4482389799	1.0336363882	-0.102350043
AT1G06883	CHH	-9925	-0.024731968	2.5	-0.007179967	2.5	9	0.8288939751	22.5	11	-0.200073269	-1.5	10	-0.326009956	-8.5	3	-0.161177871	-41.5	1	-0.063491179	-0.026015584	0.4097511596	-0.326009956
AT1G06883	CHH	-9923	1.0887761438	8.4166666667	1.7710192591	18.416666667	12	1.2393935148	13.416666667	10	0.3670594124	4.4166666667	9	-0.117008975	-6.583333333	3	-0.083014479	-6.583333333	1	1.553001982	0.8500413463	0.5473536777	-0.117008975
AT1G06883	CHG	-9909	1.0586867072	8.6666666667	1.2797262282	16.666666667	12	1.005446342	13.666666667	11	-0.299749947	-8.333333333	9	0.1513145277	58.666666667	2	-0.1562469	-41.33333333	1	1.4626747711	0.5017523276	0.343037521	-0.299749947
AT1G06883	CHG	-9905	0.0930423299	4.7916666667	1.1900498801	18.791666667	12	1.9244186302	30.791666667	11	-0.526139505	-4.208333333	10	0.6884019039	18.791666667	3	-0.118700403	-14.20833333	1	1.0165160792	0.4893187096	0.4813683912	-0.526139505
AT1G06883	CHH	-9885	-0.998902793	-12.66666667	-0.841527504	-14.66666667	12	0.2262342725	2.3333333333	9	-0.777567322	-14.66666667	10	-0.975520149	-31.66666667	3	-0.076669871	-64.66666667	1	-1.330783492	-0.459985944	0.3456504737	-0.998902793
AT1G06883	CHH	-9883	-1.287538652	-18.75	0.862454859	11.25	11	-0.273058345	-6.75	11	-0.816699617	-17.75	9	-0.832731277	-28.75	3	-0.031541895	-61.75	1	-1.01598977	-0.360002734	0.3543369671	-1.287538652
AT1G06883	CHH	-9881	-1.519040597	-19.58333333	1.2075188587	16.416666667	12	0.2885114576	2.4166666667	9	-0.786067322	-16.58333333	8	-0.078236387	-41.58333333	2	-0.096583939	-41.58333333	1	-0.774916272	-0.291550542	0.3762348948	-1.519040597
AT1G06883	CHH	-9863	0.2528747899	3.875	-0.186329368	-3.125	9	-0.194997965	-36.125	10	0.3100661027	6.875	7	0.5192439608	13.875	4	-0.149287827	-36.125	1	-0.544422532	-0.234456719	0.4306521234	-0.194997965
AT1G06883	CHH	-9853	0.747629183	4	0.3059633781	2	11	0.3059633781	2	11	2.1735123157	23	10	-0.059064184	-7	3	-0.007292018	-7	1	1.2135334755	0.7253503211	0.5977176038	-0.059064184
AT1G06883	CHH	-9852	0.5252033757	3.5	0.1488500014	1.5	11	-0.034146413	-7.5	10	2.0029037185	22.5	10	-0.018054541	-7.5	3	-0.068573059	-7.5	1	0.7004405749	0.4094973716	0.5846282845	-0.068573059
AT1G06883	CHH	-9849	-0.608857479	-6.416666667	0.3170637278	4.5833333333	11	-1.419217808	-22.41666667	11	1.3215528564	25.583333333	7	0.0640776887	1.5833333333	3	-0.117060667	-31.41666667	1	-0.436471571	-0.167793465	0.3844316021	-1.419217808
AT1G06883	CHH	-9848	0.9600301642	8.9583333333	-0.437992004	-4.041666667	12	-0.136558771	-12.04166667	10	1.3161838306	20.958333333	6	-0.074518969	-12.04166667	4	-0.05609496	-12.04166667	1	0.2049824116	0.1045438558	0.5100137857	-0.437992004
AT1G06883	CHH	-9846	-0.898996872	-5.791666667	-0.582100855	-5.791666667	12	-0.492827401	-4.791666667	11	1.5634688759	24.208333333	8	0.5523430581	11.208333333	4	-0.073389885	-13.79166667	1	-0.297078088	-0.148554694	0.5000526802	-0.898996872
AT1G06883	CHH	-9840	0.348568335	7.125	-1.19113531	-15.875	12	-1.010952055	-13.875	11	1.8018064984	37.125	9	0.2476712829	9.125	4	-0.073368782	-40.875	1	-0.037801126	-0.013371737	0.3537391184	-1.19113531
AT1G06883	CHH	-9826	-1.048822783	-8.041666667	-0.4922411	-6.041666667	11	-0.159665333	-15.04166667	11	0.7526370044	9.9583333333	8	-0.14650951	-15.04166667	4	-0.101618223	-15.04166667	1	-1.243260413	-0.707111721	0.5687559209	-1.048822783
AT1G06883	CHH	-9816	-0.831304763	-2.75	-0.424651538	-1.75	12	-0.336397957	-0.75	11	-0.012556467	3.25	8	-0.141972095	-9.75	4	-0.089795025	-9.75	1	-0.961632231	-0.553385238	0.5754645283	-0.831304763
AT1G06883	CHH	-9813	-0.57443672	-1.416666667	0.3059265974	3.5833333333	11	-0.020489154	-5.416666667	11	2.3195015746	27.583333333	9	-0.04289631	-5.416666667	4	-0.028185064	-5.416666667	1	0.3536823725	0.2652666153	0.750013673	-0.57443672
AT1G06883	CG	-9810	-0.001388373	1.1666666667	-1.185092875	-17.83333333	10	-0.652132628	-7.833333333	10	-1.023475322	-16.83333333	7	-0.738656036	-12.83333333	4	0.0683545776	12.166666667	1	-0.833587451	-0.486142204	0.5831928053	-1.185092875
AT1G06883	CHG	-9809	0.3972339858	2.5833333333	0.504782079	5.5833333333	11	0.6749100345	8.5833333333	10	-0.040026134	-1.416666667	10	1.2989569536	28.583333333	4	-0.097155512	-21.41666667	1	0.7774001506	0.3144051426	0.4044315432	-0.097155512
AT1G06883	CHH	-9807	-0.113067992	-5.416666667	0.5269035488	3.5833333333	11	-0.160151091	-5.416666667	11	-0.139043942	-5.416666667	9	-0.139896958	-5.416666667	4	-0.100156411	-5.416666667	1	-0.997150216	-1.216438091	1.219914585	-0.160151091
AT1G06883	CHH	-9804	-0.393444884	-1.833333333	-0.112088845	-4.833333333	11	-0.112088845	-4.833333333	11	-0.111512089	-4.833333333	10	-0.088033859	-4.833333333	4	-0.075883763	-4.833333333	1	0	0	0	-0.393444884
AT1G06883	CHH	-9791	2.046633774	22.166666667	0.1989367285	3.1666666667	11	0.4177106687	7.1666666667	10	-0.211856422	-2.833333333	10	-0.343764687	-7.833333333	4	-0.142195549	-32.83333333	1	1.2284314978	0.4228568502	0.3442250146	-0.343764687
AT1G06883	CHG	-9786	0.7711357142	9.9583333333	1.9353987235	30.958333333	12	0.0689323936	2.9583333333	10	-0.588288118	-7.041666667	10	0.8697582524	22.958333333	4	-0.107478596	-27.04166667	1	1.0606514712	0.379147798	0.3574669044	-0.588288118
AT1G06883	CHG	-9768	0.1129225642	3.2083333333	0.5575155368	12.208333333	11	-0.637497916	-9.791666667	10	-1.136088107	-19.79166667	10	-0.820928212	-19.79166667	4	-0.188298257	-69.79166667	1	-0.665004103	-0.298240485	0.4484791662	-1.136088107
AT1G06883	CHH	-9760	-1.926461025	-15.625	0.6067714486	15.375	12	-0.396744386	-1.625	8	-1.327419705	-18.625	9	-0.125883591	-51.625	4	-0.124874077	-51.625	1	-1.972104308	-0.687506301	0.3486155868	-1.926461025
AT1G06883	CHG	-9745	-0.196582169	0.3333333333	0.0000973163	1.3333333333	11	-1.173676682	-11.66666667	9	-0.093625461	0.3333333333	10	-0.98615768	-14.66666667	4	0.0988948027	10.333333333	1	-0.651196368	-0.356674944	0.5477225634	-1.173676682
AT1G06883	CHH	-9743	-0.885931756	-4.125	-0.376985081	-2.125	11	-0.172685232	-0.125	9	-0.116978717	-11.125	9	-0.065813643	-11.125	3	-0.026563338	-11.125	1	-1.272809663	-0.787079	0.6183791835	-0.885931756
AT1G06883	CHH	-9740	-2.066604515	-18.29166667	-1.208015314	-16.29166667	11	-0.990779933	-14.29166667	9	-0.466745578	-5.291666667	10	-0.084603234	-0.291666667	4	-0.084127869	-25.29166667	1	-2.313181087	-1.098612289	0.4749357042	-2.066604515
AT1G06883	CHH	-9738	0.0716808074	2.1666666667	0.3788662827	3.1666666667	12	0.5344389791	5.1666666667	10	0.5344389791	5.1666666667	10	-0.137790476	-4.833333333	4	-0.132487463	-4.833333333	1	0.2066536282	0.1355454915	0.6559066623	-0.137790476
AT1G06883	CHH	-9726	-0.937083266	-7.708333333	-0.047639933	-2.708333333	12	-0.149219369	-10.70833333	10	-0.149219169	-10.70833333	10	-0.084199203	-10.70833333	4	-0.043647749	-10.70833333	1	-1.3866822	-1.136690797	0.819719758	-0.937083266
AT1G06883	CHG	-9714	0.5230698083	2.2916666667	1.2297560939	15.291666667	12	-0.563492438	-12.70833333	10	-0.038560655	-42.70833333	9	-0.561602142	-17.70833333	4	-0.111053161	-42.70833333	1	-0.472725547	-0.20976728	0.443740096	-0.563492438
AT1G06883	CG	-9710	-1.481589515	-17.41666667	-0.60935163	-11.41666667	12	-1.794115105	-30.41666667	9	-1.794114929	-30.41666667	9	-1.478278283	-36.41666667	4	-0.11805203	-86.41666667	1	-2.410705649	-0.967846656	0.4014785698	-1.794115105
AT1G06883	CHH	-9707	-0.359659681	-2.416666667	0.4809963346	2.5833333333	12	-0.103914819	-5.416666667	10	-0.103914789	-5.416666667	10	-0.018518318	-5.416666667	4	-0.018830013	-5.416666667	1	0	0	0	-0.359659681
AT1G06883	CHH	-9684	0.3198078557	0.875	0.5263267487	4.875	10	-0.219189974	-4.125	9	0.0393791815	-1.125	7	-0.04680562	-15.125	4	-0.045046495	-15.125	1	0.1301504742	0.0631438956	0.4851607032	-0.219189974
AT1G06883	CHG	-9680	1.164422416	9.0833333333	0.4407225319	4.0833333333	11	0.1517872398	-0.916666667	10	-0.169968651	-6.916666667	9	1.0199830834	24.083333333	4	-0.118265213	-50.91666667	1	0.9457703618	0.3188772625	0.3371614035	-0.169968651
AT1G06883	CHG	-9674	1.3018545058	13.708333333	1.3371750989	24.708333333	11	-0.518542847	-9.291666667	10	0.528802695	10.708333333	8	1.2361789194	35.708333333	4	-0.14978622	-39.29166667	1	1.4522487313	0.4867090158	0.3351416361	-0.518542847
AT1G06883	CHG	-9662	2.1925257869	28.083333333	0.9585151356	22.083333333	11	0.2948482183	9.0833333333	9	0.4212424114	11.083333333	10	0.1130115119	6.0833333333	4	-0.148381054	-68.91666667	1	1.6879777623	0.9583357305	0.5677419169	-0.148381054
AT1G06883	CHH	-9646	1.4981835325	15.375	0.4279356958	7.375	11	-0.087733026	-19.625	10	2.0936023691	36.375	9	-0.125813734	-19.625	4	-0.017307324	-19.625	1	1.0061884639	0.3882124184	0.3858247559	-0.125813734
AT1G06883	CHG	-9638	0.5177781713	11.041666667	1.460257069	30.041666667	11	0.6180022763	16.041666667	10	1.1981407937	26.041666667	10	1.2862408334	41.041666667	4	-0.095739232	-33.95833333	1	1.5022175858	0.5057725392	0.3366839425	-0.095739232
AT1G06883	CHH	-9632	0.2667063841	3.2916666667	-0.725385181	-12.70833333	11	0.4754521252	10.291666667	10	0.4754521252	10.291666667	10	0.3282054875	10.291666667	4	-0.1133605	-39.70833333	1	0.2334974187	0.0790300493	0.3384621968	-0.725385181
AT1G06883	CHH	-9629	0.2861692261	2.75	-0.115055815	-2.25	10	0.5158757994	7.75	10	1.0517632889	20.75	7	-0.134203258	-22.25	3	-0.120580663	-22.25	1	0.4408226041	0.1877269754	0.4258560555	-0.134203258
AT1G06883	CHH	-9628	0.2305273014	-0.083333333	1.0194673314	8.9166666667	10	-0.144761893	-11.08333333	8	1.4815299487	17.916666667	7	-0.08578594	-11.08333333	4	-0.054036258	-11.08333333	1	0.53451674	0.3022808719	0.5655218055	-0.144761893
AT1G06883	CHG	-9621	1.4730018373	11.125	1.0322746732	16.125	10	-0.124970511	-5.875	8	0.4769803502	6.125	8	-0.226121409	-10.875	3	-0.144322044	-43.875	1	1.3642919908	0.4700036292	0.344503693	-0.226121409
AT1G06883	CHH	-9615	-0.58199852	-4.25	0.3301703116	1.75	11	-0.110723079	-7.25	9	-0.111468533	-7.25	10	-0.102703343	-7.25	4	-0.076895267	-7.25	1	-0.881383787	-0.752965676	0.85429944	-0.58199852
AT1G06883	CHH	-9614	-0.150295307	-3.333333333	0.67832554	2.6666666667	11	-0.10808536	-6.333333333	9	-0.10808534	-6.333333333	9	-0.090402356	-6.333333333	4	-0.061545576	-6.333333333	1	0	0	0	-0.150295307
AT1G06883	CHH	-9607	0.1300158654	-0.75	1.9577526211	28.25	11	-0.160437987	-4.75	9	-0.323052688	-6.75	10	-0.105570371	-26.75	4	-0.051610901	-26.75	1	0.3647768239	0.1435122736	0.3934248676	-0.323052688
AT1G06883	CHH	-9603	-0.655675638	-3.958333333	0.9554185338	19.041666667	11	-0.093035674	2.0416666667	8	-1.508611241	-24.95833333	9	-0.559098072	-10.95833333	4	-0.082428891	-35.95833333	1	-0.769112484	-0.278473131	0.362070746	-1.508611241
AT1G06883	CHG	-9600	-2.475733e-6	1.7916666667	0.953537634	17.791666667	10	-0.869171447	-14.20833333	8	-0.817144119	-12.20833333	10	-1.065478983	-27.20833333	4	-0.130722617	-52.20833333	1	-0.544214571	-0.188052232	0.3455479537	-1.065478983
AT1G06883	CHH	-9590	0.0786838365	0.2916666667	1.5913913256	24.291666667	11	-0.489435698	-9.708333333	9	0.0456786915	-0.708333333	10	0.264754828	4.2916666667	4	-0.124261483	-20.70833333	1	0.490604911	0.2025242641	0.4128052116	-0.489435698
AT1G06883	CG	-9588	0.9132776411	8.3333333333	0.2662536687	5.3333333333	10	-1.541330084	-17.66666667	9	-0.908780212	-9.666666667	8	-0.950393039	-17.66666667	3	-0.185734853	-84.66666667	1	-0.686164899	-0.403780802	0.5884602989	-1.541330084
AT1G06883	CHH	-9583	-1.274202756	-11.625	-0.615266474	-7.625	11	0.0092199276	3.375	9	-1.759762548	-30.625	9	-1.116756637	-27.625	4	-0.102664283	-52.625	1	-1.8276559	-0.635774862	0.3478635461	-1.759762548
AT1G06883	CG	-9570	-0.279011464	3.0833333333	-0.76755112	-3.916666667	10	-2.998573391	-39.91666667	9	0.1309502213	6.0833333333	10	0.0826856706	16.083333333	3	-0.160842591	-83.91666667	1	-1.378747652	-0.826970703	0.5997984489	-2.998573391
AT1G06883	CHH	-9566	-1.547016906	-16.20833333	0.3676258313	3.7916666667	11	-0.026393486	-32.20833333	9	-0.055874647	-2.208333333	10	-0.024231173	-32.20833333	4	-0.072871966	-32.20833333	1	-1.745592147	-0.697601531	0.3996360389	-1.547016906
AT1G06883	CHH	-9558	0.5733232423	11.375	0.2882374029	9.375	11	-0.382667458	-1.625	8	-0.122787297	3.375	10	-0.158654303	-26.625	3	-0.113222896	-26.625	1	0.0321992946	0.0118344576	0.3675377916	-0.382667458
AT1G06883	CHH	-9552	-1.620989495	-16	-0.517703071	-7	10	-0.716963487	-14	6	-1.095882923	-17	10	-0.891421245	-22	4	-0.114018834	-47	1	-2.003782354	-0.717839793	0.3582423967	-1.620989495
AT1G06883	CHH	-9548	-0.341718118	-7	-0.686268648	-14	11	0.7404993638	9	9	-1.499415095	-29	10	-1.464820751	-44	4	-0.099018754	-69	1	-1.121328477	-0.400748117	0.3573869076	-1.499415095
AT1G06883	CHH	-9545	-0.210022793	-3.833333333	1.3858977178	11.166666667	11	-0.099407196	-6.833333333	8	-0.121302405	-6.833333333	10	-0.106214434	-6.833333333	4	-0.049474721	-6.833333333	1	-0.130895992	-0.135198545	1.0328700154	-0.210022793
AT1G06883	CHH	-9536	-1.84822651	-17.04166667	0.6747683434	8.9583333333	11	-0.281558414	-5.041666667	9	-0.445914188	-7.041666667	10	-0.202005013	-27.04166667	4	-0.033932074	-27.04166667	1	-1.423047899	-0.59351734	0.4170747451	-1.84822651
AT1G06883	CHH	-9515	-1.637922725	-29.83333333	0.0087104905	-6.833333333	11	-0.646603933	-20.83333333	8	-0.165244323	-33.83333333	8	-0.10539563	-33.83333333	2	-0.088965978	-33.83333333	1	-1.872822611	-1.456093053	0.7774858358	-1.637922725
AT1G06883	CHH	-9512	-0.194251499	-26.70833333	0.356809634	3.2916666667	10	-0.49708794	-13.70833333	8	-0.497087941	-13.70833333	8	-0.134005536	-26.70833333	3	-0.095725606	-26.70833333	1	-1.671975197	-1.246084082	0.7452766551	-0.497087941
AT1G06883	CG	-9499	-1.166359038	-9.166666667	0.4495746239	7.8333333333	11	0.1417177964	3.8333333333	9	0.9793265521	15.833333333	10	-0.029654776	0.8333333333	4	0.0757046191	25.833333333	1	-0.193102235	-0.074491528	0.3857621225	-1.166359038
AT1G06883	CHG	-9488	1.8248614804	25.041666667	1.6564322439	33.041666667	11	-0.03170525	4.0416666667	9	1.2046554861	27.041666667	9	0.195782275	10.041666667	4	-0.08436106	-39.95833333	1	1.9733822035	0.6706743247	0.3398603289	-0.08436106
AT1G06883	CHH	-9483	0.8319873159	7.125	-0.086108651	-1.875	10	-0.167921512	-11.875	9	0.6619243066	8.125	10	0.7257027289	13.125	4	-0.137483515	-11.875	1	0.5298306197	0.2553466917	0.4819402319	-0.167921512
AT1G06883	CHH	-9477	3.3639706946	32.041666667	0.3124700609	0.0416666667	9	-0.077864056	-21.95833333	9	-0.379628295	-8.958333333	8	-0.040622364	-21.95833333	4	-0.024311465	-21.95833333	1	0.1250566571	0.0908627483	0.7265726621	-0.379628295
AT1G06883	CHH	-9476	0.7259118328	5.375	-0.012700611	0.375	10	-0.162080605	-9.625	9	-0.012700611	0.375	10	-0.113427918	-9.625	4	-0.068552148	-9.625	1	-0.024561102	-0.013986242	0.5694468397	-0.162080605
AT1G06883	CHG	-9467	1.3669289355	17.625	0.2550958904	6.625	11	-1.240366959	-18.375	9	0.7130439211	14.625	9	-0.061283688	-29.375	4	-0.093237071	-29.375	1	0.4324730739	0.1528096703	0.3533391546	-1.240366959
AT1G06883	CHH	-9463	2.4159991866	32.5	0.872958022	18.5	10	-0.787717331	-9.5	9	0.6946355313	18.5	6	-0.11115921	-31.5	3	-0.108380228	-31.5	1	0.9910839921	0.4369030809	0.4408335564	-0.787717331
AT1G06883	CHH	-9460	0.1363966487	1.1666666667	-0.021491487	-8.833333333	9	0.1576221081	2.1666666667	9	-0.045418548	-8.833333333	7	-0.115448811	-8.833333333	2	-0.097997182	-8.833333333	1	-0.497891339	-0.325215073	0.6531848357	-0.115448811
AT1G06883	CHH	-9458	0.5588680768	0.25	-0.119464165	-9.75	10	0.3785817552	1.25	9	0.3785814993	1.25	9	-0.109285595	-9.75	3	-0.059701271	-9.75	1	0.290668958	0.1910552367	0.6572949449	-0.119464165
AT1G06883	CHH	-9456	-0.838219051	-7.833333333	-0.133255492	-14.83333333	11	-0.172647948	-3.833333333	9	0.7286762953	7.1666666667	9	-0.103628511	-14.83333333	4	-0.090016734	-14.83333333	1	-0.947548653	-0.546543706	0.5767975126	-0.838219051
AT1G06883	CHG	-9453	0.2564467522	9.875	0.939592336	24.875	11	-0.291363491	-1.125	9	0.5589583571	17.875	8	-0.404500495	-7.125	4	-0.142618037	-57.125	1	0.3604668512	0.156993961	0.4355295375	-0.404500495
AT1G06883	CHH	-9443	-0.806992693	-4.625	-1.121388631	-15.625	11	-0.809398807	-11.625	9	-1.234444895	-20.625	8	-0.17910856	-33.625	4	-0.150353727	-33.625	1	-1.998010461	-0.775623385	0.3881978599	-1.234444895
AT1G06883	CHH	-9441	-0.763215684	-6.125	-0.115871083	-16.125	11	-0.098402798	-16.125	8	-0.106022462	-16.125	9	-0.130088426	-16.125	4	-0.062325998	-16.125	1	-2.014021084	-1.339181893	0.6649294308	-0.763215684
AT1G06883	CHH	-9438	-0.030952334	-5.333333333	-0.02567126	-5.333333333	11	-0.024934452	-5.333333333	9	-0.024639841	-5.333333333	9	-0.020863259	-5.333333333	4	-0.016493667	-5.333333333	1	0	0	0	-0.030952334
AT1G06883	CHH	-9427	-0.688257386	-5.458333333	-1.650290762	-26.45833333	11	0.4335711811	8.5416666667	9	-0.218489842	-2.458333333	9	-0.156833588	-35.45833333	4	-0.073125149	-35.45833333	1	-1.333264672	-0.486306007	0.364748288	-1.650290762
AT1G06883	CHH	-9422	-1.241698792	-11.54166667	-0.260330247	-1.541666667	12	0.2334928424	6.4583333333	8	-0.701187174	-10.54166667	9	-0.127766706	-43.54166667	4	-0.137896707	-43.54166667	1	-1.420785186	-0.495777908	0.3489464223	-1.241698792
AT1G06883	CHH	-9410	0.5616294785	-1.208333333	0.1567838978	-6.208333333	12	-0.151504325	-14.20833333	9	-0.151504325	-14.20833333	9	-0.145835477	-14.20833333	4	-0.124116049	-14.20833333	1	-0.710855179	-0.705675053	0.9927128254	-0.151504325
AT1G06883	CHH	-9403	-0.290651362	-1.583333333	0.5938598764	10.416666667	12	-1.257361084	-20.58333333	9	-0.645914414	-9.583333333	9	0.6931064715	18.416666667	4	-0.059690968	-31.58333333	1	-0.473972406	-0.172007041	0.3629051794	-1.257361084
AT1G06883	CHH	-9393	-0.050541922	-5.208333333	-0.0474749	-5.208333333	12	-0.046171008	-5.208333333	9	-0.046169471	-5.208333333	9	-0.030167876	-5.208333333	4	-0.056790162	-5.208333333	1	0	0	0	-0.056790162
AT1G06883	CHH	-9375	0.2404276642	3.9583333333	0.0536078661	1.9583333333	13	0.7439931874	11.958333333	8	1.3655963736	19.958333333	9	-0.073584254	-13.04166667	4	-0.038035973	-13.04166667	1	0.5898670459	0.263814591	0.4472441593	-0.073584254
AT1G06883	CHH	-9360	-0.16797498	-4.75	-1.381856275	-23.75	13	0.5684371781	8.25	8	0.2072567919	1.25	9	-0.997586031	-29.75	4	-0.157043128	-54.75	1	-0.703323217	-0.240288958	0.3416479826	-1.381856275
AT1G06883	CHH	-9357	0.5620230807	0.0833333333	-0.000119947	-3.916666667	12	-0.048214512	-20.91666667	5	1.6075269583	22.083333333	7	0.4278446894	4.0833333333	4	-0.01524396	-20.91666667	1	0.6467407395	0.2876820725	0.4448182322	-0.048214512
AT1G06883	CHH	-9355	-0.582583381	-3.083333333	-0.06810902	-6.083333333	12	-0.06387882	-6.083333333	8	0.6311592712	6.9166666667	8	-0.018472	-6.083333333	4	-0.026027996	-6.083333333	1	-0.842691215	-0.720175853	0.8546141697	-0.582583381
AT1G06883	CHH	-9352	0.8165277661	4.1666666667	-0.169092271	-13.83333333	12	1.037546368	11.166666667	8	0.3585735987	3.1666666667	6	-0.067441791	-13.83333333	3	-0.036459863	-13.83333333	1	0.3645299554	0.1897016641	0.5204007553	-0.169092271
AT1G06883	CHH	-9348	-0.570251834	-1.666666667	-0.03493379	-4.666666667	13	-0.03418997	-4.666666667	8	0.5311823329	6.3333333333	9	-0.027897307	-4.666666667	4	-0.013558502	-4.666666667	1	-0.865567231	-0.739360024	0.8541913298	-0.570251834
AT1G06883	CHH	-9327	-0.110809518	-1.666666667	-0.012370851	-0.666666667	13	1.4905402344	16.333333333	8	1.3422240124	13.333333333	9	-0.065920654	-8.666666667	4	-0.048729795	-8.666666667	1	0.6699384779	0.3914788661	0.5843504726	-0.110809518
AT1G06883	CHH	-9326	-0.432637998	-5.25	-0.206400496	-4.25	12	0.3301863237	1.75	7	1.0359032795	9.75	9	-0.095817148	-12.25	4	-0.0515161	-12.25	1	-0.049455264	-0.028170877	0.5696234324	-0.432637998
AT1G06883	CHH	-9324	0.1963160754	-0.25	-0.07861623	-3.25	13	1.2303525712	14.75	9	0.4512593722	3.75	9	-0.066318416	-18.25	4	-0.084203615	-18.25	1	0.3932805605	0.1734061931	0.4409223607	-0.084203615
AT1G06883	CG	-9310	1.1386226869	10.25	1.1493864136	16.25	12	-0.026343775	-0.75	8	0.7167895832	12.25	8	-0.034721525	-0.75	4	-0.215463064	-75.75	1	1.1923802851	0.5306282511	0.4450159548	-0.215463064
AT1G06883	CHG	-9309	1.1793291773	7.0833333333	0.0885361507	-4.916666667	13	-0.871784006	-20.91666667	9	1.0521939012	13.083333333	9	-0.487229187	-17.91666667	4	-0.093676277	-42.91666667	1	0.6072610154	0.2094434215	0.3448985135	-0.871784006
AT1G06883	CHG	-9292	2.2560036936	23.75	1.8761955752	28.75	13	0.802132722	14.75	8	-0.170182492	-4.25	9	0.1420261972	51.75	4	-0.116514952	-48.25	1	2.529113242	0.8911115036	0.3523414803	-0.170182492
AT1G06883	CHH	-9290	-0.371110273	-0.75	-0.09853335	-3.75	13	-0.093370261	-3.75	9	-0.093370413	-3.75	9	-0.073568545	-3.75	4	-0.026105249	-3.75	1	0	0	0	-0.371110273
AT1G06883	CHG	-9284	-1.049031316	-11	0.3091224002	3	12	-0.421988938	-8	9	-0.23476038	-5	8	-0.083053276	-30	4	-0.062266659	-30	1	-1.015302644	-0.408310064	0.4021560138	-1.049031316
AT1G06883	CHH	-9277	0.8731880104	7.4166666667	0.2152574327	1.4166666667	13	-0.351171627	-8.583333333	9	0.2795864629	3.4166666667	9	-0.138019021	-52.58333333	4	-0.121192741	-52.58333333	1	0.1058291901	0.0353068138	0.3336207506	-0.351171627
AT1G06883	CHH	-9272	0.5212812213	3.5	-1.078745638	-14.5	13	-0.688116785	-11.5	9	0.8259516517	10.5	9	-0.086139491	-22.5	4	-0.120836932	-22.5	1	-0.293300093	-0.125163166	0.4267409685	-1.078745638
AT1G06883	CHH	-9267	-0.048279168	0.0833333333	0.0623119504	1.0833333333	9	0.0623119504	1.0833333333	9	1.0005676348	17.083333333	8	-0.147383693	-20.91666667	4	-0.143419896	-20.91666667	1	0.0662724413	0.0299581875	0.4520459327	-0.147383693
AT1G06883	CHH	-9264	0.5564334251	6.25	0.6995127095	10.25	12	-0.795195201	-14.75	9	1.0716466426	19.25	9	-0.474076657	-14.75	3	-0.129374407	-47.75	1	0.4908933032	0.1671926752	0.3405886251	-0.795195201
AT1G06883	CHG	-9260	0.8203980415	11	1.2420344777	21	13	0.1016886603	3	9	0.3967383902	9	8	0.2876285535	9	4	-0.105910847	-41	1	1.0432051621	0.360002734	0.3450929377	-0.105910847
AT1G06883	CHH	-9251	0.0581374162	-1.833333333	-0.079740112	-8.833333333	13	1.4408720074	13.166666667	9	1.4408720074	13.166666667	9	-0.119296457	-8.833333333	4	-0.074932934	-8.833333333	1	0.5512665863	0.3872542365	0.7024808797	-0.119296457
AT1G06883	CHH	-9226	-1.046053423	-10.16666667	-1.861440917	-27.16666667	13	-0.851026558	-15.16666667	7	-0.865898717	-14.16666667	9	-0.274441268	-8.166666667	2	-0.16908383	-58.16666667	1	-1.956672635	-0.691155809	0.3532301708	-1.861440917
AT1G06883	CHH	-9224	-0.833682198	-4.666666667	-0.321454656	0.3333333333	13	-0.892268604	-11.66666667	8	-0.892267563	-11.66666667	8	-1.090182353	-28.66666667	3	-0.177247843	-61.66666667	1	-1.396594281	-0.50686522	0.3629294683	-1.090182353
AT1G06883	CHH	-9222	-0.017810194	0.4166666667	0.132641798	1.4166666667	12	0.5178954055	6.4166666667	8	-0.087845308	-6.583333333	9	-0.033560509	-6.583333333	3	-0.019062149	-6.583333333	1	-0.154382382	-0.107311736	0.6951035119	-0.087845308
AT1G06883	CHH	-9211	-0.033087295	-5.416666667	-0.02507081	-5.416666667	13	-0.022845141	-5.416666667	8	-0.022389895	-5.416666667	9	-0.086789517	-5.416666667	3	-0.074620694	-5.416666667	1	0	0	0	-0.086789517
AT1G06883	CHG	-9208	-0.98771763	-5.916666667	0.7423991737	13.083333333	12	0.6571180762	13.083333333	9	-0.809491927	-8.916666667	9	-0.081863633	-19.91666667	3	-0.101674443	-19.91666667	1	-0.553826957	-0.234978009	0.4242805559	-0.98771763
AT1G06883	CHH	-9207	-0.643086684	-3	-0.172730151	-1	11	0.1449908794	3	8	-0.126501576	-10	9	-0.067760313	-10	3	-0.043997573	-10	1	-0.883532745	-0.563935449	0.6382733997	-0.643086684
AT1G06883	CHH	-9202	-0.881577823	-8.833333333	0.3439707312	6.1666666667	12	1.0902946102	20.166666667	9	0.7415749812	14.166666667	8	-0.144608373	-35.83333333	3	-0.096971437	-35.83333333	1	-0.106563876	-0.038753002	0.3636598445	-0.881577823
AT1G06883	CHH	-9199	-0.037563468	-4.833333333	0.3584316544	5.1666666667	10	0.8413499947	12.166666667	6	1.6100213664	20.166666667	8	-0.037465452	-4.833333333	3	-0.01820302	-4.833333333	1	0.1626840389	0.1319164665	0.8108752858	-0.037563468
AT1G06883	CHH	-9195	-0.201945612	0.4166666667	0.9812083182	15.416666667	11	0.7107258176	12.416666667	9	0.7107256127	12.416666667	9	-0.072869191	-20.58333333	3	-0.082241671	-20.58333333	1	0.4400141801	0.178691786	0.4061046077	-0.201945612
AT1G06883	CHH	-9189	0.4329904734	-0.583333333	-1.076010651	-20.58333333	12	0.9792909466	12.416666667	8	1.3378011862	18.416666667	9	-0.068029648	-37.58333333	3	-0.113986139	-37.58333333	1	0.3128846641	0.114929968	0.3673237496	-1.076010651
AT1G06883	CHG	-9180	-0.370334378	-7.166666667	-1.301812027	-23.16666667	13	-1.940631832	-43.16666667	9	0.633637823	8.8333333333	8	-0.577239259	-21.16666667	3	-0.124382018	-54.16666667	1	-1.372488894	-0.470661306	0.3429254025	-1.940631832
AT1G06883	CHH	-9175	-0.972939387	-14.08333333	-1.858850612	-31.08333333	12	-0.317922286	-10.08333333	7	0.0692304699	18.916666667	6	-0.406539627	-14.08333333	3	-0.204564302	-81.08333333	1	-1.309520532	-0.532726888	0.4068106416	-1.858850612
AT1G06883	CG	-9172	0.5090688062	0.9166666667	0.1348717008	-1.083333333	13	0.1311905636	13.916666667	6	0.1245050939	13.916666667	8	-0.711002787	-19.08333333	3	-0.121250419	-86.08333333	1	0.6418307828	0.3169117108	0.4937620932	-0.711002787
AT1G06883	CHG	-9162	1.0803258285	8.5	-0.06176789	-3.5	12	1.1042297235	17.5	8	0.6179778736	7.5	9	-0.032680352	-3.5	3	-0.024244873	-70.5	1	0.9980127337	0.3866220334	0.3873918843	-0.06176789
AT1G06883	CHH	-9151	1.0077635587	9.3333333333	0.1627727626	1.3333333333	12	-0.548223184	-11.66666667	7	0.1896337788	2.3333333333	7	-0.203356114	-7.666666667	3	-0.076315906	-40.66666667	1	0.4847698378	0.1711026727	0.3529565155	-0.548223184
AT1G06883	CHH	-9138	0.4865524028	5.25	-0.257967541	0.25	13	-0.055073117	-7.75	9	1.0548937145	14.25	9	-0.049490447	-7.75	3	-0.010455661	-7.75	1	0.1464479744	0.0826917158	0.5646490926	-0.257967541
AT1G06883	CHG	-9132	-0.610400265	-12.25	-0.597212051	-16.25	9	-1.544964144	-36.25	8	-1.684530447	-38.25	9	0.1728704255	0.75	2	-0.09629544	-49.25	1	-1.7668145	-0.668454541	0.378338836	-1.684530447
AT1G06883	CHG	-9117	1.5789641211	15	0.1877459379	3	13	-0.17310263	-20	9	0.4781475197	9	7	0.5134862333	13	3	-0.083161297	-20	1	0.6738044261	0.2991020779	0.4439004351	-0.17310263
AT1G06883	CHG	-9100	0.7260549855	9.5833333333	0.7220468044	12.583333333	12	-1.49629335	-26.41666667	9	0.9466065149	18.583333333	9	-0.193127134	-4.416666667	3	-0.070824103	-37.41666667	1	0.3911455077	0.1369040773	0.3500080522	-1.49629335
AT1G06883	CHH	-9079	-0.308227655	-0.333333333	-0.484302595	-5.333333333	12	-0.36490547	-5.333333333	8	0.2898864988	7.6666666667	8	-0.100726854	-30.33333333	3	-0.125050879	-30.33333333	1	-0.714834495	-0.274844931	0.3844875046	-0.484302595
AT1G06883	CHH	-9078	-0.061683606	-3.25	0.4416116063	5.75	11	0.7353102584	9.75	8	-0.084301076	-3.25	7	-0.074698374	-3.25	3	-0.019935921	-3.25	1	-0.580735956	-0.513806252	0.8847501974	-0.084301076
AT1G06883	CHH	-9077	-0.115873202	-3	0.4350722806	5	12	-0.019670043	-3	9	-0.030639111	-3	9	-0.016737772	-3	3	-0.057001669	-3	1	0	0	0	-0.115873202
AT1G06883	CHH	-9072	0.656320073	5.8333333333	0.1229818893	0.8333333333	13	-0.866405604	-17.16666667	9	1.5497822445	27.833333333	9	-0.870908526	-28.16666667	3	-0.071518059	-61.16666667	1	0.4024886693	0.1416139504	0.3518458064	-0.870908526
AT1G06883	CHH	-9070	0.7798465387	5	0.1678017153		8	0.6289468875	7	5	1.9638328385	37	4	-0.090164514	-13	3	-0.11774774	-13	1	1.0845571206	0.6519891081	0.6011570029	-0.11774774
AT1G06883	CHG	-9057	-0.408323409	-4.083333333	0.6031060512	7.9166666667	13	-0.666815921	-10.08333333	8	-0.050441154	-1.083333333	9	-0.056676636	-23.08333333	3	-0.02423789	-23.08333333	1	-0.424831097	-0.176456461	0.4153567423	-0.666815921
AT1G06883	CHG	-9027	0.1881098388	3.1666666667	0.3997608623	7.1666666667	13	1.5731120618	33.166666667	8	0.3746066515	8.1666666667	8	-0.734483531	-21.83333333	3	-0.174688443	-54.83333333	1	0.6297783217	0.2248811711	0.3570798857	-0.734483531
AT1G06883	CHH	-9023	-0.758465077	-5.583333333	-0.246018906	-1.583333333	13	-0.080478764	0.4166666667	8	0.4464545795	8.4166666667	9	-0.097217185	-24.58333333	3	-0.038228867	-24.58333333	1	-0.660158834	-0.263148905	0.3986145326	-0.758465077
AT1G06883	CHG	-9018	-0.514372315	-8.333333333	-0.92033923	-18.33333333	11	-0.161458715	-6.333333333	7	0.3714132341	3.6666666667	9	-0.090625306	-63.33333333	3	-0.094997917	-63.33333333	1	-1.009645602	-0.352355283	0.3489890729	-0.92033923
AT1G06883	CHH	-9015	-1.234795269	-11.16666667	0.7283423441	9.8333333333	13	-0.20153383	-3.166666667	8	0.977850036	15.833333333	9	-0.099489098	-28.16666667	3	-0.072795721	-28.16666667	1	-0.446545739	-0.172842813	0.387066313	-1.234795269
AT1G06883	CHH	-9009	-1.137359987	-7.083333333	-0.28507091	-2.083333333	13	0.1971115764	2.9166666667	8	0.0795768291	0.9166666667	9	-0.139612538	-10.08333333	3	-0.095207766	-10.08333333	1	-0.872193646	-0.555525803	0.6369294307	-1.137359987
AT1G06883	CHH	-8995	0.6134554307	4	0.9127612861	10	13	1.3820659457	22	8	0.6864625845	10	8	-0.08471334	-28	3	-0.08884021	-28	1	1.055434448	0.4001880507	0.3791690251	-0.08884021
AT1G06883	CHH	-8991	0.0190876744	-1.416666667	0.0791790319	-0.416666667	12	2.1326588382	37.583333333	8	0.6086824861	7.5833333333	9	-0.045495546	-25.41666667	3	-0.032036589	-25.41666667	1	0.6640236914	0.2619528207	0.3944931846	-0.045495546
AT1G06883	CG	-8985	-0.21082205	-3.916666667	0.385435621	1.0833333333	13	-0.411908373	-7.916666667	6	0.1486776188	9.0833333333	7	-1.342279113	-40.91666667	2	0.1237421752	9.0833333333	1	-0.003976496	-0.002134473	0.5367722492	-1.342279113
AT1G06883	CHH	-8974	-1.389687906	-13.66666667	-0.507225786	-8.666666667	12	0.8386178824	8.3333333333	8	0.6743325882	5.3333333333	9	-0.05740193	-16.66666667	3	-0.066799191	-16.66666667	1	-0.668135499	-0.385990424	0.5777127906	-1.389687906
AT1G06883	CHG	-8968	-0.666333862	-11.5	0.0774401245	-3.5	12	-0.721288629	-18.5	7	1.1572005593	16.5	9	-0.108912452	-61.5	3	-0.09597546	-61.5	1	-0.650662084	-0.223143551	0.3429484472	-0.721288629
AT1G06883	CG	-8965	-1.779221986	-12.41666667	-0.228245473	-1.416666667	10	-0.57282404	-5.416666667	7	-0.330136602	-2.416666667	9	-0.091742593	-91.41666667	3	0.0854058149	8.5833333333	1	-2.042543359	-1.091494844	0.5343802564	-1.779221986
AT1G06883	CG	-8963	-0.642078118	-3.333333333	-0.110982278	-0.333333333	11	-0.696430714	-8.333333333	6	-0.304703895	-2.333333333	9	-0.08973287	-91.33333333	3	0.081595624	8.6666666667	1	-1.458698997	-0.818310351	0.5609864352	-0.696430714
AT1G06883	CHH	-8938	0.8227368836	6.75	1.7030605516	19.75	11	0.712350467	9.75	6	0.3395979515	3.75	9	-0.132563115	-7.25	3	-0.114187604	-7.25	1	1.2211225077	0.6830968446	0.5594007483	-0.132563115
AT1G06883	CHH	-8929	1.5420233608	20	1.2250756057	23	11	-0.991512106	-16	8	0.678728191	15	9	-0.135039651	-41	3	-0.096200849	-41	1	0.9412131408	0.3245204838	0.3447895803	-0.991512106
AT1G06883	CHH	-8918	-0.088748671	-0.25	-0.596086471	-10.25	9	-0.342470238	-5.25	8	-0.342470248	-5.25	8	-0.17318932	-43.25	3	-0.097169884	-43.25	1	-0.804331643	-0.291160337	0.3619904044	-0.596086471
AT1G06883	CHH	-8915	-0.153944117	4.3636363636	-0.185714679	3.3636363636	12	-0.618927034	-4.636363636	8	-0.163636288	3.3636363636	9	-0.173315062	-29.63636364	3	-0.152142064	-29.63636364	1	-0.667431557	-0.246216281	0.3689011678	-0.618927034
AT1G06883	CHH	-8912	0.3434727871	6	0.1429588656	5	12	0.7169841687	13	8	-0.188927785	-12	8	-0.098507102	-12	3	-0.054851553	-12	1	-0.010996526	-0.005361943	0.4876033901	-0.188927785
AT1G06883	CHG	-8903	1.3461721081	14.666666667	1.1172551245	18.666666667	11	-0.559291299	-16.33333333	7	-0.749721682	-20.33333333	8	-0.158973467	-45.33333333	2	-0.146816145	-45.33333333	1	0.1929628434	0.0972377588	0.5039195998	-0.749721682
AT1G06883	CHH	-8901	-0.779677949	-9	0.8610688059	5	11	-0.137370021	-13	7	-0.137369949	-13	7	-0.180927347	-13	3	-0.138752377	-13	1	-0.750216812	-0.631800411	0.8421570944	-0.779677949
AT1G06883	CHH	-8893	-0.048587939	-0.583333333	-0.221842573	-3.583333333	11	-0.536082953	-8.583333333	8	0.0774132505	0.4166666667	9	-0.181262309	-21.58333333	3	-0.168734235	-21.58333333	1	-0.44522971	-0.196826243	0.4420779624	-0.536082953
AT1G06883	CHH	-8892	-0.75141755	-6.333333333	-0.167772812	-9.333333333	11	-0.179651994	-9.333333333	8	-0.179650524	-9.333333333	8	-0.129678802	-9.333333333	3	-0.110906758	-9.333333333	1	-1.434614671	-1.661158683	1.1579127948	-0.75141755
AT1G06883	CHH	-8406	0.1021467946	9.6	0.596850917	22.6	3	0.1136487986	89.6	2	0.3048986138	14.6	4	0.0963166041	89.6	1	0.0963166283	89.6	1	1.0565567147	1.1249054262	1.0646900545	0.0963166041
AT1G06883	CHH	-8403	-0.139067939	-10.8	-0.194759491	-10.8	3	1.0687908641	39.2	2	1.3244519671	39.2	4	-0.135364101	-10.8	1	0.1928213997	89.2	1	0.5757061703	0.7152885066	1.2424541258	-0.194759491
AT1G06883	CHG	-8385	-0.093743722	4.1111111111	-0.13161951	-15.88888889	3	-0.13161951	-15.88888889	3	1.1576301331	34.111111111	4	0.2362611723	84.111111111	1	-0.141934554	-15.88888889	1	0.1618075443	0.1292606814	0.7988544782	-0.141934554
AT1G06883	CHH	-8371	0.8739498946	14.222222222	-0.331906177	-10.77777778	3	0.7509722807	23.222222222	3	0.2515789639	6.2222222222	4	-0.138834735	-43.77777778	1	0.1538346894	56.222222222	1	0.7900798372	0.4353180712	0.5509798513	-0.331906177
AT1G06883	CHG	-8349	0.9864084898	8.1111111111	-0.508032933	-24.88888889	2	0.0976791735	25.111111111	3	0.2871196353	0.1111111111	4	0.0407127283	25.111111111	1	0.0407127455	25.111111111	1	1.1874524469	0.810930215	0.6829159492	-0.508032933
AT1G06883	CHG	-8340	-0.18750611	-3.777777778	0.0744037091	1.2222222222	3	0.1237387024	34.222222222	3	0.4123700969	9.2222222222	4	0.0656975097	34.222222222	1	0.0656962445	34.222222222	1	0.5950500017	0.3466245981	0.5825133973	-0.18750611
AT1G06883	CHG	-8325	0.6916886114	15.1	0.0144809633	5.1	3	0.0144809633	5.1	3	0.1090230819	38.1	4	0.1464612093	38.1	1	0.1464612092	38.1	1	1.1866569068	0.7396672025	0.6233201848	0.0144809633
AT1G06883	CHH	-8293	-0.385068506	-8.6	0.9253611575	16.4	3	-0.121161644	-16.6	3	-0.162902015	-16.6	4	-0.13053291	-16.6	1	0.2248176212	83.4	1	-2.60417e-12	-2.1263e-12	0.8164965591	-0.385068506
AT1G06883	CHH	-8291	-0.385000361	-13.6	0.8810350543	11.4	3	-0.148282076	-21.6	3	-0.157157725	-21.6	4	-0.103149921	-21.6	1	-0.103149911	-21.6	1	0	0	0	-0.385000361
AT1G06883	CHH	-8290	0.5009124393	0.5	0.336003582	4.5	2	0.9239611351	21.5	3	-0.498885114	-20.5	4	-0.045932763	-45.5	1	0.1406610589	54.5	1	0.5804669891	0.3254224003	0.5606217174	-0.498885114
AT1G06883	CHH	-8277	1.05008775	16.888888889	-0.595488382	-19.11111111	3	-0.157851112	-52.11111111	3	-0.064673024	-2.111111111	4	-0.114310452	-52.11111111	1	0.1292863737	47.888888889	1	0.0202298029	0.0110498362	0.5462157126	-0.595488382
AT1G06883	CHH	-8267	2.5448246205	31.5	0.8892170076	17.5	10	0.7082406399	17.5	6	-0.115802393	0.5	9	0.0382382906	67.5	3	-0.066530993	-32.5	1	2.3160434821	0.8529958797	0.3682987329	-0.115802393
AT1G06883	CHH	-8264	-0.337000059	-8.25	-0.254340312	-8.25	12	-0.201339856	-8.25	6	0.3554202386	4.75	8	0.3626324957	8.75	3	-0.153114199	-58.25	1	-0.257667338	-0.092946112	0.360721359	-0.337000059
AT1G06883	CHG	-8263	-0.061728851	2.4444444444	-0.08361263	-12.55555556	3	-0.08361263	-12.55555556	3	-0.089005845	-12.55555556	4	-0.031221374	-12.55555556	1	-0.031173191	-12.55555556	1	-0.897559776	-0.79368841	0.884273595	-0.089005845
AT1G06883	CHG	-8261	-0.334566689	-7.75	-0.184955042	-6.75	11	-1.073937392	-28.75	7	1.3923079085	32.25	8	-0.142729045	-42.75	2	-0.077743584	-42.75	1	-0.448591906	-0.238849989	0.532443822	-1.073937392
AT1G06883	CHG	-8251	-0.187167325	-2.583333333	0.1466110585	0.4166666667	12	-0.644292442	-11.58333333	7	0.0564070422	17.416666667	9	-0.630913467	-15.58333333	3	0.0940686166	17.416666667	1	0.1030282478	0.0458533045	0.445055657	-0.644292442
AT1G06883	CG	-8248	-1.008556469	-12.5	0.3357029803	-0.5	11	-0.278426699	-8.5	6	0.1339240233	-2.5	9	0.0957640895	8.5	3	0.0738023275	8.5	1	-0.423212153	-0.21511138	0.5082826141	-1.008556469
AT1G06883	CHH	-8247	-0.361401301	-5.3	-0.067512579	-13.3	3	1.005159879	19.7	3	0.7621864664	11.7	4	-0.032714195	-13.3	1	-0.032714198	-13.3	1	0	0	0	-0.361401301
AT1G06883	CHH	-8241	0.3368645749	4.7	-0.06361757	-26.3	3	1.3541606308	40.7	3	0.976866501	23.7	4	0.0612211512	73.7	1	-0.019787542	-26.3	1	0.8218526841	0.4806884615	0.5848839711	-0.06361757
AT1G06883	CHG	-8218	2.3473013576	42.444444444	0.9809311275	32.444444444	3	0.9809311275	32.444444444	3	-0.445325983	-9.555555556	4	0.0597716378	65.444444444	1	-0.060369687	-34.55555556	1	2.0565974269	1.1349799322	0.5518726793	-0.445325983
AT1G06883	CHH	-8206	-0.180733719	-27.77777778	-0.230571455	-27.77777778	4	0.3773825303	5.2222222222	3	0.3773825303	5.2222222222	3	-0.18254813	-27.77777778	1	0.2765826635	72.222222222	1	-0.472767272	-0.550444411	1.164303122	-0.230571455
AT1G06883	CHG	-8197	1.7396778465	23.777777778	0.0000106969	-5.222222222	4	0.5422442821	11.777777778	3	0.0000106968	-5.222222222	4	0.073789395	44.777777778	1	0.0737952656	44.777777778	1	1.5511688603	0.864997436	0.557642342	0.0000106968
AT1G06883	CHG	-8195	0.5070385627	6.5833333333	0.4792527998	8.5833333333	12	0.1944652529	4.5833333333	7	0.5826494316	11.583333333	9	-0.010635947	0.5833333333	3	0.1351246648	33.583333333	1	0.9555469081	0.3629054835	0.3797882453	-0.010635947
AT1G06883	CHH	-8190	1.0425195459	10.5	0.7832849298	11.5	13	0.3741504096	7.5	6	1.3565436515	24.5	9	-0.14263823	-42.5	3	-0.156730884	-42.5	1	1.1122944388	0.3829922523	0.3443263212	-0.156730884
AT1G06883	CHG	-8188	0.9151626293	13.1	0.1084129565	2.1	4	1.4833476695	44.1	3	-0.086619487	-22.9	4	-0.056092048	-22.9	1	-0.05609205	-22.9	1	0.6100868602	0.3671462438	0.6017933966	-0.086619487
AT1G06883	CG	-8187	0.1444063562	19.333333333	0.1054893054	19.333333333	3	0.1054893054	19.333333333	3	0.0706397544	-5.666666667	4	0.1128181156	19.333333333	1	-0.165587017	-80.66666667	1	1.1814381944	1.2543599265	1.0617228497	-0.165587017
AT1G06883	CG	-8186	-1.292364541	-13.08333333	0.2114960043	-0.083333333	13	-0.512379845	-9.083333333	6	-0.13101421	-3.083333333	9	-0.175712036	-92.08333333	3	-0.263607182	-92.08333333	1	-1.416796575	-1.331433465	0.9397492125	-1.292364541
AT1G06883	CHH	-8182	0.8229840715	5.75	-0.08529406	-8.25	12	0.5223007035	5.75	7	0.3926476365	4.75	8	-0.068344677	-8.25	3	-0.046042017	-8.25	1	0.3312446999	0.2006706955	0.605808019	-0.08529406
AT1G06883	CHG	-8178	0.5888374708	9.4	-0.594371104	-15.6	4	-0.245632448	-7.6	3	0.3570295355	9.4	4	-0.069213283	-40.6	1	0.0817361583	59.4	1	0.2957015315	0.1563460704	0.5287293223	-0.594371104
AT1G06883	CHG	-8176	0.0692887713	0.3333333333	-1.715171685	-26.66666667	13	-1.394496652	-28.66666667	7	0.5339177658	9.3333333333	9	-0.792881028	-24.66666667	3	-0.064803406	-57.66666667	1	-0.997587657	-0.384746657	0.3856770427	-1.715171685
AT1G06883	CHH	-8174	-0.172466145	-7	-0.189093537	-7	13	-0.166572461	-7	7	-0.135046362	-7	9	-0.14264071	-7	3	-0.121839444	-7	1	0	0	0	-0.189093537
AT1G06883	CHH	-8171	-0.718291235	-5.5	0.0351887727	2.5	13	-1.092029102	-17.5	7	-0.851290874	-11.5	8	-0.385932662	-7.5	3	-0.14027151	-74.5	1	-1.148818844	-0.459532362	0.400004199	-1.092029102
AT1G06883	CHH	-8168	-0.035591755	-8.583333333	-0.067524963	-8.583333333	11	-0.065779378	-8.583333333	6	0.3206771731	2.4166666667	9	-0.034230842	-8.583333333	3	-0.009980858	-8.583333333	1	-1.432715354	-1.59204617	1.1112089818	-0.067524963
AT1G06883	CHH	-8165	-0.471336881	-7.333333333	-1.013244524	-16.33333333	12	-0.440199174	-10.33333333	7	-0.071920862	-24.33333333	9	-0.058445305	-24.33333333	3	-0.102281585	-24.33333333	1	-1.498944417	-0.743790913	0.4962098028	-1.013244524
AT1G06883	CHH	-8154	-0.87489694	-20.55555556	-0.205821781	-12.55555556	4	-0.046988081	-37.55555556	3	-0.205821778	-12.55555556	4	-0.034536071	-37.55555556	1	0.0836837272	62.444444444	1	-0.84307779	-0.538996508	0.6393200189	-0.87489694
AT1G06883	CG	-8136	-0.367468535	-0.888888889	0.3530304572	12.111111111	5	-0.654704194	-17.88888889	2	0.1086646411	7.1111111111	4	-0.064969455	-67.88888889	1	0.0184403883	32.111111111	1	-0.353934958	-0.211309102	0.5970280637	-0.654704194
AT1G06883	CG	-8135	-1.925872456	-17.16666667	0.0772969708	-2.166666667	13	-0.845626988	-14.16666667	5	-1.410526045	-19.16666667	8	-2.38347974	-61.16666667	3	0.0238916916	5.8333333333	1	-2.064581495	-1.091643619	0.528748137	-2.38347974
AT1G06883	CHH	-8133	0.1445084685	-1	0.4287600634	2	11	0.9829599379	10	6	-0.173930865	-7	6	-0.129377066	-7	3	-0.099830175	-7	1	0.2746929994	0.2006706954	0.7305271553	-0.173930865
AT1G06883	CHH	-8128	0.2103088615	2.5833333333	-0.099129543	-3.416666667	13	1.0352166042	13.583333333	6	0.6640418424	7.5833333333	9	-0.081442645	-3.416666667	3	-0.031177141	-3.416666667	1	0.2345554774	0.1709577981	0.7288586905	-0.099129543
AT1G06883	CHH	-8124	-1.691946644	-29.08333333	-0.40101235	-15.08333333	12	-0.474472897	-20.08333333	5	-0.172508588	-11.08333333	7	-0.138159256	-40.08333333	2	-0.123514907	-40.08333333	1	-1.794719636	-0.887728197	0.494633356	-1.691946644
AT1G06883	CG	-8122	-0.817883132	-16.55555556	0.138722169	14.444444444	5	0.1277721111	14.444444444	3	-0.264797409	-10.55555556	4	-0.156624945	-85.55555556	1	0.1087815817	14.444444444	1	-0.268728612	-0.174353387	0.6488084243	-0.817883132
AT1G06883	CG	-8121	-1.184906304	-9.25	0.1697400936	6.75	11	0.2041418425	8.75	4	0.8369625484	19.75	7	0.0929795643	33.75	2	-0.131547795	-66.25	1	-0.465304099	-0.190689802	0.4098175851	-1.184906304
AT1G06883	CHG	-8120	-1.942752403	-25.08333333	-0.040857772	-5.083333333	13	-0.081958804	-36.08333333	5	0.7782707621	7.9166666667	9	-0.079806515	-36.08333333	3	-0.137217874	-36.08333333	1	-1.568095379	-0.66813337	0.4260795479	-1.942752403
AT1G06883	CHH	-8116	1.0046937971	-1	-0.171954792	-10	13	0.5748646154	-1	6	0.4463618817	-4	7	-0.141582453	-18	3	-0.154921874	-18	1	0.6765504282	0.371942416	0.549763034	-0.171954792
AT1G06883	CHG	-8112	1.1204338716	21.3	0.1948607049	7.3	5	-0.074412724	0.3	3	-0.412448604	-7.7	4	-0.073677022	-32.7	1	-0.073676965	-32.7	1	0.4113161744	0.2231435511	0.5425110049	-0.412448604
AT1G06883	CHG	-8110	0.3898631565	5.75	0.9342917682	13.75	13	1.2317793332	25.75	6	1.7722009737	31.75	9	-0.128908909	-24.25	3	-0.093066553	-24.25	1	1.2130578099	0.4678082387	0.3856438126	-0.128908909
AT1G06883	CHG	-8101	0.0512907434	18.8	-0.097755661	-1.2	5	0.0745359788	18.8	3	-1.370768406	-31.2	4	0.0711522749	18.8	1	-0.134750375	-81.2	1	-0.023181179	-0.021341107	0.9206221862	-1.370768406
AT1G06883	CHG	-8099	1.6982462621	18.416666667	0.7891246594	13.416666667	13	0.0336923633	3.4166666667	4	0.2284401693	6.4166666667	9	-0.290767436	-4.583333333	3	0.1123959532	28.416666667	1	1.4753135518	0.6759941013	0.4582036819	-0.290767436
AT1G06883	CG	-8093	-2.187016895	-22.75	0.0767051542	29.25	13	0.5623466207	12.25	6	0.3282377846	7.25	9	-0.22291596	-3.75	3	0.0502296889	29.25	1	0.3303784897	0.2069448664	0.6263872281	-2.187016895
AT1G06883	CHH	-8081	-0.498991284	-4.833333333	-0.124152438	-2.833333333	12	-0.069829949	-10.83333333	6	-0.167690672	-10.83333333	9	1.2158705151	22.166666667	3	-0.081525973	-10.83333333	2	-0.663573808	-0.432460612	0.6517144091	-0.498991284
AT1G06883	CG	-8074	0.8875764928	10.222222222	0.0739472468	25.222222222	4	-0.190554638	-7.777777778	3	0.1312416763	0.2222222222	4	0.0539536851	25.222222222	1	-0.09059528	-74.77777778	1	0.7833738152	0.496814887	0.6341989958	-0.190554638
AT1G06883	CG	-8073	-0.52900245	-6.416666667	0.9812582712	11.583333333	12	-0.696150283	-13.41666667	6	0.5532002996	7.5833333333	8	0.0755040091	19.583333333	3	0.0759543498	19.583333333	2	0.268940164	0.121017745	0.4499801858	-0.696150283
AT1G06883	CHH	-8062	0.9402589751	20.4	-0.254979288	-0.6	4	1.1550095534	41.4	3	1.5517154666	49.4	4	0.1202409382	74.4	1	-0.084279159	-25.6	1	1.4412002721	0.788457355	0.5470838233	-0.254979288
AT1G06883	CHH	-8052	-0.866526576	-17.66666667	-1.017062087	-23.66666667	13	0.649978552	12.333333333	6	-0.015675092	-4.666666667	8	-0.173640893	-54.66666667	3	-0.013509895	-4.666666667	2	-1.084203513	-0.432255388	0.3986847327	-1.017062087
AT1G06883	CHH	-8044	-0.35518252	-9.7	0.7105495625	7.3	4	-0.12013855	-17.7	3	1.5906869107	32.3	4	0.1736054546	82.3	1	-0.103332313	-17.7	1	0.8198102923	0.8123632777	0.9909161733	-0.35518252
AT1G06883	CG	-8034	1.0673898144	20.7	-0.29215243	-2.3	5	-1.30843e-5	4.7	3	-1.083657062	-29.3	3	0.0681330251	37.7	1	0.0681314215	37.7	1	0.4343502223	0.25131442	0.5785985759	-1.083657062
AT1G06883	CG	-8033	-0.105086452	-9.833333333	1.0458014482	14.166666667	6	-1.27660859	-43.83333333	4	-0.55184733	-18.83333333	8	-0.885836114	-35.83333333	3	-0.092850744	-68.83333333	2	-0.68887015	-0.289325477	0.4200000211	-1.27660859
AT1G06883	CHG	-8032	0.2867088977	-5.25	0.1548334923	-5.25	12	-0.063481377	-22.25	5	1.523684768	15.75	8	0.8229401893	10.75	3	-0.042450341	-22.25	2	0.5579343396	0.2671604367	0.4788384901	-0.063481377
AT1G06883	CHH	-8030	0.4888451118	-0.833333333	-0.153149317	-19.83333333	12	0.2727595814	-2.833333333	6	0.5877632941	2.1666666667	9	-0.133837497	-19.83333333	3	-0.106588924	-19.83333333	1	-0.234817825	-0.16258051	0.6923686884	-0.153149317
AT1G06883	CHH	-8028	0.294426019	10	0.6210688812	19	5	1.3345579275	46	3	0.9522261048	29	4	-0.032288045	-21	1	0.1360591327	79	1	1.172378705	0.6469577975	0.5518334603	-0.032288045
AT1G06883	CHH	-8020	-0.951236866	-17.66666667	-0.121919177	-10.66666667	13	1.1973322011	16.333333333	6	1.1592181369	10.333333333	9	-0.098327655	-33.66666667	3	0.7331611635	16.333333333	2	0.1806066119	0.0849207858	0.4701975467	-0.951236866
AT1G06883	CHH	-8012	0.3053831029	10.7	0.4018008962	15.7	4	0.7498456496	32.7	3	0.4018008962	15.7	4	-0.154986751	-34.3	1	0.1864958107	65.7	1	0.5949854149	0.3254223995	0.5469418097	-0.154986751
AT1G06883	CHH	-8010	0.708536899	17.888888889	0.5063854508	15.888888889	5	0.1403275036	55.888888889	3	0.1960613442	5.8888888889	4	-0.151935245	-44.11111111	1	0.1358523599	55.888888889	1	1.2298913446	0.6557913939	0.5332108375	-0.151935245
AT1G06883	CHG	-8002	0.3464173467	1	-0.432481579	-14	5	-0.109095491	-7	3	0.2186067878	1	4	0.0690308429	26	1	0.0690315894	26	1	0.2844679304	0.1656197086	0.5822087163	-0.432481579
AT1G06883	CHG	-8000	0.3975784556	5.9166666667	0.1146205619	3.9166666667	14	-1.082358555	-15.08333333	6	-0.512124245	-4.083333333	9	-0.790844693	-15.08333333	3	0.1311415419	17.916666667	2	-0.186930436	-0.087011377	0.4654746366	-1.082358555
AT1G06883	CHG	-7998	0.7997689122	10	-1.016451991	-27	5	0.0752354559		3	0.4124309222	8	4	0.0839202995	33	1	0.0839223711	33	1	0.4733579708	0.2671604362	0.5643940795	-1.016451991
AT1G06883	CHG	-7996	0.5272603548	1	-0.227199925	-5	13	-1.264797045	-23	6	-0.725874908	-12	9	-2.004683456	-57	3	0.150451845	10	2	-0.656802803	-0.409613404	0.6236474662	-2.004683456
AT1G06883	CHG	-7993	1.3100298571	12	-0.892454144	-17	12	0.4448689688	8	4	-0.521124395	-13	7	-0.099133071	-42	3	-0.152325281	-42	1	-0.011509837	-0.005133855	0.446040643	-0.892454144
AT1G06883	CHH	-7991	0.3253473937	6.3333333333	-0.669331439	-15.66666667	5	0.1560464923	44.333333333	3	-0.230031178	-5.666666667	4	0.122650581	44.333333333	1	0.1226505811	44.333333333	1	0.5224628872	0.2793138002	0.5346098393	-0.669331439
AT1G06883	CHH	-7985	-0.463231498	-4.583333333	1.0981819295	6.4166666667	14	-0.045540467	-7.583333333	6	-0.047680745	-7.583333333	9	-0.032763553	-7.583333333	3	-0.03448995	-7.583333333	2	0	0	0	-0.463231498
AT1G06883	CHH	-7981	-0.830174496	-15.66666667	-0.391626716	-11.66666667	14	-1.026547633	-28.66666667	6	-0.96217551	-23.66666667	8	-0.062443951	-61.66666667	3	-0.080278986	-61.66666667	2	-1.676169022	-0.594217555	0.3545093289	-1.026547633
AT1G06883	CHH	-7980	0.7386621052	11.9	0.5798644437	13.9	5	-0.082900894	-26.1	3	-0.096496822	-1.1	4	-0.029423333	-26.1	1	-0.02942331	-26.1	1	0.2015122913	0.115831775	0.5748124557	-0.096496822
AT1G06883	CHH	-7974	-1.950831704	-23.5	-0.791081297	-13.5	14	-1.286922998	-30.5	6	-1.266891593	-25.5	8	-0.058967828	-63.5	3	-0.110770362	-63.5	2	-2.661922099	-0.950871065	0.3572122061	-1.950831704
AT1G06883	CHH	-7972	-0.864538392	-8.7	0.3269152691	8.3	4	0.6212786785	16.3	3	0.3269152699	8.3	4	-0.055966965	-16.7	1	0.0962690097	83.3	1	0.1026976803	0.0689928715	0.6718055492	-0.864538392
AT1G06883	CHH	-7968	-0.266547899	-4.4	-0.154838493	-19.4	4	0.5979966187	13.6	3	0.3404377208	5.6	4	-0.131497314	-19.4	1	0.1798725735	80.6	1	0.0464469775	0.0312525435	0.6728649563	-0.266547899
AT1G06883	CHH	-7966	0.0309834044	1.4	0.432478142	10.4	5	-0.05511762	-29.6	2	0.7787896865	20.4	4	-0.032389696	-29.6	1	0.0576522777	70.4	1	0.3517484112	0.1969203503	0.5598329487	-0.05511762
AT1G06883	CHH	-7957	-1.389392554	-25.44444444	-0.378106191	-13.44444444	5	1.2629695386	33.555555556	3	-0.131717228	-8.444444444	4	-0.153487758	-33.44444444	1	0.1525261775	66.555555556	1	-0.337495554	-0.243924134	0.7227476961	-1.389392554
AT1G06883	CHH	-7941	-0.082402205	-26	0.1828138708	-6	5	-0.07029065	-26	2	-0.073036665	-26	3	-0.071404718	-26	1	-0.071404719	-26	1	-1.385572397	-1.568615918	1.1321067893	-0.082402205
AT1G06883	CHG	-7939	0.3493649891		0.1727700678	-2	5	0.3585822331	5	3	0.0886751233	38	3	0.1111872492	38	1	-0.081959104	-62	1	0.7430219353	0.3995999885	0.5378037573	-0.081959104
AT1G06883	CHG	-7937	1.2147196583	13.666666667	0.2710385366	3.6666666667	14	-0.277574318	-7.333333333	5	0.3822666496	7.6666666667	8	-0.015182951	-0.333333333	3	0.1594375698	32.666666667	2	1.2521778132	0.4955113888	0.3957196682	-0.277574318
AT1G06883	CHG	-7934	0.9207090329	14.2	0.4853226143	12.2	4	-0.942046182	-29.8	3	-0.139259728	-62.8	3	0.1137049216	37.2	1	0.1137048586	37.2	1	0.1164901328	0.0645385211	0.5540256463	-0.942046182
AT1G06883	CHG	-7932	1.2600635613	15.25	-0.955226767	-10.75	14	0.6313489616	15.25	6	1.0668487739	21.25	9	-0.147738551	-0.75	3	-0.598580282	-17.75	2	0.6202627543	0.2734165072	0.4408075534	-0.955226767
AT1G06883	CHH	-7927	-0.656502442	-8.416666667	0.395617602	4.5833333333	13	-0.332950573	-8.416666667	6	0.2395764025	2.5833333333	9	0.870949607	25.583333333	3	-0.13434036	-41.41666667	2	-0.259045974	-0.09160353	0.3536188138	-0.656502442
AT1G06883	CHG	-7924	1.4892759129	24.2	-0.174647117	-1.8	5	0.3764879059	11.2	3	1.0925744959	28.2	4	0.116713495	78.2	1	-0.040920904	-21.8	1	1.4282174217	0.8039615469	0.5629125753	-0.174647117
AT1G06883	CHG	-7922	0.7503030705	10.75	-0.685886992	-8.25	13	-0.307967407	-4.25	6	-0.05486156	1.75	9	-0.089807455	-54.25	1	-0.149839639	-54.25	2	-0.193620038	-0.06820825	0.3522788803	-0.685886992
AT1G06883	CHH	-7921	1.0674905625	15.111111111	-0.029075057	-26.88888889	4	0.3141259755	6.1111111111	3	3.9263433e-6	-1.888888889	4	0.0460899323	73.111111111	1	-0.034576521	-26.88888889	1	0.5824790595	0.344840462	0.5920220759	-0.034576521
AT1G06883	CHG	-7917	2.2994875275	38.7	-0.453901245	-10.3	5	0.1196841006	2.7	3	-0.205724271	-5.3	4	0.0456630343	69.7	1	0.0456674444	69.7	1	1.5299963762	0.9026176998	0.5899476063	-0.453901245
AT1G06883	CHG	-7915	0.7361377377	4	-0.705616488	-15	13	1.1937856886	22	6	-0.696616402	-17	9	0.0825431948	39	3	-0.1031145	-61	2	0.3106984481	0.1075559062	0.3461745846	-0.705616488
AT1G06883	CHG	-7907	0.2115956789	20.8	-0.177622207	-4.2	4	-0.452870176	-12.2	3	-0.177622207	-4.2	4	0.1362880662	20.8	1	0.1362880663	20.8	1	0.7189584182	0.6650640463	0.9250382629	-0.452870176
AT1G06883	CHG	-7905	-0.184256242	-5.083333333	0.3357140457	1.9166666667	14	0.3852702385	5.9166666667	6	0.1896939564	0.9166666667	9	-0.306823323	-10.08333333	3	-0.730049541	-27.08333333	2	0.0843651404	0.0327540197	0.3882411566	-0.730049541
AT1G06883	CHG	-7902	2.1226966754	41.5	-0.961137217	-25.5	4	-0.04166905	-0.5	2	-0.057235061	-0.5	4	0.0786305397	49.5	1	0.0786304013	49.5	1	1.454563348	0.8266785732	0.5683345276	-0.961137217
AT1G06883	CHG	-7900	0.3325575016	0.5	-0.685762167	-19.5	13	1.2284320959	25.5	6	0.6023371722	9.5	9	-0.579226633	-24.5	3	-0.075946391	-7.5	2	0.4092342353	0.1686602679	0.4121362617	-0.685762167
AT1G06883	CHH	-7890	0.8469298599	8.3333333333	-0.075368265	-36.66666667	4	1.1549595845	30.333333333	3	0.7365772449	13.333333333	4	0.0661394342	63.333333333	1	-0.082269131	-36.66666667	1	0.8029243897	0.4519851164	0.5629236354	-0.082269131
AT1G06883	CHH	-7852	0.8312001095	3.8	-0.087661732	-19.2	5	-0.074929632	-19.2	3	-0.074929691	-19.2	3	-0.03051027	-19.2	1	-0.030510249	-19.2	1	-0.156289004	-0.127339422	0.8147689148	-0.087661732
AT1G06883	CHH	-7849	1.5976306247	18.25	0.1520221915	3.25	13	-0.181355548	-19.75	6	0.8997528159	18.25	8	0.208287532	5.25	4	-0.175588236	-19.75	2	0.6603534722	0.3066265883	0.4643370576	-0.181355548
AT1G06883	CG	-7844	1.1010364345	6.75	0.8132187158	6.75	14	-1.065067308	-19.25	6	-0.492692129	-8.25	9	0.0766690459	13.75	4	-0.108634734	-86.25	1	0.4585398399	0.2299003338	0.5013748289	-1.065067308
AT1G06883	CHH	-7838	1.4762750528	15.416666667	-0.883147195	-13.58333333	14	0.0636886433	0.4166666667	6	-0.595653545	-11.58333333	8	-0.886772292	-24.58333333	4	-0.117520295	-49.58333333	2	-0.143330148	-0.058610808	0.4089217013	-0.886772292
AT1G06883	CHG	-7831	2.1155825356	41.111111111	0.7133337792	25.111111111	3	0.7133337792	25.111111111	3	-0.718356513	-16.88888889	4	0.0756795497	58.111111111	1	0.0756795499	58.111111111	1	1.7741250632	1.1275834758	0.6355715836	-0.718356513
AT1G06883	CHG	-7829	1.1214021923	11.833333333	0.8659644106	11.833333333	14	-0.523167452	-12.16666667	6	0.2991941089	4.8333333333	8	1.1212281418	29.833333333	4	-0.083154175	-45.16666667	1	1.1026764104	0.3822082459	0.3466186837	-0.523167452
AT1G06883	CG	-7821	1.428667988	15	0.0627496146	23	5	0.0417392458	23	3	0.1684279487	-2	4	-0.071980203	-77	1	0.0500478699	23	1	1.62617914	1.1856236405	0.7290855056	-0.071980203
AT1G06883	CG	-7820	0.5341649196	3.25	0.6773682047	6.25	14	-1.215486298	-19.75	6	0.1087286587	1.25	8	-1.727775234	-36.75	4	0.0506042124	13.25	2	-0.029149526	-0.014440697	0.4954007554	-1.727775234
AT1G06883	CHG	-7813	0.9379704562	12.888888889	-0.490699087	-12.11111111	5	-0.156014964	-5.111111111	3	0.1677494156	2.8888888889	4	-0.100059587	-72.11111111	1	0.0857696164	27.888888889	1	0.2639130103	0.1560042459	0.5911199517	-0.490699087
AT1G06883	CHG	-7811	0.1938378912	-1.5	-0.356267982	-5.5	14	-2.331342221	-41.5	6	-0.952238501	-13.5	9	-1.96172758	-41.5	4	0.0876647222	8.5	2	-0.977494446	-0.601359951	0.6152054912	-2.331342221
AT1G06883	CHG	-7809	1.4739977036	20.777777778	-0.02704454	-4.222222222	5	-0.133380957	-64.22222222	1	-0.386535204	-14.22222222	4	-0.133380958	-64.22222222	1	0.1083080034	35.777777778	1	0.3330433538	0.2296304498	0.6894911645	-0.386535204
AT1G06883	CHG	-7807	0.4829878225	3.4166666667	0.442522556	5.4166666667	14	-1.852755169	-40.58333333	6	-1.057453745	-17.58333333	9	-0.953510661	-23.58333333	4	-0.685892633	-23.58333333	2	-0.548025174	-0.250234789	0.4566118512	-1.852755169
AT1G06883	CHH	-7802	0.8186464438	2.5833333333	0.4331405473	0.5833333333	14	0.4764602397	3.5833333333	6	0.0754109993	-2.416666667	9	-0.066397632	-13.41666667	4	-0.079000447	-13.41666667	2	0.5947742398	0.3191369692	0.5365682436	-0.079000447
AT1G06883	CHH	-7798	-0.668645686	-12.25	-0.563362527	-13.25	14	-0.16903751	-9.25	5	-0.598423963	-16.25	9	-0.212668025	-49.25	4	-0.156630654	-49.25	2	-1.300149719	-0.473055595	0.3638470157	-0.668645686
AT1G06883	CHH	-7790	-0.933207836	-9.583333333	-0.241057075	-2.583333333	14	-1.336119612	-32.58333333	5	0.1151198631	3.4166666667	9	-0.66866956	-19.58333333	3	-0.131741397	-52.58333333	2	-1.230397417	-0.428760671	0.3484733182	-1.336119612
AT1G06883	CHH	-7789	-1.253138518	-9.25	0.0595817957	2.75	12	-0.060213637	-22.25	5	0.0500614053	2.75	8	-0.055006177	-22.25	4	-0.034835126	-22.25	2	-1.351630045	-0.630969936	0.4668214783	-1.253138518
AT1G06883	CHH	-7787	-1.609873465	-14.83333333	0.1918469199	3.1666666667	13	-0.122064431	-27.83333333	4	-0.186113183	-2.833333333	8	-0.122064415	-27.83333333	4	-0.084464776	-27.83333333	2	-1.602458426	-0.710388987	0.4433119609	-1.609873465
AT1G06883	CHH	-7786	-0.167398064	-2.583333333	0.4520778897	2.4166666667	14	-0.029381653	-11.58333333	5	0.089886807	-0.583333333	9	-0.033191462	-11.58333333	4	-0.100993569	-11.58333333	2	-0.235771252	-0.137890159	0.5848472109	-0.167398064
AT1G06883	CHH	-7784	-0.76242402	-7.083333333	0.4008152524	1.9166666667	13	0.5608287351	6.9166666667	5	-0.028299429	-2.083333333	9	-0.08091811	-13.08333333	4	-0.052951082	-13.08333333	2	-0.387621253	-0.220990698	0.5701201779	-0.76242402
AT1G06883	CHH	-7780	-0.219703647	2.0833333333	0.1266387742	6.0833333333	13	-0.115484365	1.0833333333	3	-0.421592481	-2.916666667	7	-0.152616693	-31.91666667	4	-0.120850918	-31.91666667	2	-0.660713515	-0.244664688	0.3703037437	-0.421592481
AT1G06883	CHG	-7770	-0.104546422	1.4	0.182846778	6.4	5	-0.088385749	-13.6	3	1.4453119907	36.4	4	-0.031992739	-13.6	1	0.033054731	86.4	1	0.5291857205	0.356674947	0.6740071268	-0.104546422
AT1G06883	CHG	-7768	0.0364841135	7.25	-0.489197112	0.25	14	-0.062524082	-20.75	6	1.6356166224	35.25	9	-0.093555478	-20.75	4	-0.075632787	-20.75	2	-0.320439663	-0.123298216	0.384778261	-0.489197112
AT1G06883	CHH	-7765	-0.525686433	-13.22222222	-0.092094131	-36.22222222	5	0.0495605832	-3.222222222	3	-0.260791434	-11.22222222	4	0.1421076029	63.777777778	1	0.1421076028	63.777777778	1	-0.422411067	-0.251314463	0.5949523635	-0.525686433
AT1G06883	CHG	-7750	-0.646921183	-8.75	-0.69582695	-11.75	13	-0.68540961	-13.75	6	-0.354531424	-5.75	8	0.137437762	19.25	4	-0.094499793	-80.75	2	-1.086507817	-0.433099086	0.3986157109	-0.69582695
AT1G06883	CHH	-7745	0.4927384911	3.5833333333	-0.235411234	-5.416666667	12	0.5154304464	11.583333333	6	0.6070310114	11.583333333	9	-0.153936194	-5.416666667	4	-0.147782946	-55.41666667	2	0.3241129449	0.1116593178	0.3445074304	-0.235411234
AT1G06883	CHG	-7712	-0.463013789	-2	0.32168772	4	13	0.3234393569	6	6	1.1620321606	18	7	1.8445778479	39	4	-0.104928631	-11	2	0.5507231995	0.2724146003	0.4946488555	-0.463013789
AT1G06883	CHH	-7695	-0.757687339	-4.083333333	1.3306559632	24.916666667	13	1.1633617051	29.916666667	6	1.1250660686	25.916666667	8	0.346748651	12.916666667	4	-0.201154956	-37.08333333	2	0.637789788	0.2696911114	0.4228526648	-0.757687339
AT1G06883	CHH	-7684	-0.907444595	-4.75	0.3924731978	4.25	13	-0.129635664	-10.75	6	0.0801454149	2.25	8	-0.10620785	-10.75	4	-0.065526433	-10.75	2	-0.822496811	-0.480814545	0.5845792214	-0.907444595
AT1G06883	CHH	-7676	0.3420846381	-4.083333333	-0.083840979	-8.083333333	13	0.3701767499	0.9166666667	5	-0.933440014	-25.08333333	7	-0.095447979	-39.08333333	4	0.5263208751	10.916666667	2	-0.148007156	-0.054604141	0.368929064	-0.933440014
AT1G06883	CG	-7674	-0.732309054	-13.41666667	1.0718886832	9.5833333333	12	0.1415310854	26.583333333	3	-0.556698289	-16.41666667	7	-0.713123813	-23.41666667	4	-0.513341595	-23.41666667	2	-0.250272295	-0.093852905	0.3750031764	-0.732309054
AT1G06883	CHH	-7672	0.0183508718	-5.333333333	-0.447655532	-9.333333333	13	0.3324986864	-0.333333333	6	0.1766004051	-3.333333333	7	-0.042592054	-17.33333333	3	-0.098195119	-17.33333333	2	-0.195571608	-0.104710954	0.5354097937	-0.447655532
AT1G06883	CG	-7660	0.8540042662	6.4545454545	0.3514706588	2.4545454545	12	0.4696260403	7.4545454545	5	0.0789575586	-1.545454545	7	-0.123004301	-5.545454545	3	0.0409688654	27.454545455	2	0.9083185772	0.3719424164	0.4094845418	-0.123004301
AT1G06883	CHH	-7657	0.7524715045	2.6666666667	-0.020245126	-3.333333333	12	1.8067526341	46.666666667	3	-0.176886235	-6.333333333	7	-0.042336307	-20.33333333	4	-0.078840451	-20.33333333	2	0.5492440543	0.2488960474	0.4531611138	-0.176886235
AT1G06883	CHH	-7644	-1.43500835	-15	-0.06464157	-21	13	0.0266732406	-4	6	-0.117217036	-21	8	-0.077382912	-21	4	-0.019451817	-21	2	-2.139565085	-1.420527533	0.6639328446	-1.43500835
AT1G06883	CG	-7639	-1.821791289	-12.16666667	-0.172252791	-2.166666667	13	-0.901257744	-11.16666667	6	-0.631291384	-6.166666667	8	0.1420494857	5.8333333333	4	-1.797047516	-44.16666667	2	-1.664189329	-0.958254931	0.5758088424	-1.821791289
AT1G06883	CG	-7625	-0.461300005	-7.166666667	0.7746469406	4.8333333333	13	0.0606286849	12.833333333	6	-0.811953864	-16.16666667	7	-0.454216452	-12.16666667	4	-1.13331588	-37.16666667	2	-0.236335884	-0.108297375	0.4582350063	-1.13331588
AT1G06883	CHH	-7621	-0.15997705	-7.25	0.455144819	1.75	12	1.0846439248	17.75	6	-1.509708106	-36.25	7	-1.267757463	-40.25	4	-0.275485223	-15.25	2	-0.390766813	-0.135142996	0.3458405161	-1.509708106
AT1G06883	CHH	-7609	-1.123730452	-12.58333333	-0.332505075	-6.583333333	12	1.2983518222	27.416666667	6	-0.733535521	-14.58333333	8	-0.110009164	-39.58333333	3	-0.110009164	-39.58333333	3	-1.136233345	-0.419359919	0.3690790457	-1.123730452
AT1G06883	CHH	-7592	-0.936916048	-8.083333333	-0.679110761	-9.083333333	13	0.062020104	2.9166666667	6	0.0707591783	2.9166666667	8	-0.889292183	-22.08333333	4	-0.112987166	-47.08333333	2	-1.139786821	-0.392042088	0.3439608885	-0.936916048
AT1G06883	CG	-7585	-2.280616394	-27.5	-0.90330638	-15.5	13	-1.909485523	-44.5	6	-0.928800288	-20.5	7	0.0481314464	-2.5	4	-0.09234999	-77.5	2	-2.613280809	-0.976915334	0.3738271566	-2.280616394
AT1G06883	CHG	-7570	0.6025241908	-0.333333333	0.0234059271	-5.333333333	13	-0.544707688	-15.33333333	6	0.6881021265	5.6666666667	8	0.1429751406	17.666666667	4	0.1454077006	17.666666667	3	0.80368054	0.3352608494	0.4171568587	-0.544707688
AT1G06883	CHH	-7563	-0.434649622	0.3333333333	-0.505552552	-1.666666667	13	-0.126190684	-9.666666667	6	-0.012821393	3.3333333333	8	0.692205574	15.333333333	4	-0.082041551	-9.666666667	3	-0.648829649	-0.354256563	0.5459931793	-0.505552552
AT1G06883	CHH	-7545	-0.773222452	-2.166666667	0.9424129655	10.833333333	12	-0.025745059	-6.166666667	6	1.4593772707	18.833333333	8	-0.020658861	-6.166666667	4	-0.117056182	-6.166666667	3	0.0418461241	0.0264332571	0.6316775485	-0.773222452
AT1G06883	CG	-7542	1.9187130934	21.25	0.1790384554	-3.75	7	1.2095406969	22.25	6	0.5019158512	6.25	6	0.3872313914	6.25	3	-0.076449874	-10.75	2	2.0069104406	0.9709937106	0.4838251329	-0.076449874
AT1G06883	CHH	-7538	1.170769125	8.5	0.4844072534	4.5	12	2.9014020367	54.5	6	2.0597333963	30.5	7	-0.075394928	-12.5	4	-0.055332795	-12.5	3	1.9481631414	0.9016919325	0.4628421067	-0.075394928
AT1G06883	CHG	-7531	0.3141300593	-3.083333333	0.3316333058	-1.083333333	12	0.2427673087	-1.083333333	6	1.5388920241	23.916666667	8	0.7216635665	15.916666667	3	-0.391150297	-18.08333333	3	0.8874847467	0.3042921079	0.3428702398	-0.391150297
AT1G06883	CHG	-7521	0.6784167285	-0.916666667	1.0999020206	9.0833333333	12	0.8016854817	9.0833333333	6	1.802605554	30.083333333	8	0.953062528	17.083333333	4	0.1492063729	42.083333333	3	2.0472512905	0.7191226614	0.3512625268	0.1492063729
AT1G06883	CHH	-7508	0.6737582226		-0.076265793	-6	12	0.3745068291	2	4	-0.218999914	-9	7	2.21405746	52	4	-0.081234126	-23	3	0.8251711323	0.3563404142	0.4318381973	-0.218999914
AT1G06883	CHH	-7505	-0.150414454	-2.666666667	-0.173438927	-9.666666667	11	0.8453812879	10.333333333	5	1.410384144	15.333333333	8	-0.057288814	-9.666666667	4	-0.05469799	-9.666666667	3	0.0585172299	0.0370412717	0.632997696	-0.173438927
AT1G06883	CHH	-7502	0.5346894007	0.6666666667	0.0357171247	-4.333333333	11	-0.076967194	-6.333333333	4	0.102845941	-2.333333333	7	0.9727391803	18.666666667	4	-0.103188415	-31.33333333	3	0.383045917	0.1511386294	0.394570527	-0.103188415
AT1G06883	CHH	-7485	0.3538804344	-5.833333333	0.5536880759	-1.833333333	12	0.4080588012	-1.833333333	6	0.7102067308	3.1666666667	8	-0.029942999	-9.833333333	4	1.4009606148	32.166666667	3	0.9197734263	0.3462165281	0.3764150151	-0.029942999
AT1G06883	CHG	-7462	-0.062179907	-1.833333333	-0.116867824	-2.833333333	12	-0.085631498	-2.833333333	6	-0.33692989	-6.833333333	8	-0.748529529	-19.83333333	4	-1.172169987	-36.83333333	3	-0.540155296	-0.192030359	0.3555095357	-1.172169987
AT1G06883	CHG	-7454	1.0899335734	8.8333333333	1.4291971579	19.833333333	12	0.138807397	27.833333333	6	-0.460094493	-9.166666667	8	-1.663766065	-47.16666667	4	-0.137642455	-5.166666667	3	1.0511326184	0.4079682383	0.3881225177	-1.663766065
AT1G06883	CHH	-7450	-0.521337241	-10.5	-0.526533461	-13.5	12	0.4063551831	3.5	6	-1.458541505	-33.5	8	-0.277315651	-13.5	3	-0.137781243	-46.5	1	-1.006790415	-0.37284645	0.3703317434	-1.458541505
AT1G06883	CHH	-7448	-1.426993515	-15.5	-0.478842292	-10.5	12	2.1163229053	31.5	6	-0.066058604	-5.5	8	-0.071350691	-18.5	4	-0.076844685	-18.5	3	-0.491897841	-0.322206675	0.655027626	-1.426993515
AT1G06883	CHG	-7443	0.4109709258	3.3333333333	0.0533254353	24.333333333	11	0.0421741852	24.333333333	5	-0.186461899	-4.666666667	7	-1.044747778	-25.66666667	4	-0.309407866	-8.666666667	3	0.8688251668	0.3713396173	0.4274043059	-1.044747778
AT1G06883	CHH	-7439	-1.587056329	-12.25	0.350274072	7.75	12	2.2526267512	57.75	6	-0.928259479	-12.25	8	0.1859072461	7.75	3	-0.055622878	-25.25	3	-0.160655884	-0.078923759	0.4912596816	-1.587056329
AT1G06883	CHH	-7435	-0.980156939	-4.333333333	-0.095972623	2.6666666667	12	1.4623175785	35.666666667	4	-0.374561977	-1.333333333	8	-0.09977324	-14.33333333	4	-0.08507784	-14.33333333	3	-0.741756456	-0.361455167	0.4872962877	-0.980156939
AT1G06883	CHH	-7433	-1.287758271	-5.916666667	0.3705314915	10.083333333	11	2.5294485918	66.083333333	6	-0.056582602	-16.91666667	7	-0.062454347	-16.91666667	4	-0.078790234	-16.91666667	3	-0.085412793	-0.054375231	0.6366169422	-1.287758271
AT1G06883	CG	-7431	-3.116061206	-30.5	-1.196272259	-13.5	12	-0.350069433	-5.5	6	-0.195226365	-2.5	7	-0.754524576	-13.5	4	-1.37691033	-38.5	2	-2.630280317	-1.241713132	0.4720839541	-3.116061206
AT1G06883	CHH	-7429	-1.719499131	-9.166666667	-0.038424457	4.8333333333	11	1.4111037476	36.833333333	4	-0.427277534	-0.166666667	8	-0.113386995	-13.16666667	4	-0.118341187	-13.16666667	3	-1.314394798	-0.687667715	0.5231820118	-1.719499131
AT1G06883	CHH	-7427	-0.031073349	-6	0.9909092519	11	12	0.7451017958	11	6	-0.031886843	-6	8	-0.059597379	-6	4	-0.027556902	-6	3	-0.70130545	-0.51082562	0.728392486	-0.059597379
AT1G06883	CHH	-7415	-0.805596598	-2.166666667	0.2303637906	4.8333333333	10	1.7847478885	27.833333333	6	0.447905133	7.8333333333	8	-0.053650918	-5.166666667	4	-0.062361499	-5.166666667	3	0.2021082912	0.1516032027	0.750108775	-0.805596598
AT1G06883	CHG	-7412	-0.359667989	1.75	0.2357998683	7.75	11	-0.203162609	0.75	5	1.5227373834	30.75	8	-0.119113264	-19.25	4	-0.09238982	-19.25	3	-0.09050589	-0.036904557	0.4077586221	-0.359667989
AT1G06883	CG	-7399	-1.251782904	-11.58333333	-0.263478481	-3.583333333	10	-1.251375457	-23.58333333	5	0.3026232668	4.4166666667	8	-1.539898701	-33.58333333	4	-0.726384589	-16.58333333	3	-1.471237733	-0.620826527	0.4219756688	-1.539898701
AT1G06883	CHG	-7376	0.1127085524	-1.916666667	1.1498718657	16.083333333	11	1.0757615674	23.083333333	5	-0.212769241	-6.916666667	8	0.0664886466	43.083333333	4	-0.683154171	-23.91666667	3	0.902728965	0.317199691	0.3513786566	-0.683154171
AT1G06883	CHG	-7364	-0.674081822	-11.91666667	0.4356209843	1.0833333333	11	0.9994502688	15.083333333	6	1.7678509952	28.083333333	8	-0.207534007	-9.916666667	4	-0.106014826	-34.91666667	3	0.3292214027	0.1324426871	0.4022906349	-0.674081822
AT1G06883	CHH	-7358	0.3967161398	3.5833333333	1.43819851	18.583333333	11	0.9460508261	15.583333333	6	-0.204412886	-3.416666667	7	1.4937425767	32.583333333	4	-0.103741863	-17.41666667	3	1.0868074327	0.4635727389	0.4265454256	-0.204412886
AT1G06883	CHG	-7354	0.4974789721	4.8333333333	0.901417011	12.833333333	11	0.0856584851	0.8333333333	6	-0.167845932	-3.166666667	7	0.7484526023	17.833333333	4	-0.080819843	-32.16666667	3	0.548828617	0.197589028	0.3600195432	-0.167845932
AT1G06883	CHH	-7334	-0.06317782	-0.166666667	-0.041524639	-0.166666667	10	0.7421988017	16.833333333	6	0.6303191143	12.833333333	8	-0.027477926	-0.166666667	4	-0.134204648	-50.16666667	2	0.1127038916	0.0392924003	0.3486339269	-0.134204648
AT1G06883	CHG	-7310	1.0582642212	10.583333333	0.1166669426	0.5833333333	11	1.0617877026	22.583333333	6	1.0053056344	18.583333333	8	0.2513300157	5.5833333333	4	0.7624139052	22.583333333	3	1.4096060587	0.4809726606	0.3412106933	0.1166669426
AT1G06883	CHH	-7304	-1.606825103	-22.41666667	-0.037204599	-6.416666667	11	-0.262619083	-11.41666667	5	-1.47903893	-37.41666667	7	0.1541665169	-1.416666667	4	-0.153299417	-51.41666667	3	-1.765250947	-0.635006633	0.3597259835	-1.606825103
AT1G06883	CHH	-7298	-0.024277666	-8.5	-0.019695165	-8.5	10	-0.028169178	-8.5	6	-0.070221962	-8.5	8	-0.059419892	-8.5	4	-0.034700332	-8.5	3	0	0	0	-0.070221962
AT1G06883	CHG	-7294	0.7769307385	8.6666666667	1.8190096409	26.666666667	11	0.7774943149	14.666666667	6	1.1361952162	19.666666667	8	-0.115776347	-18.33333333	4	1.6658066507	48.666666667	3	1.6686195016	0.6608863183	0.3960677181	-0.115776347
AT1G06883	CG	-7284	-0.391125771	-2.833333333	-0.659101135	-7.833333333	10	-2.18247881	-37.83333333	6	-0.01563423	0.1666666667	8	-1.341465363	-37.83333333	2	0.0586228318	12.166666667	2	-1.184817602	-0.600304883	0.5066643865	-2.18247881
AT1G06883	CHG	-7283	-0.916925853	-13.91666667	0.3101811901	2.0833333333	10	-1.38171065	-37.91666667	5	0.1185782245	-0.916666667	7	-0.710020408	-24.91666667	3	0.4015347224	9.0833333333	3	-0.842103916	-0.301571185	0.3581163547	-1.38171065
AT1G06883	CHH	-7277	-1.280698983	-8.75	-0.253119916	-2.75	11	0.3585814705	5.25	6	-0.142334159	-11.75	8	-0.102813289	-11.75	4	-0.082776795	-11.75	3	-1.41121538	-0.973449146	0.6897948816	-1.280698983
AT1G06883	CG	-7274	-1.971040948	-18.58333333	0.1933723395	8.4166666667	11	-1.758744967	-31.58333333	5	-0.17147925	-3.583333333	8	0.0896132797	8.4166666667	4	-1.129734149	-24.58333333	3	-1.297787681	-0.692093981	0.5332875259	-1.971040948
AT1G06883	CHH	-7260	-1.268366791	-15.25	0.3493130832	5.75	11	0.8820208295	21.75	5	-0.932617942	-20.25	8	-0.186308426	-58.25	4	-0.162456156	-58.25	3	-1.244458579	-0.562276105	0.4518238815	-1.268366791
AT1G06883	CHH	-7255	-1.702146344	-20.91666667	-0.268464996	-5.916666667	10	1.2702297834	27.083333333	6	-0.243198612	-5.916666667	8	-0.69895322	-22.91666667	3	-0.157506011	-55.91666667	3	-1.283818919	-0.470003629	0.3660980706	-1.702146344
AT1G06883	CHH	-7252	-1.280448144	-11.16666667	-0.118859817	0.8333333333	10	0.6863194545	17.833333333	6	0.260221997	7.8333333333	7	-0.620365181	-16.16666667	3	-0.151196628	-49.16666667	3	-1.016868378	-0.357674444	0.3517411416	-1.280448144
AT1G06883	CHH	-7247	-0.632639232	-1.666666667	0.7509254442	10.333333333	11	-0.139318243	-7.666666667	6	0.1844273907	5.3333333333	8	-0.119090842	-7.666666667	4	-0.107792968	-7.666666667	3	-0.496155858	-0.296340135	0.5972722694	-0.632639232
AT1G06883	CHH	-7226	-0.912171023	-10.66666667	-0.086982648	-4.666666667	10	-0.133777404	-14.66666667	5	1.1872143536	14.333333333	7	1.0570063297	18.333333333	3	-0.118912267	-14.66666667	3	-0.150269897	-0.111197291	0.7399838156	-0.912171023
AT1G06883	CHH	-7222	-0.48394632	-11	0.1023368389	1	9	-0.052849106	-3	5	1.3786933083	45	8	0.9653665288	32	4	-0.184996549	-43	3	0.3777219656	0.2199094764	0.5821993327	-0.48394632
AT1G06883	CHH	-7194	-0.708277504	-7.916666667	1.411578777	24.083333333	10	0.2097252101	4.0833333333	6	0.9006105443	17.083333333	8	0.173823202	4.0833333333	4	-0.413983895	-12.91666667	3	0.3234131003	0.1109898027	0.3431827673	-0.708277504
AT1G06883	CHH	-7182	-1.041532146	-16.83333333	1.8983618117	29.166666667	10	0.2047131474	-0.833333333	6	0.8958159554	12.166666667	8	1.0814896188	24.166666667	4	-0.417573388	-17.83333333	3	0.5917447364	0.2307379976	0.3899282637	-1.041532146
AT1G06883	CHH	-7174	-0.801770209	-9.25	0.7630196568	5.75	9	0.2681388525	0.75	6	-0.087397811	-16.25	7	-0.082668321	-16.25	3	-0.082643342	-16.25	3	-0.701255724	-0.405465108	0.5781986431	-0.801770209
AT1G06883	CHH	-7171	-1.529902105	-20.91666667	-0.903052901	-18.91666667	11	-0.056044318	-7.916666667	5	-0.069310266	-27.91666667	7	2.0363357873	47.083333333	4	-0.075593365	-27.91666667	3	-1.30977744	-0.644357016	0.4919591653	-1.529902105
AT1G06883	CHH	-7169	-0.548914337	-6.75	-0.704033081	-10.75	11	0.9205490099	13.25	6	-0.369981535	-6.75	8	0.3664375849	5.25	4	-0.060563693	-19.75	3	-0.51059393	-0.237737396	0.4656095228	-0.704033081
AT1G06883	CG	-7159	0.9186485368	-1.333333333	0.9440460938	3.6666666667	11	1.1650355584	13.666666667	6	0.9349189283	5.6666666667	8	0.312196938	-2.333333333	3	-0.799060861	-36.33333333	3	1.4049063277	0.5266658883	0.3748761593	-0.799060861
AT1G06883	CHG	-7154	2.197648053	21.166666667	0.6142350431	9.1666666667	10	0.1666646223	59.166666667	5	1.0890774773	22.166666667	8	0.4343140678	9.1666666667	4	-0.130290735	-7.833333333	3	2.6973616161	0.965967813	0.3581158	-0.130290735
AT1G06883	CG	-7150	0.6851437217	3.5	-0.94992294	-13.5	11	0.0533110925	13.5	5	-0.675251116	-11.5	8	-0.49377774	-11.5	4	-0.787988421	-19.5	3	-0.171151053	-0.080042708	0.4676728897	-0.94992294
AT1G06883	CHG	-7136	0.67176495	2.4166666667	0.0196270829	-3.583333333	10	-0.182643928	-6.583333333	6	-0.490358337	-10.58333333	8	0.2568315627	1.4166666667	4	0.971725254	26.416666667	2	0.4294886325	0.1835833866	0.4274464392	-0.490358337
AT1G06883	CHG	-7131	1.1234924242	5.9166666667	1.0612746167	10.916666667	11	0.1503080707	28.916666667	6	-0.165975836	-8.083333333	8	0.1224331836	28.916666667	4	-1.068660846	-38.08333333	3	1.550241336	0.594056246	0.3832024293	-1.068660846
AT1G06883	CHH	-7120	0.4309297592	-2.416666667	-0.885374435	-22.41666667	9	-0.213825545	-11.41666667	6	0.5995231608	5.5833333333	6	0.9639384006	22.583333333	3	-0.074091017	-44.41666667	1	0.1929107514	0.0725706926	0.3761879113	-0.885374435
AT1G06883	CHH	-7117	0.51362005	-3.583333333	-0.342879845	-16.58333333	10	0.800123182	6.4166666667	6	0.6299638894	2.4166666667	7	0.3878919577	-1.583333333	4	1.4133048985	40.416666667	3	1.0376724686	0.4595323294	0.4428491102	-0.342879845
AT1G06883	CHG	-7114	1.6728807708	10.916666667	2.4082917229	33.916666667	11	-0.763647588	-22.08333333	6	-0.40757029	-14.08333333	8	-0.05539811	-39.08333333	4	0.5237031822	10.916666667	2	0.961989265	0.4279377212	0.4448466701	-0.763647588
AT1G06883	CG	-7106	0.5113536564	-0.5	0.16265966	18.5	11	-0.982133385	-24.5	7	-0.982133384	-24.5	7	-0.099296833	-6.5	4	0.1423186576	18.5	3	0.25259668	0.1417416797	0.561138332	-0.982133385
AT1G06883	CHH	-7088	-0.396569876	-8.166666667	0.0324467331	-3.166666667	10	1.0942235625	19.833333333	6	-0.838634097	-20.16666667	7	-0.862664525	-30.16666667	3	0.2485263478	3.8333333333	3	-0.296392241	-0.105360516	0.3554766325	-0.862664525
AT1G06883	CHH	-7051	-1.082467191	-8.333333333	-0.700601046	-8.333333333	10	0.1401659788	31.666666667	7	0.9623423287	19.666666667	8	0.176745311	6.6666666667	4	-0.1575122	-1.333333333	3	-0.19732518	-0.073096338	0.3704359387	-1.082467191
AT1G06883	CHG	-7044	-1.570783467	-17.75	-0.193383012	-4.75	10	0.7034970919	12.25	7	-0.742207104	-15.75	7	0.7218533869	15.25	5	-0.115446774	-44.75	3	-1.131564515	-0.395756294	0.3497425807	-1.570783467
AT1G06883	CHH	-7038	-2.676234605	-33.33333333	-0.611621124	-12.33333333	11	0.3875838729	3.6666666667	7	1.2477233817	20.666666667	8	-0.184907549	-7.333333333	5	-0.026849852	-67.33333333	3	-1.471947436	-0.568102088	0.3859527005	-2.676234605
AT1G06883	CHH	-7028	-1.910761331	-22.58333333	-0.968474366	-19.58333333	9	1.029597296	18.416666667	7	1.2675237173	22.416666667	8	-0.457655029	-12.58333333	5	-0.575751464	-19.58333333	3	-0.638861396	-0.264363927	0.413804823	-1.910761331
AT1G06883	CHG	-7022	-0.406911185	-6.083333333	0.2105308792	0.9166666667	11	-0.151251163	-5.083333333	6	0.5051558332	5.9166666667	9	-0.448485275	-12.08333333	5	-0.109083324	-5.083333333	3	-0.174905384	-0.063811533	0.3648345841	-0.448485275
AT1G06883	CHH	-7015	0.9094119736	8.4166666667	1.9853335902	24.416666667	10	2.4809694302	37.416666667	7	0.3301564637	5.4166666667	9	2.0367595012	34.416666667	5	-0.012236031	-5.583333333	3	2.1050655919	1.1096621249	0.5271389781	-0.012236031
AT1G06883	CHH	-7012	-1.192497689	-17.90909091	1.8201625743	31.090909091	8	0.9232623426	13.090909091	7	-0.076511688	-5.909090909	8	0.907864408	16.090909091	5	-0.103382365	-43.90909091	1	0.356866669	0.1481309583	0.4150876818	-1.192497689
AT1G06883	CHH	-7009	-1.401743492	-21	0.9211441378	11	9	-0.244088655	-10	7	0.4985301539	4	7	-0.082112304	-7	5	0.1720899397		3	-0.495673819	-0.175367072	0.3537953091	-1.401743492
AT1G06883	CHH	-6996	-0.359017956	-6.75	-0.087410996	-9.75	10	-0.036369869	-9.75	7	-0.085244561	-9.75	9	-0.077765768	-9.75	5	-0.044181548	-9.75	3	0	0	0	-0.359017956
AT1G06883	CHG	-6977	1.8808071802	16.833333333	0.9932845664	13.833333333	10	-0.520407048	-13.16666667	7	0.7630243781	10.833333333	9	1.1043187019	23.833333333	5	-0.658543727	-23.16666667	3	1.6909543259	0.5899259723	0.3488716184	-0.658543727
AT1G06883	CHH	-6969	0.8527388409	1.8333333333	0.7632574992	4.8333333333	10	1.5194805736	21.833333333	7	0.9925856634	8.8333333333	9	0.9060025547	14.833333333	4	0.1929104628	-2.166666667	3	1.6202509322	0.5814878565	0.3588875309	0.1929104628
AT1G06883	CHG	-6961	0.3011221985		0.9270867288	9	9	0.2414611668	1	7	-0.109587745	-13	9	-0.134810706	-13	5	-0.038737175	-13	3	-0.026156914	-0.013986242	0.5347053473	-0.134810706
AT1G06883	CHH	-6948	-0.028228102	-8.833333333	0.2652887516	1.1666666667	10	-0.012921484	-8.833333333	6	-0.0923792	-8.833333333	9	-0.017467728	-8.833333333	5	-0.025942283	-8.833333333	3	-1.488726861	-1.6284344	1.0938436343	-0.0923792
AT1G06883	CHH	-6918	-0.546641432	-4.5	-0.044745367	-7.5	10	-0.050673668	-7.5	6	-0.043213052	-7.5	9	-0.057282445	-7.5	4	-0.057064159	-7.5	3	-1.238125233	-1.373049134	1.1089743571	-0.546641432
AT1G06883	CHG	-6905	2.0260999694	26	0.3447850418	10	10	0.6112422471	16	7	0.180964348	8	9	-1.272757711	-20	6	-0.327676789	-3	3	0.7857856071	0.4158246436	0.5291833292	-1.272757711
AT1G06883	CG	-6892	-1.865705649	-19	0.7685129154	13	8	-1.279665983	-25	6	0.8970289476	14	9	-1.002957497	-18	7	-0.188432409	-75	3	-1.525087807	-0.615496316	0.4035809043	-1.865705649
AT1G06883	CHH	-6890	-0.632758015	-1.333333333	0.3712672591	5.6666666667	10	1.7862080491	24.666666667	7	1.6256607105	20.666666667	8	-0.04312562	-4.333333333	7	-0.038885965	-4.333333333	3	0.563990418	0.3559850509	0.6311898918	-0.632758015
AT1G06883	CHH	-6884	0.4254382956	-0.5	-0.042681951	-7.5	10	1.1357582837	9.5	6	1.8183793177	14.5	9	-0.077769029	-7.5	7	-0.070140826	-7.5	3	0.7437205792	0.5150539599	0.6925369208	-0.077769029
AT1G06883	CHG	-6878	-0.171849585	-2.5	0.0480033267	-0.5	10	-0.821982312	-16.5	7	-0.44207453	-8.5	9	-0.133695587	-30.5	7	-0.087977634	-30.5	3	-1.059790593	-0.410379123	0.3872266141	-0.821982312
AT1G06883	CHH	-6861	-0.441817747	-8.666666667	0.2404527083	1.3333333333	9	0.2946010957	2.3333333333	7	1.0924136131	15.333333333	10	-0.062071579	-4.666666667	6	-0.598492299	-21.66666667	3	0.1251089441	0.0426664463	0.3410343411	-0.598492299
AT1G06883	CHH	-6856	-0.952689822	-15	0.2293177538	-1	10	-0.878993787	-22	7	0.8178141082	9	10	0.1821089962	-1	6	-0.153920949	-51	3	-0.660580524	-0.225338942	0.3411225941	-0.952689822
AT1G06883	CG	-6853	-0.682162278	-6.666666667	0.0397750536	8.3333333333	10	-1.351452221	-20.66666667	7	-1.832210282	-24.66666667	9	0.0845897567	8.3333333333	7	-1.14142124	-24.66666667	3	-0.994805062	-0.506006337	0.5086487362	-1.832210282
AT1G06883	CHH	-6847	0.0314342044	-4.916666667	1.1385900843	11.083333333	10	1.1217787658	14.083333333	6	1.6461115274	21.083333333	10	1.5874548135	24.083333333	7	-0.170130687	-18.91666667	3	1.6119017711	0.8337161902	0.5172251841	-0.170130687
AT1G06883	CHH	-6837	-1.01329849	-15.25	1.0363925948	15.75	9	0.1400884271	-1.25	6	0.7292741036	8.75	10	1.1355109713	19.75	7	-0.376053747	-51.25	3	0.2123446271	0.0836909227	0.3941278092	-1.01329849
AT1G06883	CG	-6834	-0.199509074	-9.75	0.9485375733	7.25	9	-0.391622341	-14.75	6	0.0596522716	-6.75	8	0.6695860611	4.25	7	0.1824681731	18.25	2	0.4204545124	0.1719212822	0.4088938924	-0.391622341
AT1G06883	CHG	-6826	-1.175995135	-10.83333333	0.7025375332	9.1666666667	10	0.514879107	8.1666666667	7	-0.018695166	-0.833333333	10	0.5148770173	8.1666666667	7	0.539495681	12.166666667	3	-0.083379057	-0.034796552	0.4173296387	-1.175995135
AT1G06883	CHH	-6819	0.0428179893	-4.833333333	0.9754252781	17.166666667	10	0.0065370875	-5.833333333	6	-0.266645986	-11.83333333	9	-0.158270687	-22.83333333	7	-0.16799794	-22.83333333	3	-0.395273436	-0.260686818	0.6595100861	-0.266645986
AT1G06883	CHG	-6808	-0.992120982	-9.818181818	-0.962805518	-15.81818182	8	0.0733545349	3.1818181818	7	-0.337081158	-3.818181818	10	0.7887276914	17.181818182	7	0.371403341	13.181818182	3	-0.656154069	-0.229574442	0.3498788659	-0.992120982
AT1G06883	CHG	-6805	-1.143278736	-14.41666667	-1.365866872	-26.41666667	10	-0.04062823	-3.416666667	6	0.328922859	3.5833333333	10	0.417267555	6.5833333333	7	1.0176893391	30.583333333	3	-0.639273852	-0.253489729	0.3965276046	-1.365866872
AT1G06883	CHH	-6802	-1.035445863	-13.75	-0.062739866	-17.75	9	-0.132708267	-17.75	7	-0.137952311	-7.75	10	1.1991271957	11.25	7	1.0272802261	15.25	3	-0.471546169	-0.343824458	0.7291427241	-1.035445863
AT1G06883	CHG	-6797	-1.124615588	-14.66666667	-0.106902707	-4.666666667	9	-0.088570311	-4.666666667	6	-0.319840996	-7.666666667	10	0.2197671144	2.3333333333	5	1.0457931816	29.333333333	3	-0.563033738	-0.210095837	0.3731496411	-1.124615588
AT1G06883	CHH	-6796	0.7295268073	-0.166666667	-0.079795494	-10.16666667	10	-0.075683793	-10.16666667	7	0.6827798139	-0.166666667	10	0.7357631425	3.8333333333	7	0.8805951905	22.833333333	3	0.6908920425	0.9658534043	1.3979802124	-0.079795494
AT1G06883	CG	-6784	-2.535650928	-34.5	-2.246017859	-51.5	7	-1.231718852	-30.5	6	-0.164453026	-9.5	7	-1.662149916	-37.5	7	0.0641269629	19.5	2	-2.856604	-1.097239581	0.3841062959	-2.535650928
AT1G06883	CHG	-6781	-0.127283159	-9.916666667	-0.125588011	-10.91666667	10	-0.359751316	-16.91666667	7	0.4594642254	2.0833333333	9	-0.178824036	-30.91666667	7	-0.139446008	-30.91666667	2	-0.763239525	-0.417389092	0.5468651433	-0.359751316
AT1G06883	CHH	-6772	0.4843403373	-2.75	-0.183594434	-28.75	9	0.4176618057	0.25	7	-0.058926399	-8.75	10	-0.354172203	-14.75	7	0.4724341273	4.25	3	-0.110060088	-0.049126943	0.4463647481	-0.354172203
AT1G06883	CG	-6757	-0.083094333	-1.833333333	0.07687526	15.166666667	7	0.07687526	15.166666667	7	-0.323452263	-4.833333333	10	-1.888108348	-34.83333333	6	0.0775536175	15.166666667	2	-0.019624405	-0.009624729	0.4904469041	-1.888108348
AT1G06883	CHH	-6754	-0.12150561	-0.75	-0.288832986	-3.75	10	1.1547081141	23.25	7	-0.288831097	-3.75	10	-1.044954107	-19.75	7	-0.045881525	-0.75	3	-0.225956671	-0.080688912	0.3570990487	-1.044954107
AT1G06883	CHG	-6749	0.4246016271	0.8333333333	0.1979099373	-1.166666667	10	0.4694251789	5.8333333333	6	-0.403108702	-11.16666667	10	-1.679338797	-44.16666667	6	-0.773877547	-28.16666667	3	-0.309318193	-0.107630664	0.347960988	-1.679338797
AT1G06883	CHH	-6744	-1.55281991	-16.58333333	-1.382344285	-24.58333333	9	1.077660949	21.416666667	7	0.246522344	4.4166666667	10	-0.140707194	-35.58333333	6	-0.094359378	-2.583333333	3	-1.360353594	-0.539853868	0.396848195	-1.55281991
AT1G06883	CHH	-6735	-0.599842523	-4.083333333	-0.08020515	-8.083333333	10	1.023904452	11.916666667	5	-0.08020516	-8.083333333	10	0.7088503059	5.9166666667	7	-0.071260223	-8.083333333	3	-0.49387753	-0.371063681	0.7513273207	-0.599842523
AT1G06883	CHH	-6733	-1.831836693	-13.58333333	-0.898440771	-9.583333333	9	0.2083262593	8.4166666667	7	-0.345846919	-0.583333333	10	0.2083262656	8.4166666667	7	-0.032847801	-20.58333333	2	-1.520935312	-0.674455048	0.4434475565	-1.831836693
AT1G06883	CHH	-6728	0.1912775536	-6.583333333	-1.042480575	-27.58333333	8	-0.339026236	-15.58333333	6	-0.42711991	-15.58333333	10	-0.000561567	-8.583333333	7	-0.050788589	-65.58333333	3	-0.740073033	-0.25489225	0.3444149946	-1.042480575
AT1G06883	CHH	-6727	-0.127567458	-5.083333333	0.2283030108	-2.083333333	10	-0.016442444	-12.08333333	6	-0.02758218	-12.08333333	10	0.5730021932	1.9166666667	7	-0.044032731	-12.08333333	3	-0.375632513	-0.251314428	0.6690433324	-0.127567458
AT1G06883	CHG	-6724	0.166396398	4.3333333333	-0.57782372	-7.666666667	10	-0.74397777	-14.66666667	6	-0.577823724	-7.666666667	10	1.0430222599	23.333333333	7	-0.250993193	-47.66666667	3	-0.471327037	-0.159064695	0.3374826438	-0.74397777
AT1G06883	CHH	-6715	-0.663079701	-12.58333333	0.8118632715	3.4166666667	10	-0.152745316	-16.58333333	7	-0.00446478	-6.583333333	10	-0.152745119	-16.58333333	7	-0.021204574	-16.58333333	3	-0.73276424	-0.603357863	0.8233997102	-0.663079701
AT1G06883	CHG	-6702	0.0298157251	-5.166666667	0.8817942372	6.8333333333	10	0.4986665714	2.8333333333	7	0.0693711598	16.833333333	10	-0.599728227	-16.16666667	6	-0.432982108	-16.16666667	3	0.7424467892	0.3165858186	0.4264087652	-0.599728227
AT1G06883	CHG	-6698	0.1039741817	-1.25	-0.29940127	-6.25	10	0.13368623	-0.25	7	0.1217024975	13.75	10	-0.811570721	-15.25	7	-0.750583153	-19.25	3	0.0609176723	0.0279635586	0.459038528	-0.811570721
AT1G06883	CHH	-6693	-0.322416761	-4.25	-0.665238028	-11.25	10	-0.689418298	-14.25	6	-0.017018522	-1.25	10	-0.104714296	-31.25	7	-0.093576805	-31.25	3	-1.231425064	-0.492073243	0.399596579	-0.689418298
AT1G06883	CHH	-6690	-0.226582377	0.8333333333	1.5802974907	16.833333333	10	0.9067380982	10.833333333	7	0.5791050783	6.8333333333	10	-0.092140893	-3.166666667	7	-0.022295343	-3.166666667	3	0.6632935399	0.4604717376	0.6942201453	-0.226582377
AT1G06883	CHH	-6679	-0.562800548	-6	-0.193338392	-3	10	-0.974903174	-18	8	0.4071414374	7	10	0.7046377831	14	7	-0.337153372	-10	3	-0.390751692	-0.132171794	0.338250087	-0.974903174
AT1G06883	CHH	-6662	-1.665556544	-25.91666667	-0.015256508	-7.916666667	10	-0.60036935	-18.91666667	7	0.3288445279	-2.916666667	11	-1.263535876	-33.91666667	7	-0.233044912	-47.91666667	3	-1.58054429	-0.564463101	0.3571320994	-1.665556544
AT1G06883	CHH	-6657	-0.731438578	-10.91666667	-0.201814619	-7.916666667	10	1.172596224	11.083333333	7	-0.201780743	-7.916666667	10	-0.114886834	-17.91666667	7	-0.052649999	-17.91666667	3	-0.571459762	-0.311696949	0.5454398886	-0.731438578
AT1G06883	CHH	-6655	-0.343422162	-5.75	0.6029474826	0.25	10	0.9301043694	4.25	7	2.3911478812	20.25	10	-0.054122804	-9.75	7	-0.037966808	-9.75	3	0.9088159036	0.655194142	0.7209316424	-0.343422162
AT1G06883	CHH	-6652	-0.190819471	-1.5	1.4292719584	17.5	10	0.1370044257	1.5	7	1.4292719635	17.5	10	-0.11956201	-12.5	7	-0.067653794	-12.5	3	0.5378493376	0.2595111955	0.4824979364	-0.190819471
AT1G06883	CHG	-6649	0.9894051489	4.5833333333	0.5991173825	4.5833333333	8	-0.085941526	-20.41666667	7	1.1733044295	12.583333333	9	-0.085941481	-20.41666667	7	-0.137325246	-20.41666667	3	0.3127543091	0.1624591697	0.5194466229	-0.137325246
AT1G06883	CHH	-6637	-0.823216408	-5.333333333	1.2363896645	12.666666667	9	0.4922902742	4.6666666667	7	0.0494048913	-0.333333333	11	-0.017724485	-9.333333333	7	-0.115161318	-9.333333333	3	-0.179942317	-0.109944587	0.6109990629	-0.823216408
AT1G06883	CHH	-6634	-0.446413572	0.5	0.1417136833	8.5	8	-0.22848718	1.5	7	0.1417136843	8.5	8	-0.934092777	-12.5	7	-0.470789887	-8.5	3	-0.578230862	-0.202124184	0.349556202	-0.934092777
AT1G06883	CG	-6631	-1.053293833	-15.08333333	-0.019668719	-5.083333333	10	-1.620157217	-35.08333333	6	-0.742772147	-15.08333333	10	-1.366008431	-28.08333333	7	-0.56401628	-18.08333333	3	-1.612056838	-0.637355821	0.3953680825	-1.620157217
AT1G06883	CHH	-6616	-0.732946412	-14.5	0.6440170653	4.5	9	0.7987744783	9.5	6	-1.051604866	-23.5	10	-0.530390623	-16.5	7	-1.125941044	-40.5	3	-0.709459759	-0.253417478	0.3571978178	-1.125941044
AT1G06883	CHH	-6614	-1.020440665	-14.66666667	1.6444044109	22.333333333	8	0.6139281108	5.3333333333	6	-1.222724e-5	-5.666666667	9	-0.115769773	-7.666666667	5	0.4451505923	5.3333333333	3	0.1880939606	0.0800427077	0.4255463994	-1.020440665
AT1G06883	CHG	-6601	0.6230126416	6.8333333333	0.4122515954	6.8333333333	10	0.4253429906	7.8333333333	7	-0.868298693	-18.16666667	11	-0.853480096	-20.16666667	7	-0.889624878	-30.16666667	3	-0.153843111	-0.060332353	0.3921680519	-0.889624878
AT1G06883	CG	-6590	-0.951677277	-8.583333333	0.1267564678	6.4166666667	8	-2.583840316	-43.58333333	6	-2.561082959	-33.58333333	10	-2.583840169	-43.58333333	6	0.0133201931	6.4166666667	3	-2.17775769	-1.283071995	0.5891711464	-2.583840316
AT1G06883	CG	-6586	-1.717540409	-13.08333333	0.0842434911	2.9166666667	10	-2.066629014	-26.08333333	7	-2.944282631	-33.08333333	11	-2.887546968	-40.08333333	7	0.0366961203	2.9166666667	3	-2.503182915	-1.623664089	0.6486398094	-2.944282631
AT1G06883	CHG	-6577	-0.207243876	-5.666666667	0.6029226096	8.3333333333	10	0.0566212168	-1.666666667	6	-0.180305723	-6.666666667	11	0.3879455143	5.3333333333	7	0.1795144356	48.333333333	3	0.4274095803	0.1436666145	0.3361333511	-0.207243876
AT1G06883	CHH	-6569	-0.105267249	-2.5	-0.057942681	-2.5	10	-0.078137121	-2.5	7	-0.056866959	-2.5	11	-0.078137175	-2.5	7	-0.057413401	-2.5	3	-0.011515795	-23.5843476	2048.000001	-0.105267249
AT1G06883	CG	-6563	0.9524784715	7	0.6975345357	8	10	0.3188481532	4	7	-1.268561501	-18	11	-0.586334419	-11	7	0.1009586604	18	3	0.3560596666	0.1560042485	0.4381407475	-1.268561501
AT1G06883	CHG	-6547	-1.5941429	-17.08333333	0.6924735068	11.916666667	10	-1.455872236	-29.08333333	7	0.3226493512	5.9166666667	11	-1.455875485	-29.08333333	7	-0.833652102	-25.08333333	3	-1.490024856	-0.498991166	0.3348878134	-1.5941429
AT1G06883	CHG	-6533	-0.440015273	-6.25	0.1294346672	-0.25	10	-2.491737341	-51.25	7	0.2740720424	1.75	11	-0.410412931	-9.25	7	-1.570210075	-47.25	3	-1.215512755	-0.466730304	0.383978121	-2.491737341
AT1G06883	CG	-6527	1.1486143354	20.666666667	1.4823532277	36.666666667	7	0.6946687867	17.666666667	6	-0.747164195	-19.33333333	10	0.0862013345	0.6666666667	6	-0.183127541	-49.33333333	2	0.6970174079	0.3734579466	0.5357942892	-0.747164195
AT1G06883	CG	-6519	-1.467475137	-19.63636364	0.1366188475	30.363636364	7	-1.607634585	-31.63636364	8	-1.392758536	-24.63636364	11	-0.862188921	-19.63636364	6	-0.080615427	-69.63636364	3	-1.862660352	-0.70684602	0.3794819703	-1.607634585
AT1G06883	CHG	-6518	0.911504326	7.0833333333	2.3305148542	32.083333333	9	-0.104407069	-11.91666667	8	0.5687170798	6.0833333333	11	0.3325433707	5.0833333333	6	-0.055365904	-11.91666667	3	1.1394434592	0.5455111818	0.4787523043	-0.104407069
AT1G06883	CHH	-6515	-0.147055272	-16.33333333	-0.07601117	-16.33333333	9	-0.076308758	-16.33333333	8	-0.097664296	-16.33333333	11	0.9936540391	16.666666667	6	-0.095691168	-16.33333333	3	-2.345319056	-1.840549613	0.7847757893	-0.147055272
AT1G06883	CHH	-6510	-1.202238376	-3.583333333	-0.236659656	-15.58333333	10	-0.235941419	-15.58333333	8	0.7004822529	17.416666667	9	0.3514270404	13.416666667	7	-0.151139942	-15.58333333	3	-1.258128226	-0.669195574	0.5318977509	-1.202238376
AT1G06883	CHG	-6500	0.7864298469	0.75	0.8007847048	6.75	10	-1.051989755	-29.25	7	0.5714760916	1.75	11	-0.372288712	-14.25	7	-0.169863577	-43.25	3	0.3160689222	0.1098148642	0.3474396137	-1.051989755
AT1G06883	CHH	-6493	-0.057104322	-4	-0.330138388	-8	9	-0.124635332	-19	8	-0.106048515	-19	10	0.0905677382	-2	6	-0.0848164	-19	3	-0.997025002	-0.538313207	0.5399194667	-0.330138388
AT1G06883	CHH	-6491	-0.13495894	-10.09090909	-0.124353297	-10.09090909	10	-0.108966437	-10.09090909	8	-0.124353354	-10.09090909	10	-0.091306178	-10.09090909	7	-0.059920966	-10.09090909	3	0	0	0	-0.13495894
AT1G06883	CHG	-6475	0.1193437503	2.0833333333	-0.3126248	-7.916666667	10	-0.651975481	-17.91666667	8	1.1043421735	22.083333333	10	-0.390586644	-10.91666667	7	-0.051516791	-0.916666667	3	0.1150051629	0.0544492362	0.473450364	-0.651975481
AT1G06883	CHH	-6466	-0.030021388	-6.75	0.6597073189	3.25	10	-0.048719554	-6.75	8	-0.050839255	-6.75	11	-0.04517661	-6.75	7	1.7151311671	26.25	3	-0.525246425	-0.463572739	0.8825814267	-0.050839255
AT1G06883	CHH	-6464	1.1518132681	5.25	0.9748243796	7.25	10	-0.029663686	-12.75	8	-0.040442764	-12.75	11	-0.017880489	-12.75	7	1.2068246606	20.25	3	0.453235598	0.2399506696	0.5294170861	-0.040442764
AT1G06883	CHG	-6446	-0.016772061	-6.333333333	-0.263436822	-12.33333333	10	-0.566297551	-19.33333333	8	-0.3524426	-14.33333333	11	-0.147112044	-32.33333333	7	1.1131907952	34.666666667	3	0	0	0	-0.566297551
AT1G06883	CHH	-6441	-0.901874798	-3.75	1.3273096234	21.25	9	0.7102195805	13.25	8	-0.532363408	-2.75	11	-0.073872908	-11.75	6	-0.085676865	-11.75	3	-0.38591271	-0.189756535	0.4917084363	-0.901874798
AT1G06883	CHH	-6440	-0.702822295	-2.166666667	1.3104640284	15.833333333	9	-0.034090832	-6.166666667	6	0.1234942831	2.8333333333	11	-0.08314266	-6.166666667	7	-0.03055385	-6.166666667	3	-0.346165043	-0.231801614	0.6696274479	-0.702822295
AT1G06883	CHH	-6436	-1.33422896	-22	0.0794498189	-5	9	1.0460292724	14	7	-0.33084338	-12	10	-1.475205027	-39	6	-1.062728723	-39	3	-1.106514602	-0.395312736	0.357259394	-1.475205027
AT1G06883	CHH	-6434	-0.833827188	-16.33333333	-0.845613937	-19.33333333	9	0.4145017496	2.6666666667	6	-0.462247409	-12.33333333	11	-0.59139343	-16.33333333	7	-0.11570011	-30.33333333	3	-1.353133865	-0.587786665	0.4343891467	-0.845613937
AT1G06883	CG	-6432	-0.044765351	-5.5	1.0801026708	16.5	9	-0.21094844	-9.5	8	1.2628801267	18.5	11	-0.995305385	-29.5	7	-0.460826055	-22.5	2	0.3077363653	0.1603627067	0.5211041812	-0.995305385
AT1G06883	CHH	-6427	-0.666950956	-14.54545455	1.2699193005	16.454545455	9	0.6995757368	9.4545454545	5	-1.369668358	-30.54545455	10	-0.040962272	-7.545454545	7	-0.162352944	-50.54545455	3	-0.538740831	-0.193132473	0.3584886492	-1.369668358
AT1G06883	CHG	-6419	2.005694626	12.083333333	-0.345979332	-15.91666667	9	-0.840815144	-24.91666667	8	0.6583414874	2.0833333333	10	-0.554380786	-20.91666667	6	0.1753996298	-4.916666667	3	0.409573476	0.1899153999	0.4636906711	-0.840815144
AT1G06883	CG	-6391	-1.152082163	-14.41666667	0.0842235171	3.5833333333	10	-0.585771339	-9.416666667	6	0.5083491353	11.583333333	8	-1.782763438	-51.41666667	4	0.132834475	23.583333333	3	-0.829258382	-0.462248624	0.5574241206	-1.782763438
AT1G06883	CHG	-6387	-0.9684013	-12.33333333	0.0094763566	3.6666666667	9	-0.284241859	-3.333333333	7	0.0094763565	3.6666666667	9	-0.701244649	-14.33333333	5	0.121552012	25.666666667	2	-0.604080949	-0.285964855	0.4733883022	-0.9684013
AT1G06883	CHH	-6384	-0.251804018	-1.833333333	0.3255886371	8.1666666667	11	-0.3364736	-5.833333333	8	0.3255886371	8.1666666667	11	0.0940441807	44.166666667	5	-0.192516998	-5.833333333	2	0.3645234832	0.1421746014	0.3900286482	-0.3364736
AT1G06883	CHH	-6381	0.8150059206	5.1666666667	0.3288065789	1.1666666667	11	-0.658062075	-12.83333333	8	0.3287824911	1.1666666667	11	0.5815264601	7.1666666667	6	0.4205907826	7.1666666667	3	0.6759441662	0.2607262625	0.3857215958	-0.658062075
AT1G06883	CHG	-6377	-0.23727115	-4.333333333	-0.675081787	-14.33333333	11	-0.554987256	-12.33333333	8	0.9641809807	19.666666667	10	-1.092309791	-30.33333333	5	0.5119781984	16.666666667	3	-0.416399985	-0.158027619	0.3795091857	-1.092309791
AT1G06883	CHH	-6366	1.0495424743	7.25	2.3273175528	23.25	11	-0.127265296	-3.75	8	-0.123400852	-3.75	11	-0.116185903	-3.75	6	-0.110513134	-3.75	3	0.7975116522	0.6046435348	0.7581626338	-0.127265296
AT1G06883	CG	-6358	-0.438364362	0.4166666667	0.1474087702	29.416666667	11	0.0990688776	29.416666667	7	0.303758736	9.4166666667	10	0.4227429435	12.416666667	6	-0.351184248	-3.583333333	3	0.8499777062	0.352286799	0.4144659283	-0.438364362
AT1G06883	CHH	-6352	-0.06673942	-12.16666667	0.2948488409	-7.166666667	10	-0.801052615	-24.16666667	8	-0.533439512	-19.16666667	11	-0.28036704	-17.16666667	5	-0.156628291	-37.16666667	3	-0.573237423	-0.228057589	0.3978414169	-0.801052615
AT1G06883	CHG	-6344	-0.049757542	6.75	0.9012636782	18.75	11	0.5620846565	15.75	8	0.0725200402	7.75	10	-0.696452163	-5.25	6	-0.503903531	-5.25	3	0.193098941	0.0796727949	0.4126008902	-0.696452163
AT1G06883	CG	-6341	-0.019751933	3.9166666667	0.395322919	8.9166666667	10	0.1654275665	6.9166666667	8	0.3953282479	8.9166666667	10	0.0454380751	18.916666667	5	0.022510757	18.916666667	2	0.5808041229	0.3004352256	0.517274609	-0.019751933
AT1G06883	CHH	-6338	0.9397120623	13.363636364	0.6951745339	13.363636364	9	0.0628035704	5.3636363636	7	-0.300389566	1.3636363636	10	-0.155965493	-8.636363636	5	-0.096112477	-8.636363636	2	0.4118374085	0.2102954088	0.5106272633	-0.300389566
AT1G06883	CHH	-6335	-0.021838511	-4.272727273	-0.014454242	-4.272727273	9	0.2378925252	-1.272727273	7	-0.119230613	-5.272727273	10	-0.145398299	-15.27272727	5	-0.098997175	-15.27272727	3	-0.266120874	-0.151880531	0.5707200981	-0.145398299
AT1G06883	CHH	-6332	-1.270342416	-16.66666667	-0.38931468	-8.666666667	10	-1.540059294	-30.66666667	8	-0.995396625	-18.66666667	10	0.0829794405	31.333333333	5	-1.095011217	-35.66666667	3	-1.446167238	-0.509426039	0.3522594244	-1.540059294
AT1G06883	CHG	-6317	-0.00959082	-4.25	0.1265396228	-2.25	11	-1.280871984	-28.25	8	0.1265452528	-2.25	11	-0.556779814	-16.25	6	0.2072459739	33.75	3	-0.197494389	-0.068992871	0.3493409165	-1.280871984
AT1G06883	CHH	-6313	-0.667147239	0.4166666667	1.0170475301	20.416666667	11	-0.17521513	-15.58333333	8	-0.304094984	2.4166666667	11	1.456250847	34.416666667	6	0.4504017663	17.416666667	3	-0.011478819	-0.005023979	0.4376738004	-0.667147239
AT1G06883	CHH	-6305	-1.031354811	-15.83333333	0.2268387342	-1.833333333	11	-1.124178899	-24.83333333	8	1.3710298064	17.166666667	11	-0.798665091	-20.83333333	6	0.015848779	-4.833333333	3	-0.52753047	-0.192758812	0.365398443	-1.124178899
AT1G06883	CHG	-6302	0.071956345	2	1.2369856697	25	8	-0.093046684		8	1.4897686935	26	11	-0.282436394	-5	6	0.9066011459	29	3	0.9743236275	0.3409265866	0.3499110326	-0.282436394
AT1G06883	CHH	-6301	-0.48084032	-7.75	1.4973908423	10.25	9	0.5949175875	1.25	8	0.4835822757	-0.75	9	-0.042407233	-11.75	6	1.4862083004	21.25	3	0.6990613486	0.4418327523	0.6320371641	-0.48084032
AT1G06883	CHG	-6296	1.3687224844	8.5833333333	1.0243018775	9.5833333333	11	1.1377844463	14.583333333	8	2.0929097803	28.583333333	11	0.1775362909	-2.416666667	6	0.1264603816	-2.416666667	3	2.089017026	0.7321289631	0.3504657712	0.1264603816
AT1G06883	CG	-6283	-1.665443871	-16.25	0.1069028187	6.75	10	0.1086489758	6.75	7	-0.000102355	-3.25	10	0.1113159496	6.75	6	0.0929260954	6.75	3	0.0981536576	0.0706435566	0.7197241382	-1.665443871
AT1G06883	CHH	-6268	-0.227783245	0.3333333333	-0.049991866	-3.666666667	11	0.941663251	10.333333333	7	1.5115343246	14.333333333	11	1.0814506447	13.333333333	6	-0.067745921	-3.666666667	3	0.6731889226	0.466765634	0.693364995	-0.227783245
AT1G06883	CHH	-6261	-0.042111658	-4.083333333	-0.031580831	-4.083333333	10	1.9963205433	24.916666667	7	-0.029096015	-4.083333333	11	1.0470771542	12.916666667	6	-0.075976184	-4.083333333	3	-0.005015261	-0.004424741	0.8822554347	-0.075976184
AT1G06883	CHH	-6242	-1.141790631	-3.75	0.1184240094	8.25	11	0.1716559805	10.25	7	0.1184240101	8.25	11	-0.101336177	-18.75	6	-0.12452348	-18.75	2	-0.980025548	-0.399985642	0.4081379748	-1.141790631
AT1G06883	CHH	-6231	-0.677948268	-5.916666667	1.4073412647	26.083333333	10	-1.029704949	-20.91666667	6	-0.927552568	-13.91666667	10	-1.029704952	-20.91666667	6	-0.740256805	-20.91666667	3	-0.861832058	-0.293380094	0.3404144586	-1.029704952
AT1G06883	CHH	-6229	-0.663490453	-1.416666667	-0.033762544	-5.416666667	11	-0.032895129	-5.416666667	7	-0.035815711	-5.416666667	11	-0.032128653	-5.416666667	6	-0.01456301	-5.416666667	3	-1.493584209	-1.633154439	1.0934465092	-0.663490453
AT1G06883	CG	-6202	-2.252476048	-19.58333333	0.0315548661	8.4166666667	9	0.0303367643	8.4166666667	8	-0.184362486	-2.583333333	9	-1.674391658	-24.58333333	6	0.045835293	8.4166666667	3	-0.888480481	-0.563134742	0.6338177981	-2.252476048
AT1G06883	CHH	-6189	-0.579380906	-2.916666667	-0.322271238	-0.916666667	12	-1.138108363	-17.91666667	8	-1.184019455	-15.91666667	11	-1.318204138	-25.91666667	6	-0.448958732	-9.916666667	3	-1.534585297	-0.53662627	0.3496881343	-1.318204138
AT1G06883	CHH	-6187	-0.228807718	1.0833333333	-0.082019281	-2.916666667	12	-0.09889814	-2.916666667	8	0.5610564459	6.0833333333	11	-0.027022694	-2.916666667	6	-0.036043488	-2.916666667	3	-0.575964027	-0.508224842	0.8823899027	-0.228807718
AT1G06883	CHH	-6176	-1.010080855	-13.91666667	-0.123198487	-5.916666667	12	-0.103007058	-5.916666667	8	-0.919808036	-16.91666667	11	0.3744121947	2.0833333333	6	-0.393974317	-13.91666667	3	-0.877540873	-0.332750358	0.3791850251	-1.010080855
AT1G06883	CHG	-6168	1.0771767889	11.75	0.2113817489	3.75	10	-0.237771785	-3.25	8	-0.199413916	-2.25	11	-0.305101011	-6.25	5	0.0000499646	0.75	3	0.4681968207	0.1690763301	0.3611223369	-0.305101011
[truncated: 289,006 more rows]
