# Supplementary material for: A tool for rapid, automated characterization of population epigenomics in plants
Source: Sci Rep. 2023 Aug 17;13:12915. doi: 10.1038/s41598-023-38356-7 (PMC10435466; doi:10.1038/s41598-023-38356-7)
Supplement: Supplementary file 3 — Supplementary Information 3. [file 41598_2023_38356_MOESM3_ESM.txt]

Chromosome	Gene	Position	Strand	Context	Position Relative Gene	Zebularine_Z	Zebularine_Estimate	Zebularine_SE	Round_Z	Round_Estimate	Round_Error
NC_003070.9	AT1G01640	242624	+	CG	-9994	-1.655689748	-0.022573613	0.0136339634	-0.931938387	-0.940006179	1.0086570022
NC_003070.9	AT1G01640	242546	+	CHG	-9916	-0.450083978	-0.007055221	0.015675343	-0.036785145	-0.030821842	0.8378882677
NC_003070.9	AT1G01640	242505	+	CG	-9875	-1.031935407	-0.008423777	0.0081630855	-0.559403351	-0.317803144	0.5681109055
NC_003070.9	AT1G01640	242116	+	CG	-9486	1.7380075904	0.0147062499	0.0084615568	1.1025587329	0.8212999464	0.7449035792
NC_003070.9	AT1G01640	242059	+	CHG	-9429	-0.349244725	-0.003548427	0.0101602873	0.2780932125	0.2102154703	0.7559172999
NC_003070.9	AT1G01640	241977	+	CG	-9347	0.1922758949	0.0029452189	0.0153176709	1.3642686049	2.1188297464	1.5530884011
NC_003070.9	AT1G01640	241859	+	CG	-9229	-0.76556194	-0.004771226	0.0062323183	2.1087628725	0.9782736053	0.463908777
NC_003070.9	AT1G01640	241857	+	CG	-9227	-0.623797237	-0.003944726	0.0063237309	2.0035441613	0.9425960631	0.4704643308
NC_003070.9	AT1G01640	241848	+	CG	-9218	0.3403244442	0.002529863	0.0074336801	0.1857393187	0.1042389166	0.5612108271
NC_003070.9	AT1G01640	241844	+	CG	-9214	0.1790944699	0.0012165662	0.006792874	-0.818710642	-0.419398031	0.5122664955
NC_003070.9	AT1G01640	241658	+	CG	-9028	-1.67955183	-0.006579224	0.0039172499	0.5375204106	0.1634659925	0.3041112288
NC_003070.9	AT1G01640	241549	+	CHG	-8919	-0.618742153	-0.006198315	0.010017606	-0.350465293	-0.242202168	0.6910874553
NC_003070.9	AT1G01640	241493	+	CG	-8863	0.7206511306	0.0052827285	0.0073304936	0.0674467717	0.0363164552	0.5384461604
NC_003070.9	AT1G01640	241377	+	CG	-8747	-3.512291572	-0.017507573	0.0049846582	0.3297680495	0.1279329279	0.3879482203
NC_003070.9	AT1G01640	241361	+	CG	-8731	-2.770454518	-0.012283164	0.0044336278	-2.089527906	-0.730270572	0.3494907008
NC_003070.9	AT1G01640	241345	+	CG	-8715	0.9627456754	0.0120327688	0.0124983878	1.3494491472	1.6412118482	1.2162087409
NC_003070.9	AT1G01640	241322	+	CG	-8692	-0.53299725	-0.011707856	0.0219660714	0.3666724877	0.6040316151	1.6473327978
NC_003070.9	AT1G01640	241309	+	CG	-8679	0.0950443583	0.0006651209	0.0069980053	2.2770693668	1.1799349353	0.5181813749
NC_003070.9	AT1G01640	241213	+	CG	-8583	-0.615214968	-0.030887414	0.0502058877	-0.158692857	-0.423457997	2.6684124617
NC_003070.9	AT1G01640	241198	+	CG	-8568	-1.369824302	-0.026575437	0.0194006169	-0.897051209	-1.169678961	1.3039154836
NC_003070.9	AT1G01640	241190	+	CG	-8560	-1.360118982	-0.043222109	0.0317781826	-0.383751701	-0.741040967	1.9310428217
NC_003070.9	AT1G01640	241157	+	CG	-8527	-3.418163816	-0.01731954	0.0050669134	-1.191976373	-0.492493196	0.4131736225
NC_003070.9	AT1G01640	241151	+	CHG	-8521	-0.144325076	-0.000957272	0.006632749	-0.110849735	-0.053569231	0.4832598936
NC_003070.9	AT1G01640	241121	+	CHH	-8491	-0.124068965	-0.000812175	0.0065461573	-0.841208421	-0.405874682	0.482490037
NC_003070.9	AT1G01640	241114	+	CG	-8484	-1.632993178	-0.007158069	0.0043834041	-0.760270129	-0.265640396	0.3494026484
NC_003070.9	AT1G01640	241111	+	CG	-8481	-1.226287382	-0.005253746	0.0042842697	-0.593348493	-0.198630266	0.3347615573
NC_003070.9	AT1G01640	241109	+	CG	-8479	-1.441844919	-0.006148618	0.0042644103	-0.853067045	-0.288516565	0.3382108911
NC_003070.9	AT1G01640	241013	-	CG	-8383	0.0802054962	0.0006303191	0.0078588018	0.9908616238	0.5450559523	0.550082816
NC_003070.9	AT1G01640	241012	+	CG	-8382	-2.142830513	-0.007748303	0.0036159199	-0.190960187	-0.052665259	0.2757918274
NC_003070.9	AT1G01640	240992	-	CG	-8362	-0.970730556	-0.00800088	0.008242122	-0.945908497	-0.619425064	0.6548467058
NC_003070.9	AT1G01640	240991	+	CG	-8361	-1.422081517	-0.006704543	0.0047145984	-1.216113438	-0.458015389	0.376622258
NC_003070.9	AT1G01640	240982	-	CG	-8352	-1.345341817	-0.033081053	0.0245893297	-1.077232147	-1.902079178	1.7657096333
NC_003070.9	AT1G01640	240981	+	CG	-8351	-2.562123788	-0.011023621	0.0043025325	0.1660554014	0.055272069	0.3328531834
NC_003070.9	AT1G01640	240416	+	CHG	-7786	0.2059024914	0.001882306	0.0091417349	1.4079551793	1.1765068536	0.8356138539
NC_003070.9	AT1G01640	240351	+	CHG	-7721	-0.53761484	-0.004898388	0.0091113339	-0.292676229	-0.184872243	0.6316612837
NC_003070.9	AT1G01640	240222	+	CG	-7592	-0.696781792	-0.007025744	0.0100831341	0.5999998102	0.4313378234	0.7188965997
NC_003070.9	AT1G01640	239413	+	CHH	-6783	1.345252748	0.0103546191	0.0076971551	0.4666913505	0.2830039883	0.6064050425
NC_003070.9	AT1G01640	239379	+	CHH	-6749	-0.202770036	-0.002023756	0.009980546	-1.551241054	-1.17496664	0.7574365293
NC_003070.9	AT1G01640	239372	+	CHH	-6742	-1.184210512	-0.004979985	0.0042053211	0.229355917	0.0704263597	0.3070614468
NC_003070.9	AT1G01640	239350	-	CG	-6720	1.5471199237	0.0132515386	0.0085652951	1.0708744686	0.6892030183	0.6435889905
NC_003070.9	AT1G01640	239349	+	CG	-6719	0.9628017527	0.0075975411	0.0078910753	-0.68324212	-0.406117566	0.5943977302
NC_003070.9	AT1G01640	239339	+	CHH	-6709	0.9979633362	0.008170593	0.0081872678	-0.143118742	-0.090031816	0.6290707577
NC_003070.9	AT1G01640	239336	+	CHH	-6706	0.3832518686	0.0046501574	0.0121334239	-0.441597892	-0.385699731	0.8734184151
NC_003070.9	AT1G01640	239325	+	CG	-6695	0.1958424436	0.0011115435	0.0056757026	-1.095622656	-0.471316541	0.4301814486
NC_003070.9	AT1G01640	239323	+	CHH	-6693	0.1134987202	0.0007469594	0.006581214	-0.589129644	-0.287499849	0.4880077787
NC_003070.9	AT1G01640	239316	+	CHH	-6686	0.7464473354	0.0038657927	0.0051789223	-0.716010575	-0.279729826	0.3906783448
NC_003070.9	AT1G01640	239315	-	CHH	-6685	-0.069130052	-0.000487425	0.0070508414	-0.746741122	-0.378830028	0.5073110578
NC_003070.9	AT1G01640	239309	-	CHH	-6679	0.0353649969	0.0002573089	0.0072758072	-2.359314595	-1.298843986	0.5505175059
NC_003070.9	AT1G01640	239308	-	CHH	-6678	-0.04332486	-0.000263882	0.0060907746	-1.937988676	-0.850815579	0.4390198917
NC_003070.9	AT1G01640	239304	-	CHH	-6674	0.4530035504	0.0026966814	0.0059528923	-1.127901224	-0.46685875	0.4139181158
NC_003070.9	AT1G01640	239299	-	CHH	-6669	0.4464831139	0.0024380144	0.0054604852	-1.017230238	-0.403320422	0.3964888246
NC_003070.9	AT1G01640	239294	-	CHH	-6664	0.0006987296	4.5519803e-6	0.0065146518	-0.421392415	-0.199426096	0.4732550681
NC_003070.9	AT1G01640	239289	+	CHH	-6659	0.3492711515	0.0012455469	0.0035661315	-0.25772641	-0.06769143	0.2626484027
NC_003070.9	AT1G01640	239287	-	CHH	-6657	0.0010192826	5.6901849e-6	0.0055825391	-1.436993784	-0.566007877	0.3938833165
NC_003070.9	AT1G01640	239282	-	CHH	-6652	-0.607852016	-0.003159104	0.0051971591	-1.689398177	-0.635149422	0.3759619436
NC_003070.9	AT1G01640	239278	+	CHH	-6648	0.4671184684	0.0016523809	0.0035373916	-1.211215858	-0.318495754	0.2629554029
NC_003070.9	AT1G01640	239277	-	CHH	-6647	-2.252527967	-0.013433142	0.0059635849	-2.543961988	-1.027210065	0.4037835746
NC_003070.9	AT1G01640	239275	-	CHH	-6645	-0.881334073	-0.004887045	0.0055450543	-2.300357131	-0.921967225	0.4007930822
NC_003070.9	AT1G01640	239269	+	CHH	-6639	0.3432504575	0.0011555414	0.0033664671	-1.541160948	-0.38250742	0.2481943373
NC_003070.9	AT1G01640	239266	-	CHH	-6636	-1.393313326	-0.007240924	0.0051969102	-1.268098781	-0.473333155	0.3732620532
NC_003070.9	AT1G01640	239264	-	CHH	-6634	-1.358902967	-0.007393192	0.0054405593	-1.554439438	-0.604240632	0.3887193139
NC_003070.9	AT1G01640	239263	-	CHH	-6633	-1.579480243	-0.008577463	0.0054305602	-2.05062867	-0.792515194	0.386474258
NC_003070.9	AT1G01640	239258	+	CHH	-6628	-1.872408547	-0.006773848	0.0036177188	-1.29711802	-0.336896303	0.2597267926
NC_003070.9	AT1G01640	239257	+	CHH	-6627	-1.977353811	-0.007464824	0.0037751586	-1.211233434	-0.323223866	0.2668551383
NC_003070.9	AT1G01640	239251	-	CHG	-6621	-1.649066369	-0.009190477	0.0055731397	-0.365418658	-0.15043101	0.4116675672
NC_003070.9	AT1G01640	239249	+	CG	-6619	-0.233735824	-0.001644205	0.0070344578	-0.472961696	-0.249592296	0.5277220076
NC_003070.9	AT1G01640	239248	-	CHH	-6618	-1.158627052	-0.006467657	0.0055821729	0.0985723742	0.0435035689	0.4413363195
NC_003070.9	AT1G01640	239246	-	CHH	-6616	-2.02583165	-0.011482748	0.0056681651	-0.613697343	-0.255659071	0.4165881987
NC_003070.9	AT1G01640	239243	-	CHH	-6613	-0.897737879	-0.004922797	0.0054835567	-0.522623146	-0.202945539	0.3883209923
NC_003070.9	AT1G01640	239239	-	CHG	-6609	-0.218006248	-0.001906423	0.0087448078	-1.038630475	-0.695993493	0.6701069428
NC_003070.9	AT1G01640	239237	+	CHG	-6607	-0.019361449	-0.00010928	0.005644184	-0.229035646	-0.101045269	0.4411770416
NC_003070.9	AT1G01640	239235	+	CHH	-6605	-1.518590647	-0.006015202	0.0039610425	0.0578724156	0.0164233182	0.2837849086
NC_003070.9	AT1G01640	239232	+	CHH	-6602	-1.557348912	-0.005623309	0.0036108214	0.2029647689	0.0531594246	0.2619145425
NC_003070.9	AT1G01640	239229	+	CG	-6599	0.1760173043	0.0013139529	0.0074649073	0.0132693215	0.0076481888	0.5763812989
NC_003070.9	AT1G01640	239228	+	CHG	-6598	-0.946670775	-0.003276346	0.0034609143	-0.481882844	-0.123624814	0.2565453728
NC_003070.9	AT1G01640	239227	+	CHH	-6597	-1.218123928	-0.007787669	0.0063931668	0.1109243058	0.0485406871	0.4376019014
NC_003070.9	AT1G01640	239226	-	CHH	-6596	-0.107400439	-0.000678373	0.0063162925	-0.692047686	-0.31307243	0.4523856326
NC_003070.9	AT1G01640	239223	-	CHH	-6593	-0.884888284	-0.005451384	0.0061605341	-0.597858817	-0.271959371	0.454888952
NC_003070.9	AT1G01640	239220	-	CHH	-6590	-0.250486361	-0.001614337	0.0064448119	0.4274498585	0.1989274398	0.4653819293
NC_003070.9	AT1G01640	239218	-	CHH	-6588	-0.50566289	-0.003142828	0.006215263	0.0971593715	0.0427608629	0.440110534
NC_003070.9	AT1G01640	239213	+	CHH	-6583	-0.077806345	-0.000356602	0.0045831971	0.9060547865	0.32533193	0.3590643026
NC_003070.9	AT1G01640	239212	+	CHH	-6582	-0.322052812	-0.001493376	0.0046370542	0.1794035681	0.0644834927	0.3594326098
NC_003070.9	AT1G01640	239211	-	CHH	-6581	-1.031456878	-0.007106105	0.006889386	0.7128962047	0.3573008124	0.5011961209
NC_003070.9	AT1G01640	239205	-	CHH	-6575	0.3133759305	0.00198548	0.0063357769	0.5537080412	0.2598964661	0.4693745561
NC_003070.9	AT1G01640	239202	+	CHH	-6572	-1.141811787	-0.007326657	0.0064166944	-1.134903982	-0.547379728	0.4823136906
NC_003070.9	AT1G01640	239195	+	CHH	-6565	0.128947725	0.0006912964	0.0053610595	-0.041158682	-0.017708782	0.4302562997
NC_003070.9	AT1G01640	239192	-	CHH	-6562	1.1483862868	0.0102581788	0.0089326901	0.2054948594	0.1402536855	0.6825167595
NC_003070.9	AT1G01640	239189	+	CHH	-6559	1.5718516472	0.0076614455	0.0048741531	0.9062245823	0.3614858131	0.398892085
NC_003070.9	AT1G01640	239188	+	CHH	-6558	0.8451805909	0.0053570137	0.0063383066	-0.281119355	-0.136003143	0.483791457
NC_003070.9	AT1G01640	239186	-	CHH	-6556	0.2328657781	0.0018367909	0.0078877667	1.2488901543	0.7567964079	0.6059751575
NC_003070.9	AT1G01640	239183	-	CHH	-6553	1.4131109153	0.0094862783	0.0067130458	0.5389997174	0.2732859485	0.5070242891
NC_003070.9	AT1G01640	239181	-	CHG	-6551	0.9823557931	0.0058920522	0.0059978801	1.3773441134	0.5780669801	0.4196968459
NC_003070.9	AT1G01640	239179	+	CG	-6549	-0.925925674	-0.004309359	0.0046541087	0.4680074565	0.1712116902	0.3658311162
NC_003070.9	AT1G01640	239173	+	CHH	-6543	0.0449386734	0.0002454413	0.005461694	0.413186925	0.1688908896	0.4087517765
NC_003070.9	AT1G01640	239170	+	CHH	-6540	-1.049128292	-0.008146241	0.0077647707	-0.81219895	-0.428202031	0.5272132292
NC_003070.9	AT1G01640	239169	-	CHH	-6539	0.3846267304	0.0034377668	0.0089379301	-1.069114321	-0.716665411	0.6703356202
NC_003070.9	AT1G01640	239166	-	CHH	-6536	-0.283283535	-0.002954881	0.0104308248	-0.254590633	-0.186994007	0.7344889495
NC_003070.9	AT1G01640	239160	-	CHH	-6530	-0.462140054	-0.003428029	0.0074177281	-0.934915702	-0.493620606	0.5279840788
NC_003070.9	AT1G01640	239154	+	CHH	-6524	-0.59960092	-0.004178831	0.0069693543	1.4796153933	0.8119956625	0.5487883312
NC_003070.9	AT1G01640	239150	-	CHH	-6520	-0.553504884	-0.004038831	0.0072968299	-0.754673952	-0.390464551	0.5173950283
NC_003070.9	AT1G01640	239145	-	CHG	-6515	-2.583298503	-0.014353569	0.005556295	-0.080660737	-0.033467504	0.4149169176
NC_003070.9	AT1G01640	239142	+	CHG	-6512	-1.928999387	-0.008281895	0.0042933633	-1.074248157	-0.370800308	0.3451719286
NC_003070.9	AT1G01640	239139	+	CHH	-6509	-0.449171763	-0.004204947	0.0093615561	0.1855881878	0.1244589461	0.6706188986
NC_003070.9	AT1G01640	239136	-	CHG	-6506	-1.858608837	-0.009536266	0.0051308621	0.4813287137	0.1742581446	0.3620356311
NC_003070.9	AT1G01640	239135	-	CG	-6505	1.1008608931	0.0126906875	0.0115279665	1.1471550149	0.8314241283	0.7247705127
NC_003070.9	AT1G01640	239134	+	CG	-6504	-2.010368933	-0.012721723	0.0063280539	-1.640621303	-0.872196096	0.5316254849
NC_003070.9	AT1G01640	239131	+	CHH	-6501	-0.615560636	-0.003619151	0.005879438	-0.021258646	-0.008871071	0.4172923791
NC_003070.9	AT1G01640	239130	+	CHH	-6500	0.3465795207	0.0033478198	0.0096596007	1.2385252164	1.0517328341	0.8491816075
NC_003070.9	AT1G01640	239123	+	CG	-6493	-1.708025311	-0.011237314	0.006579126	-0.063853732	-0.032328914	0.5062963792
NC_003070.9	AT1G01640	239121	+	CHH	-6491	0.0446165068	0.0002997568	0.0067185172	0.646548803	0.3294646318	0.5095742661
NC_003070.9	AT1G01640	239118	-	CHH	-6488	-0.093730369	-0.000957477	0.0102152267	-0.045631241	-0.033239414	0.7284354625
NC_003070.9	AT1G01640	239117	-	CHH	-6487	-1.069380354	-0.010670702	0.0099783975	0.5232283089	0.3453577429	0.6600517155
NC_003070.9	AT1G01640	239115	-	CHH	-6485	-0.752725957	-0.007554158	0.0100357347	0.3259492332	0.2215279648	0.6796394719
NC_003070.9	AT1G01640	239109	-	CHH	-6479	-1.138025338	-0.01552802	0.0136447049	0.8677013125	0.863173194	0.9947814779
NC_003070.9	AT1G01640	239108	-	CHH	-6478	-0.810385576	-0.008752688	0.0108006465	0.5155899513	0.4072421532	0.7898566529
NC_003070.9	AT1G01640	239104	-	CHH	-6474	-1.741379157	-0.010577583	0.0060742564	0.4301109141	0.1745903246	0.4059193079
NC_003070.9	AT1G01640	239101	-	CHH	-6471	-0.225854926	-0.002754805	0.0121972328	1.6255463921	1.9637745855	1.2080704648
NC_003070.9	AT1G01640	239099	-	CHH	-6469	-0.840335341	-0.013005035	0.0154760058	1.5448247266	2.0525076776	1.3286346614
NC_003070.9	AT1G01640	239098	-	CHH	-6468	-1.299772065	-0.021929044	0.0168714533	1.4545771198	1.9160873535	1.3172813785
NC_003070.9	AT1G01640	239096	-	CHH	-6466	-2.134807038	-0.011784028	0.0055199502	-0.154456434	-0.06000162	0.3884695399
NC_003070.9	AT1G01640	239093	-	CG	-6463	-1.649023181	-0.014353826	0.0087044414	-0.605670324	-0.41171388	0.6797656473
NC_003070.9	AT1G01640	239092	+	CG	-6462	0.3892958435	0.0045363809	0.0116527853	0.4526199251	0.3828072636	0.8457587534
NC_003070.9	AT1G01640	239089	-	CHH	-6459	-0.423995205	-0.002528591	0.0059637249	0.3980130132	0.1763829921	0.4431588573
NC_003070.9	AT1G01640	239078	+	CHH	-6448	-0.411761925	-0.003948687	0.0095897323	-1.959804953	-1.500528424	0.7656519192
NC_003070.9	AT1G01640	239077	-	CHH	-6447	-1.273080288	-0.007361626	0.0057825305	-0.110057149	-0.043548943	0.3956939056
NC_003070.9	AT1G01640	239072	-	CG	-6442	-1.275595839	-0.010359392	0.0081212182	0.8528924201	0.5305508754	0.6220607228
NC_003070.9	AT1G01640	239071	+	CG	-6441	-2.419785735	-0.012587902	0.0052020729	-0.763738432	-0.312187892	0.4087628417
NC_003070.9	AT1G01640	239068	+	CHH	-6438	-1.240538107	-0.00620143	0.0049989841	-0.436170667	-0.163186291	0.3741340342
NC_003070.9	AT1G01640	239060	-	CHH	-6430	0.0997029762	0.000486276	0.0048772465	2.1156356351	0.7487093736	0.3538933459
NC_003070.9	AT1G01640	239057	-	CHH	-6427	-1.138416383	-0.006141215	0.005394524	0.3400069163	0.1277341414	0.375681009
NC_003070.9	AT1G01640	239052	+	CHH	-6422	-0.891656834	-0.005247727	0.0058853665	-0.961631864	-0.394305639	0.4100380342
NC_003070.9	AT1G01640	239049	+	CHH	-6419	-0.729861274	-0.006482979	0.0088824817	-0.524399453	-0.324182797	0.6181981973
NC_003070.9	AT1G01640	239046	-	CHG	-6416	-0.776729065	-0.00570461	0.0073444012	-0.799906912	-0.442761963	0.5535168611
NC_003070.9	AT1G01640	239039	+	CHH	-6409	-1.059300738	-0.008098704	0.0076453299	-1.744798367	-0.916030687	0.5250066165
NC_003070.9	AT1G01640	239033	-	CHH	-6403	-0.465265491	-0.00233139	0.0050108803	-0.068630185	-0.025190255	0.3670433739
NC_003070.9	AT1G01640	239030	+	CHH	-6400	-0.841318608	-0.006795401	0.0080770843	0.0906913921	0.052620611	0.5802161574
NC_003070.9	AT1G01640	239028	+	CHH	-6398	0.907515422	0.0061905284	0.0068214029	-0.394223004	-0.202140542	0.5127568411
NC_003070.9	AT1G01640	239025	-	CHH	-6395	-2.04379669	-0.011389104	0.0055725228	-1.649525947	-0.65459325	0.3968371949
NC_003070.9	AT1G01640	239015	-	CHH	-6385	-1.522514143	-0.01033861	0.0067904853	-0.654878564	-0.312447851	0.4771080757
NC_003070.9	AT1G01640	239011	-	CHH	-6381	-0.433963284	-0.003541136	0.0081599909	-0.112600016	-0.068211715	0.6057877911
NC_003070.9	AT1G01640	239007	+	CHH	-6377	-0.294574443	-0.00233722	0.0079342258	0.0052742584	0.0030122378	0.5711206274
NC_003070.9	AT1G01640	239005	-	CHH	-6375	-1.403121387	-0.007118161	0.0050730898	-0.453406428	-0.165705586	0.3654680994
NC_003070.9	AT1G01640	238997	+	CHH	-6367	1.3349544383	0.004862137	0.0036421745	0.4200938349	0.1148093624	0.2732945662
NC_003070.9	AT1G01640	238994	+	CG	-6364	0.8914547854	0.0065353501	0.0073311066	1.4703309138	0.7443852649	0.5062705666
NC_003070.9	AT1G01640	238993	+	CHG	-6363	1.2702413956	0.0048914348	0.0038507916	0.6765942718	0.1896586005	0.2803136361
NC_003070.9	AT1G01640	238988	+	CHH	-6358	0.4470586478	0.0029702211	0.0066439182	-0.347894585	-0.176683077	0.5078638308
NC_003070.9	AT1G01640	238986	+	CHH	-6356	0.3674509816	0.0018516409	0.0050391508	0.1566318475	0.0592707107	0.3784077868
NC_003070.9	AT1G01640	238982	-	CHH	-6352	-0.7056995	-0.004330713	0.0061367667	-0.535182316	-0.231903952	0.4333176666
NC_003070.9	AT1G01640	238978	+	CHH	-6348	-0.489155041	-0.00442108	0.0090381981	-0.676913681	-0.430203853	0.6355372405
NC_003070.9	AT1G01640	238976	-	CHH	-6346	-0.841924376	-0.008529591	0.0101310651	-0.33815114	-0.237615241	0.7026894557
NC_003070.9	AT1G01640	238975	-	CHH	-6345	-0.803184811	-0.004133867	0.0051468442	0.1184491671	0.0436596719	0.3685941654
NC_003070.9	AT1G01640	238968	+	CHH	-6338	-0.199977291	-0.002079627	0.0103993155	0.2769088142	0.2087710944	0.7539344496
NC_003070.9	AT1G01640	238964	+	CHH	-6334	-0.645598387	-0.004374938	0.0067765634	-1.146749637	-0.551030625	0.4805151946
NC_003070.9	AT1G01640	238962	-	CHH	-6332	-1.877354271	-0.011258775	0.00599715	0.3905527508	0.1681835763	0.4306296036
NC_003070.9	AT1G01640	238957	+	CHH	-6327	-1.596290069	-0.006343364	0.0039738166	0.2215834209	0.0680573115	0.3071408104
NC_003070.9	AT1G01640	238955	-	CHH	-6325	-0.497854337	-0.004875966	0.0097939602	-0.562954041	-0.390376103	0.6934422252
NC_003070.9	AT1G01640	238954	-	CHH	-6324	-1.47556442	-0.008748915	0.0059291987	-1.088070416	-0.478881538	0.4401199877
NC_003070.9	AT1G01640	238949	+	CHH	-6319	-1.438716907	-0.00535836	0.003724402	1.7678156065	0.4832156845	0.2733405468
NC_003070.9	AT1G01640	238947	+	CHH	-6317	-2.113711746	-0.009365269	0.0044307219	1.1191525296	0.3511981702	0.3138072433
NC_003070.9	AT1G01640	238946	+	CHH	-6316	-0.043921915	-0.000421165	0.0095889447	0.0293755668	0.0207395826	0.7060147207
NC_003070.9	AT1G01640	238941	-	CHH	-6311	-1.241323954	-0.006611538	0.0053261987	-0.565956582	-0.213746355	0.3776727084
NC_003070.9	AT1G01640	238933	-	CHH	-6303	1.1468272141	0.0103251752	0.0090032527	0.4654304956	0.3028514682	0.6506910722
NC_003070.9	AT1G01640	238932	-	CHH	-6302	0.0625872555	0.0003134702	0.0050085301	0.5312189699	0.196575643	0.3700463541
NC_003070.9	AT1G01640	238928	+	CHH	-6298	-2.013376283	-0.013775685	0.0068420817	-1.199987365	-0.52540103	0.437838802
NC_003070.9	AT1G01640	238927	-	CHG	-6297	-0.09577453	-0.000509022	0.0053147932	-0.19700969	-0.077275087	0.3922400326
NC_003070.9	AT1G01640	238925	+	CG	-6295	-2.862500096	-0.024381672	0.0085176143	-1.02171966	-0.663754351	0.6496442979
NC_003070.9	AT1G01640	238924	-	CHG	-6294	-1.382419725	-0.013137793	0.0095034762	-0.122171856	-0.085463252	0.6995330643
NC_003070.9	AT1G01640	238922	+	CHG	-6292	-3.335411391	-0.015794965	0.0047355373	-1.868032335	-0.748486126	0.4006815685
NC_003070.9	AT1G01640	238919	+	CHH	-6289	-1.134013437	-0.007176554	0.0063284557	-2.438156788	-1.118821117	0.4588798892
NC_003070.9	AT1G01640	238915	-	CHH	-6285	-0.640802482	-0.005595159	0.0087314883	-1.46933875	-0.915984595	0.6233991959
NC_003070.9	AT1G01640	238914	-	CHG	-6284	-0.440342577	-0.005308113	0.0120545081	-1.440842109	-1.418029206	0.9841669658
NC_003070.9	AT1G01640	238909	-	CHH	-6279	-0.41105772	-0.003814523	0.0092797752	-1.331520807	-0.89520648	0.6723188064
NC_003070.9	AT1G01640	238907	-	CHH	-6277	1.0462960957	0.0082477943	0.0078828492	-1.387892462	-0.873089573	0.6290758089
NC_003070.9	AT1G01640	238904	+	CHH	-6274	-0.893566636	-0.006505923	0.0072808481	-1.481879967	-0.747024556	0.5041059823
NC_003070.9	AT1G01640	238899	-	CHH	-6269	-0.18112097	-0.000868968	0.0047977215	-0.34486303	-0.121458259	0.3521927505
NC_003070.9	AT1G01640	238893	+	CHG	-6263	-0.40666905	-0.002919251	0.0071784438	-0.182523775	-0.098756432	0.5410606511
NC_003070.9	AT1G01640	238888	+	CHG	-6258	-0.706222267	-0.005757647	0.0081527412	0.7450593826	0.4605948427	0.6181988354
NC_003070.9	AT1G01640	238886	+	CHH	-6256	-1.55106195	-0.012697682	0.0081864443	-0.539294225	-0.298892645	0.5542292695
NC_003070.9	AT1G01640	238885	-	CHH	-6255	-1.666078901	-0.008290286	0.0049759262	1.4904151972	0.5288314823	0.3548215848
NC_003070.9	AT1G01640	238879	+	CHH	-6249	-1.937418227	-0.016617384	0.0085770761	-2.119085118	-1.121814276	0.5293861331
NC_003070.9	AT1G01640	238875	-	CHH	-6245	0.3827212988	0.004170084	0.0108958766	-0.201679799	-0.164844453	0.8173572834
NC_003070.9	AT1G01640	238873	-	CHH	-6243	-1.393370344	-0.006860765	0.0049238629	0.0210661167	0.0074669336	0.3544523014
NC_003070.9	AT1G01640	238868	+	CHH	-6238	-0.327531884	-0.002247835	0.0068629499	-0.317520674	-0.155582725	0.4899924261
NC_003070.9	AT1G01640	238867	-	CHG	-6237	-0.643460602	-0.005362251	0.0083334562	-1.425562986	-0.953064357	0.668552962
NC_003070.9	AT1G01640	238865	+	CHG	-6235	0.127146626	0.0007181275	0.0056480267	0.8637984343	0.3616596433	0.4186852267
NC_003070.9	AT1G01640	238862	+	CHH	-6232	-1.041499259	-0.00683154	0.0065593322	-0.778700095	-0.362627537	0.4656831808
NC_003070.9	AT1G01640	238857	+	CHH	-6227	-0.23048769	-0.001149412	0.0049868691	-1.190734304	-0.426937949	0.358550138
NC_003070.9	AT1G01640	238853	+	CHH	-6223	-0.76865858	-0.003205304	0.0041699973	-0.984875387	-0.307322197	0.3120417066
NC_003070.9	AT1G01640	238851	-	CHH	-6221	-0.056846081	-0.000361645	0.0063618199	0.6563964356	0.2975675604	0.4533351254
NC_003070.9	AT1G01640	238847	+	CHH	-6217	-0.314590007	-0.002205603	0.0070110412	-0.232297041	-0.125104632	0.5385545648
NC_003070.9	AT1G01640	238846	+	CHH	-6216	-0.395168549	-0.002629947	0.0066552534	0.1453588058	0.0708102703	0.48714125
NC_003070.9	AT1G01640	238840	-	CHG	-6210	-2.073957926	-0.011098125	0.0053511812	-0.943536468	-0.377953389	0.4005710444
NC_003070.9	AT1G01640	238839	-	CG	-6209	-3.609393876	-0.032997487	0.0091421132	-0.502139148	-0.329108171	0.6554122933
NC_003070.9	AT1G01640	238838	+	CG	-6208	-2.750945488	-0.021395993	0.007777687	-0.341990271	-0.187723582	0.5489149771
NC_003070.9	AT1G01640	238830	+	CG	-6200	-1.963367233	-0.01527921	0.007782146	-0.068821573	-0.040890745	0.5941559137
NC_003070.9	AT1G01640	238825	+	CHH	-6195	0.1752810225	0.0013226003	0.0075455991	0.6996223904	0.4182564807	0.5978317538
NC_003070.9	AT1G01640	238822	+	CG	-6192	-0.999219949	-0.011055344	0.0110639741	1.3329356559	1.0741010116	0.8058160999
NC_003070.9	AT1G01640	238819	-	CHG	-6189	-0.868637826	-0.004359787	0.005019108	-1.133145903	-0.404099767	0.3566175948
NC_003070.9	AT1G01640	238814	+	CHH	-6184	-1.625208319	-0.015372103	0.009458543	-1.368169184	-0.930026933	0.6797601816
NC_003070.9	AT1G01640	238811	+	CHH	-6181	-0.615816372	-0.002230086	0.0036213496	0.5212179884	0.1404725695	0.2695082914
NC_003070.9	AT1G01640	238808	-	CHG	-6178	0.4321496142	0.0032371714	0.007490858	0.1945230166	0.1023208295	0.5260088564
NC_003070.9	AT1G01640	238806	+	CHG	-6176	-2.237077345	-0.009921021	0.0044348134	-0.215589887	-0.07328626	0.3399336631
NC_003070.9	AT1G01640	238802	-	CHG	-6172	-1.11708084	-0.007147085	0.0063980017	-0.860864002	-0.375050858	0.4356679535
NC_003070.9	AT1G01640	238800	+	CHG	-6170	-0.811671833	-0.00300551	0.0037028641	-1.233379335	-0.331097506	0.2684474249
NC_003070.9	AT1G01640	238795	+	CHH	-6165	-0.93786631	-0.006377178	0.0067996669	-0.650225369	-0.302352409	0.4649963282
NC_003070.9	AT1G01640	238794	+	CHH	-6164	-0.28072228	-0.001737874	0.0061907249	-1.067901986	-0.471633987	0.4416453879
NC_003070.9	AT1G01640	238791	+	CHH	-6161	-1.683287206	-0.008711107	0.0051750566	-0.981530875	-0.377383882	0.3844849834
NC_003070.9	AT1G01640	238788	+	CHH	-6158	-1.246651092	-0.007022287	0.005632921	0.5037490778	0.2000914529	0.3972046039
NC_003070.9	AT1G01640	238786	+	CHH	-6156	-0.943818605	-0.00763099	0.0080852296	0.5834229469	0.3349125689	0.5740476453
NC_003070.9	AT1G01640	238782	-	CHH	-6152	-1.099585712	-0.007175242	0.0065254046	0.7258354372	0.3256325662	0.448631397
NC_003070.9	AT1G01640	238779	+	CHH	-6149	-1.805782981	-0.024173322	0.0133866153	0.0261372321	0.0188760997	0.7221919941
NC_003070.9	AT1G01640	238778	-	CHG	-6148	-1.096407	-0.005464022	0.004983571	-0.035685556	-0.012848598	0.3600503936
NC_003070.9	AT1G01640	238777	-	CG	-6147	-1.341698761	-0.010969426	0.0081757743	1.4726710549	0.9816494247	0.6665775235
NC_003070.9	AT1G01640	238776	+	CG	-6146	-0.917136517	-0.008439083	0.0092015562	2.2743872509	1.5578054821	0.6849341428
NC_003070.9	AT1G01640	238774	-	CHH	-6144	-1.33449464	-0.006927538	0.0051911321	0.9234960007	0.3521938014	0.3813701425
NC_003070.9	AT1G01640	238771	+	CHH	-6141	0.0347715476	0.000192142	0.0055258412	2.0200354137	0.8845194786	0.4378732534
NC_003070.9	AT1G01640	238769	+	CHH	-6139	-0.754266769	-0.002593329	0.0034382114	2.5914149715	0.6651785496	0.2566854621
NC_003070.9	AT1G01640	238766	+	CHH	-6136	-1.386173121	-0.007335421	0.0052918503	0.1711403419	0.0635317577	0.3712260766
NC_003070.9	AT1G01640	238762	-	CHH	-6132	-1.140811258	-0.009973367	0.0087423464	-0.096351745	-0.057675542	0.5985936372
NC_003070.9	AT1G01640	238755	-	CHH	-6125	0.8555141492	0.0106297412	0.0124249741	1.7106669539	2.1700367203	1.2685325542
NC_003070.9	AT1G01640	238752	+	CHH	-6122	-1.532764483	-0.006368509	0.0041549171	0.1817848938	0.0537226916	0.2955289106
NC_003070.9	AT1G01640	238746	-	CHH	-6116	-0.453174966	-0.00411271	0.0090753257	0.949662955	0.5997184645	0.6315066428
NC_003070.9	AT1G01640	238745	-	CHH	-6115	0.5041289433	0.0040310816	0.007996132	0.3970346943	0.2345781328	0.5908252759
NC_003070.9	AT1G01640	238742	-	CG	-6112	-1.092353001	-0.012262069	0.0112253725	-1.242517323	-1.13586972	0.9141681158
NC_003070.9	AT1G01640	238741	+	CG	-6111	-1.716196556	-0.013178421	0.0076788532	-0.887329373	-0.5548551	0.625309065
NC_003070.9	AT1G01640	238740	+	CHG	-6110	-0.917302944	-0.003212384	0.0035019878	-0.670860666	-0.176502641	0.2630988067
NC_003070.9	AT1G01640	238739	-	CHH	-6109	0.0593534594	0.0002961324	0.0049893027	1.0225076816	0.3638809443	0.3558711106
NC_003070.9	AT1G01640	238735	+	CHH	-6105	-1.013357123	-0.008429043	0.0083179393	-1.453745244	-0.829853267	0.5708381647
NC_003070.9	AT1G01640	238732	+	CHH	-6102	-0.025776172	-0.000213907	0.008298615	-1.03690102	-0.637135992	0.614461728
NC_003070.9	AT1G01640	238729	+	CHH	-6099	-0.467855399	-0.003659993	0.0078229143	-0.966649097	-0.539458897	0.5580710711
NC_003070.9	AT1G01640	238728	-	CG	-6098	-2.944891316	-0.029135608	0.0098936105	-0.499674545	-0.360170831	0.7208108453
NC_003070.9	AT1G01640	238727	+	CG	-6097	-2.596785727	-0.016425705	0.0063253985	-2.577786679	-1.557920522	0.6043636328
NC_003070.9	AT1G01640	238725	+	CHH	-6095	-2.055221663	-0.013141923	0.0063944066	-0.487981465	-0.200380659	0.4106317009
NC_003070.9	AT1G01640	238723	-	CHG	-6093	-1.952553075	-0.015965953	0.0081769624	-1.162055339	-0.732330797	0.6302030312
NC_003070.9	AT1G01640	238721	+	CHG	-6091	-1.371163685	-0.007068772	0.0051553085	-2.282868818	-0.987791145	0.4326972874
NC_003070.9	AT1G01640	238720	-	CHH	-6090	-0.24732718	-0.002189308	0.0088518681	-0.196141714	-0.121121993	0.6175228634
NC_003070.9	AT1G01640	238718	-	CHH	-6088	0.6948789772	0.0058259879	0.0083841764	-0.390995773	-0.246431001	0.630265128
NC_003070.9	AT1G01640	238716	-	CHH	-6086	-1.807912141	-0.023502552	0.0129998309	-1.026884553	-0.697380693	0.6791227805
NC_003070.9	AT1G01640	238712	+	CHH	-6082	-1.918792584	-0.021638858	0.0112773306	-2.499076565	-1.830519366	0.7324783048
NC_003070.9	AT1G01640	238710	-	CHH	-6080	-1.556739888	-0.024571403	0.0157838847	-0.648356144	-0.615421723	0.9492031946
NC_003070.9	AT1G01640	238709	-	CHG	-6079	-1.216520803	-0.009144583	0.007516997	-0.823496631	-0.461785751	0.5607621613
NC_003070.9	AT1G01640	238707	+	CHG	-6077	0.0956803442	0.0003725692	0.0038938952	-0.667894321	-0.193163105	0.2892120783
NC_003070.9	AT1G01640	238705	+	CG	-6075	-1.478898489	-0.009388039	0.006347994	-1.089257057	-0.55725593	0.5115926737
NC_003070.9	AT1G01640	238702	-	CHH	-6072	-0.827871894	-0.005110141	0.0061726233	-0.097004817	-0.042858283	0.4418160231
NC_003070.9	AT1G01640	238699	+	CHH	-6069	-0.309249858	-0.001627611	0.0052630931	0.2039607802	0.0828028478	0.4059743629
NC_003070.9	AT1G01640	238694	+	CHG	-6064	-1.209800183	-0.007398434	0.0061154183	-1.503476784	-0.753253951	0.5010080361
NC_003070.9	AT1G01640	238692	+	CHH	-6062	-1.638573991	-0.013517535	0.0082495726	-1.559208949	-0.816771425	0.5238370556
NC_003070.9	AT1G01640	238689	-	CHH	-6059	-0.440234741	-0.002489691	0.0056553724	-0.218386172	-0.08527777	0.3904907035
NC_003070.9	AT1G01640	238685	+	CHH	-6055	-1.461371031	-0.008423311	0.0057639786	-1.142892133	-0.446945916	0.3910657035
NC_003070.9	AT1G01640	238675	+	CG	-6045	-1.838142936	-0.016612057	0.0090374133	0.1318887435	0.0914375208	0.6932928348
NC_003070.9	AT1G01640	238669	-	CHG	-6039	-1.411636121	-0.008776039	0.006216927	-0.463949322	-0.215180571	0.4638018863
NC_003070.9	AT1G01640	238667	+	CHG	-6037	-3.092304595	-0.014740492	0.0047668305	-1.480944903	-0.561604163	0.3792201601
NC_003070.9	AT1G01640	238660	-	CHG	-6030	-1.020469185	-0.007018375	0.0068775966	-1.668155905	-0.902389364	0.5409502565
NC_003070.9	AT1G01640	238658	+	CHG	-6028	-0.360463543	-0.001920255	0.005327183	0.7743325704	0.3012577903	0.3890547832
NC_003070.9	AT1G01640	238654	-	CHH	-6024	-1.333359933	-0.008194989	0.006146119	-0.610018273	-0.261230854	0.4282344727
NC_003070.9	AT1G01640	238647	-	CHH	-6017	-1.685593938	-0.01178091	0.0069891746	-1.551632143	-0.707770225	0.4561456322
NC_003070.9	AT1G01640	238640	-	CHH	-6010	-2.085435157	-0.015292095	0.0073328076	-0.915461493	-0.433837489	0.4739003147
NC_003070.9	AT1G01640	238634	-	CHH	-6004	-1.040029295	-0.011479519	0.0110376885	0.1616831358	0.1122231034	0.6940928179
NC_003070.9	AT1G01640	238632	-	CHH	-6002	-1.343235065	-0.00717891	0.0053444925	-0.065612723	-0.024693199	0.3763477198
NC_003070.9	AT1G01640	238629	+	CHH	-5999	-0.885013873	-0.003828854	0.0043263214	2.8269933488	0.9341856072	0.3304520004
NC_003070.9	AT1G01640	238626	-	CHG	-5996	-0.863359023	-0.004495264	0.005206715	0.2975423585	0.1117914798	0.3757161851
NC_003070.9	AT1G01640	238624	+	CHG	-5994	-0.449238487	-0.001500494	0.0033400839	1.2530527517	0.3058457364	0.2440804954
NC_003070.9	AT1G01640	238618	-	CHH	-5988	-2.061970378	-0.012347971	0.0059884328	-0.505134387	-0.201517741	0.3989388684
NC_003070.9	AT1G01640	238611	-	CHH	-5981	-1.03092734	-0.007518795	0.0072932345	0.1482339231	0.0743327107	0.501455464
NC_003070.9	AT1G01640	238608	-	CHH	-5978	-0.110137533	-0.001218776	0.0110659495	1.1668235053	1.0443192442	0.8950104617
NC_003070.9	AT1G01640	238606	-	CHH	-5976	-0.290087624	-0.003575571	0.0123258296	0.2763348699	0.236458529	0.8556955878
NC_003070.9	AT1G01640	238597	+	CHH	-5967	-0.837424362	-0.007530969	0.0089930138	-0.078685454	-0.048213228	0.6127336921
NC_003070.9	AT1G01640	238592	+	CHH	-5962	1.2962653289	0.0116503613	0.0089876363	1.0093665062	0.7571557319	0.750129638
NC_003070.9	AT1G01640	238586	-	CHH	-5956	-1.170914517	-0.005909333	0.0050467672	0.0645285621	0.0242090428	0.3751678643
NC_003070.9	AT1G01640	238578	-	CHH	-5948	-2.0562253	-0.01040524	0.0050603599	-1.474008184	-0.537378708	0.3645696908
NC_003070.9	AT1G01640	238571	-	CHH	-5941	-0.498455214	-0.004232316	0.0084908654	-1.231012774	-0.696935684	0.5661482142
NC_003070.9	AT1G01640	238567	+	CHH	-5937	-0.404852553	-0.002920789	0.0072144523	0.0999356645	0.0510319908	0.5106484365
NC_003070.9	AT1G01640	238564	+	CHH	-5934	-0.617253759	-0.004963213	0.0080407983	1.1025619641	0.6775615489	0.6145337595
NC_003070.9	AT1G01640	238559	-	CHH	-5929	-0.064264134	-0.000341488	0.0053138193	-1.343692551	-0.538341444	0.4006433196
NC_003070.9	AT1G01640	238555	+	CHH	-5925	-1.104758317	-0.013013981	0.0117799351	0.0927618694	0.0690652966	0.7445440356
NC_003070.9	AT1G01640	238550	+	CHH	-5920	-0.893406737	-0.008092777	0.0090583342	-0.18890643	-0.123768244	0.6551827975
NC_003070.9	AT1G01640	238544	-	CHH	-5914	0.2321557804	0.0020238985	0.0087178465	0.0724508342	0.0461937915	0.6375881248
NC_003070.9	AT1G01640	238539	-	CHG	-5909	-1.075685476	-0.00865803	0.0080488486	-1.696099946	-1.146786217	0.6761312738
NC_003070.9	AT1G01640	238537	+	CHG	-5907	-0.472866025	-0.002937641	0.006212417	-0.486132996	-0.260218855	0.5352832611
NC_003070.9	AT1G01640	238536	+	CHH	-5906	-1.49782019	-0.01583916	0.0105748071	0.7816246611	0.5193106714	0.664399036
NC_003070.9	AT1G01640	238532	-	CHH	-5902	-1.606776072	-0.008180829	0.0050914556	-0.352782537	-0.126528194	0.3586577588
NC_003070.9	AT1G01640	238529	+	CHH	-5899	-0.685490216	-0.005454891	0.0079576496	0.4577044357	0.2781731434	0.6077571499
NC_003070.9	AT1G01640	238525	+	CHH	-5895	-0.992894893	-0.006164838	0.0062089528	0.2705200067	0.1181989964	0.4369325501
NC_003070.9	AT1G01640	238524	+	CHH	-5894	-0.673691985	-0.00427748	0.0063493113	0.2683210972	0.1231736026	0.4590529925
NC_003070.9	AT1G01640	238522	+	CHH	-5892	0.4858115652	0.0020943894	0.0043111148	0.1079633872	0.0363352759	0.336551833
NC_003070.9	AT1G01640	238520	-	CHG	-5890	-1.370028095	-0.008035266	0.0058650376	-1.193782663	-0.533812112	0.4471602148
NC_003070.9	AT1G01640	238518	+	CG	-5888	0.1561931266	0.0015873891	0.0101629896	0.3619866076	0.2669536126	0.7374682019
NC_003070.9	AT1G01640	238515	+	CG	-5885	-0.394247175	-0.003190848	0.0080935219	-0.410297954	-0.255590305	0.6229382877
NC_003070.9	AT1G01640	238514	-	CHG	-5884	-2.472494568	-0.022630693	0.0091529798	0.0515796565	0.0359573036	0.697121811
NC_003070.9	AT1G01640	238511	+	CHG	-5881	-1.471377609	-0.007959372	0.0054094693	-1.789349425	-0.804911948	0.4498349717
NC_003070.9	AT1G01640	238509	+	CG	-5879	-1.439443717	-0.011564349	0.0080339011	-0.037995033	-0.023693522	0.6235952485
NC_003070.9	AT1G01640	238506	+	CHH	-5876	-0.480331884	-0.001949727	0.004059125	-0.224853831	-0.06986321	0.310705001
NC_003070.9	AT1G01640	238503	+	CHH	-5873	-0.751604485	-0.002668806	0.0035508118	0.406275072	0.1193560135	0.293781287
NC_003070.9	AT1G01640	238502	+	CHH	-5872	-0.380163044	-0.001911264	0.005027484	1.0688978204	0.4030479852	0.3770687688
NC_003070.9	AT1G01640	238500	+	CHH	-5870	-1.131263077	-0.009071182	0.0080186316	0.1909210745	0.1034454711	0.541823219
NC_003070.9	AT1G01640	238498	-	CG	-5868	-1.794987916	-0.016434975	0.0091560368	-1.011228684	-0.751074174	0.7427342459
NC_003070.9	AT1G01640	238497	+	CG	-5867	-0.547009643	-0.002971688	0.0054326067	-0.267134041	-0.11015096	0.4123434059
NC_003070.9	AT1G01640	238496	-	CHH	-5866	-0.633968725	-0.005526277	0.0087169547	0.0414339008	0.0247640758	0.5976766681
NC_003070.9	AT1G01640	238492	+	CG	-5862	-1.332583394	-0.009519208	0.0071434238	-1.172457436	-0.693132157	0.5911789514
NC_003070.9	AT1G01640	238490	+	CG	-5860	-0.283697773	-0.002087483	0.0073581228	-0.505850105	-0.287794515	0.5689324023
NC_003070.9	AT1G01640	238489	-	CHG	-5859	-2.194611336	-0.011899734	0.0054222513	-0.899801133	-0.346796913	0.385415066
NC_003070.9	AT1G01640	238485	-	CHH	-5855	-1.307520068	-0.013200412	0.0100957626	-0.418748632	-0.285404322	0.6815647858
NC_003070.9	AT1G01640	238477	-	CHH	-5847	-1.591441687	-0.009739893	0.0061201694	0.1867923991	0.0771866285	0.4132214635
NC_003070.9	AT1G01640	238474	-	CG	-5844	-2.127606317	-0.020063038	0.009429864	-0.565681262	-0.411002713	0.7265623603
NC_003070.9	AT1G01640	238473	+	CG	-5843	-0.889264481	-0.006179645	0.0069491638	0.1804836524	0.0977039313	0.5413450467
NC_003070.9	AT1G01640	238465	+	CHH	-5835	-1.455562993	-0.007241073	0.0049747576	-0.660765905	-0.225745269	0.3416418244
NC_003070.9	AT1G01640	238455	-	CHG	-5825	-0.182487917	-0.000896066	0.0049102777	-0.421739313	-0.148985655	0.3532648018
NC_003070.9	AT1G01640	238453	+	CHG	-5823	0.3386770783	0.0011902451	0.0035143951	1.186367795	0.3131540996	0.2639603848
NC_003070.9	AT1G01640	238451	+	CHH	-5821	0.4593409436	0.0032650741	0.0071081713	0.9122027344	0.5056112326	0.5542750679
NC_003070.9	AT1G01640	238447	-	CG	-5817	0.5803582212	0.0042642506	0.0073476181	0.4043806906	0.2064753802	0.5105965369
NC_003070.9	AT1G01640	238444	+	CHH	-5814	-0.59779295	-0.006676953	0.0111693409	0.8924319267	0.7596982417	0.85126744
NC_003070.9	AT1G01640	238442	+	CHH	-5812	0.0865907689	0.000476247	0.0054999746	0.7557716446	0.3085008089	0.4081931509
NC_003070.9	AT1G01640	238440	+	CHH	-5810	-0.42688608	-0.004007276	0.0093872256	0.2056219191	0.1382262665	0.6722350764
NC_003070.9	AT1G01640	238426	+	CHH	-5796	-2.2637043	-0.008118168	0.0035862316	-0.524460709	-0.133537619	0.2546189187
NC_003070.9	AT1G01640	238425	+	CHH	-5795	1.8440960291	0.0170621905	0.009252333	0.0748090095	0.0531310448	0.7102225413
NC_003070.9	AT1G01640	238424	+	CHH	-5794	1.4694591644	0.013581342	0.0092424086	-0.058040032	-0.041251902	0.7107491335
NC_003070.9	AT1G01640	238422	+	CHH	-5792	1.4443903377	0.0103363036	0.0071561706	-1.01082539	-0.559621378	0.5536281379
NC_003070.9	AT1G01640	238419	-	CHG	-5789	-1.431953879	-0.014638089	0.0102224584	-1.545061835	-0.978158665	0.6330870664
NC_003070.9	AT1G01640	238418	-	CG	-5788	0.6872780987	0.0052041265	0.0075720826	-0.403022622	-0.205661602	0.5102979112
NC_003070.9	AT1G01640	238417	+	CG	-5787	-0.966895023	-0.005955525	0.0061594324	-2.284012432	-1.258990416	0.5512187231
NC_003070.9	AT1G01640	238415	-	CHH	-5785	-0.903960044	-0.008177683	0.009046509	-0.160819248	-0.098570531	0.6129274441
NC_003070.9	AT1G01640	238414	-	CHH	-5784	-1.822977107	-0.014793176	0.0081148449	-1.569008512	-0.79407331	0.5060987906
NC_003070.9	AT1G01640	238413	-	CHH	-5783	-0.741051873	-0.004100027	0.0055327124	0.5849271249	0.2317157044	0.39614457
NC_003070.9	AT1G01640	238408	-	CHH	-5778	-0.969243488	-0.007144733	0.0073714537	-0.901583962	-0.437685668	0.4854630146
NC_003070.9	AT1G01640	238405	-	CHH	-5775	-0.815341545	-0.004168869	0.0051130338	-0.322783234	-0.117876874	0.3651889613
NC_003070.9	AT1G01640	238401	+	CHH	-5771	0.8798795291	0.0049111183	0.0055815803	-1.004847765	-0.429152717	0.4270823224
NC_003070.9	AT1G01640	238396	-	CHH	-5766	0.4598367962	0.0029742225	0.006467996	0.374601217	0.1733727056	0.4628193869
NC_003070.9	AT1G01640	238391	-	CHG	-5761	-1.031997983	-0.008352152	0.0080931867	-1.075679461	-0.681247137	0.6333179736
NC_003070.9	AT1G01640	238388	-	CHH	-5758	-0.28586694	-0.001408963	0.0049287356	0.1437354175	0.0508031898	0.3534493492
NC_003070.9	AT1G01640	238374	+	CHH	-5744	0.4231646994	0.0014735374	0.0034821841	-0.180187492	-0.046709683	0.2592282187
NC_003070.9	AT1G01640	238369	-	CHG	-5739	-1.176739371	-0.007417021	0.0063030277	-1.532647297	-0.762585879	0.4975612331
NC_003070.9	AT1G01640	238366	+	CHG	-5736	0.3298424394	0.0011874679	0.0036001064	-1.452757712	-0.400782902	0.2758773186
NC_003070.9	AT1G01640	238363	-	CHH	-5733	1.0372132748	0.0049985255	0.0048191878	0.7172713435	0.2502382237	0.3488752562
NC_003070.9	AT1G01640	238348	-	CHG	-5718	-0.420562928	-0.00421377	0.0100193575	-2.125340805	-2.421132844	1.139173933
NC_003070.9	AT1G01640	238346	+	CHG	-5716	0.7953496058	0.004948985	0.006222402	-0.062195037	-0.027559602	0.4431157681
NC_003070.9	AT1G01640	238335	+	CHH	-5705	1.0726569218	0.0034868787	0.0032506933	0.1100116896	0.0264300961	0.2402480704
NC_003070.9	AT1G01640	238329	+	CHH	-5699	0.6205535563	0.002488443	0.0040100375	-1.158450025	-0.344470426	0.2973545847
NC_003070.9	AT1G01640	238324	+	CHH	-5694	1.5020030098	0.0062537232	0.004163589	-1.721572817	-0.538512892	0.3128028547
NC_003070.9	AT1G01640	238320	-	CHG	-5690	-0.77358025	-0.004185355	0.0054103696	-1.46360033	-0.559496286	0.3822739545
NC_003070.9	AT1G01640	238318	+	CHG	-5688	-0.199489372	-0.000742941	0.0037242153	-1.312163397	-0.389053955	0.2964981004
NC_003070.9	AT1G01640	238312	+	CHH	-5682	0.2024500839	0.0011155519	0.0055102564	-2.077972685	-0.851453086	0.4097518181
NC_003070.9	AT1G01640	238311	+	CHH	-5681	-0.237645797	-0.001382955	0.0058193968	-1.988751571	-0.854811507	0.4298231714
NC_003070.9	AT1G01640	238309	-	CHH	-5679	0.5065146186	0.0044059961	0.0086986553	-1.261138675	-0.840483211	0.6664478921
NC_003070.9	AT1G01640	238304	+	CHH	-5674	-0.219998668	-0.001616999	0.0073500398	-1.577514044	-0.88578502	0.5615068997
NC_003070.9	AT1G01640	238295	+	CHH	-5665	0.0557203556	0.0004266072	0.0076562178	-1.975368803	-1.18556013	0.6001715365
NC_003070.9	AT1G01640	238285	+	CHH	-5655	-1.156331252	-0.004720625	0.0040824159	0.9949264399	0.2959117515	0.2974207335
NC_003070.9	AT1G01640	238283	+	CHH	-5653	1.0088359522	0.0091950209	0.0091144858	-0.315181094	-0.219419392	0.696169269
NC_003070.9	AT1G01640	238281	+	CHH	-5651	1.2606976288	0.0066047013	0.0052389258	0.5537580435	0.2260327843	0.4081796859
NC_003070.9	AT1G01640	238279	+	CHH	-5649	2.1176533059	0.0176874622	0.0083523881	0.6217610302	0.404539483	0.6506349923
NC_003070.9	AT1G01640	238277	+	CHH	-5647	1.4260265415	0.0119023272	0.0083464977	-0.17832446	-0.11421495	0.640489536
NC_003070.9	AT1G01640	238262	+	CHH	-5632	2.0658416989	0.0123546765	0.0059804565	0.0200581584	0.009354102	0.4663489965
NC_003070.9	AT1G01640	238190	+	CHH	-5560	-0.851421227	-0.006274071	0.0073689392	-1.123004863	-0.572997858	0.5102363106
NC_003070.9	AT1G01640	238182	+	CHH	-5552	-0.332492625	-0.002083223	0.0062654713	0.2660787939	0.1221372107	0.4590264746
NC_003070.9	AT1G01640	238175	+	CHH	-5545	-1.311000935	-0.007356634	0.0056114636	0.3739790406	0.1470221043	0.393129262
NC_003070.9	AT1G01640	238171	+	CHH	-5541	0.0133439519	0.0001193566	0.0089446213	-1.02663753	-0.683219759	0.6654926776
NC_003070.9	AT1G01640	238165	+	CHH	-5535	0.0969170517	0.0006710068	0.0069235164	0.2785469944	0.1446555431	0.5193218596
NC_003070.9	AT1G01640	237894	+	CHG	-5264	-1.422676843	-0.017121709	0.0120348545	-0.029021641	-0.021310818	0.7343078255
NC_003070.9	AT1G01640	237882	+	CHH	-5252	-0.159051904	-0.001634554	0.010276856	1.5345013542	1.6844879248	1.0977428727
NC_003070.9	AT1G01640	237866	+	CHH	-5236	-0.634926223	-0.011943836	0.0188113767	-1.197507987	-1.536414577	1.2830098786
NC_003070.9	AT1G01640	237794	-	CG	-5164	-0.747724071	-0.00843278	0.0112779303	-0.928773233	-0.694835072	0.7481213367
NC_003070.9	AT1G01640	237536	+	CG	-4906	-0.695185861	-0.007637719	0.0109865852	0.7653878377	0.6472071946	0.8455937797
NC_003070.9	AT1G01640	237230	+	CHH	-4600	0.9984111314	0.0119907239	0.0120098059	0.8666099504	0.8901694272	1.0271857908
NC_003070.9	AT1G01640	237187	+	CG	-4557	-0.81985693	-0.008912542	0.0108708506	0.0659680431	0.0490292891	0.7432278838
NC_003070.9	AT1G01640	236527	+	CG	-3897	-0.147252656	-0.00057247	0.0038876689	-0.185257025	-0.055850687	0.3014767586
NC_003070.9	AT1G01640	236435	-	CG	-3805	-0.651885647	-0.017096267	0.0262258683	2.3853412218	7.7681162575	3.2566058836
NC_003070.9	AT1G01640	236434	+	CG	-3804	-1.782705107	-0.013708046	0.0076894638	4.9861306805	2.9817649545	0.5980117942
NC_003070.9	AT1G01640	236417	+	CG	-3787	-0.732522774	-0.003048722	0.0041619483	1.3914506312	0.4413821986	0.3172101034
NC_003070.9	AT1G01640	236396	-	CG	-3766	-0.368790539	-0.002599579	0.0070489322	-1.513534647	-0.798187958	0.5273668232
NC_003070.9	AT1G01640	236395	+	CG	-3765	-3.098673665	-0.016856354	0.005439861	-0.697962281	-0.308578784	0.442113839
NC_003070.9	AT1G01640	236282	-	CHH	-3652	-2.709054083	-0.02954863	0.0109073607	-1.380915344	-0.752365563	0.5448310549
NC_003070.9	AT1G01640	236277	-	CG	-3647	-3.942314057	-0.021938563	0.0055648948	-1.934912694	-0.830447903	0.429191408
NC_003070.9	AT1G01640	236276	+	CG	-3646	-3.015710764	-0.019020825	0.0063072444	-0.495219353	-0.245309483	0.495355202
NC_003070.9	AT1G01640	236274	-	CG	-3644	-4.336174508	-0.027086997	0.0062467497	-3.170538037	-1.574526036	0.4966116217
NC_003070.9	AT1G01640	236273	+	CG	-3643	-3.159668765	-0.019297791	0.006107536	-0.790982769	-0.383736279	0.4851386073
NC_003070.9	AT1G01640	236268	+	CG	-3638	-1.63854982	-0.007571823	0.0046210515	-2.409095152	-0.847581455	0.3518256448
NC_003070.9	AT1G01640	236222	-	CG	-3592	0.1179982458	0.0007706922	0.0065313866	-1.410761526	-0.704757204	0.4995579983
NC_003070.9	AT1G01640	236221	+	CG	-3591	0.5182151091	0.0023740745	0.0045812529	-1.115391391	-0.385510298	0.3456278224
NC_003070.9	AT1G01640	236189	+	CG	-3559	-3.339742087	-0.014621407	0.0043780049	-1.662937656	-0.567712115	0.3413910995
NC_003070.9	AT1G01640	236183	-	CG	-3553	-1.501260522	-0.008911813	0.0059362199	-0.504319556	-0.219313039	0.4348691931
NC_003070.9	AT1G01640	236182	+	CG	-3552	-2.4726525	-0.008895273	0.0035974618	-2.910251415	-0.827953045	0.2844953671
NC_003070.9	AT1G01640	236122	-	CG	-3492	-1.773394533	-0.009959213	0.0056159039	-0.480950363	-0.20289853	0.4218699999
NC_003070.9	AT1G01640	236121	+	CG	-3491	-2.211375987	-0.010352726	0.0046815767	-0.349557526	-0.13206154	0.3777963015
NC_003070.9	AT1G01640	236088	-	CG	-3458	-0.030450159	-0.001572575	0.0516442168	-0.787616369	-2.783276911	3.5337976968
NC_003070.9	AT1G01640	236052	-	CG	-3422	-3.004214421	-0.014770825	0.0049167013	-2.740281116	-0.971233597	0.3544284532
NC_003070.9	AT1G01640	236051	+	CG	-3421	-2.54747216	-0.010168562	0.0039916282	-0.289526424	-0.086700761	0.2994571596
NC_003070.9	AT1G01640	235983	+	CHH	-3353	-0.917856773	-0.007027233	0.0076561325	0.3307818824	0.1887631387	0.5706574296
NC_003070.9	AT1G01640	235578	+	CHH	-2948	0.258213597	0.0022761033	0.008814808	0.6684703678	0.483501475	0.7232952998
NC_003070.9	AT1G01640	235557	-	CG	-2927	-1.396988396	-0.008223059	0.005886276	-0.548332249	-0.24581508	0.4482958659
NC_003070.9	AT1G01640	235556	+	CG	-2926	-1.479798043	-0.008322496	0.0056240758	-0.144641975	-0.065392886	0.4521017199
NC_003070.9	AT1G01640	235376	-	CG	-2746	-0.642248532	-0.003404612	0.0053010817	-1.673686631	-0.673925647	0.4026593954
NC_003070.9	AT1G01640	235375	+	CG	-2745	-0.192372976	-0.000920628	0.004785641	-0.036185817	-0.013102521	0.3620899504
NC_003070.9	AT1G01640	235346	-	CG	-2716	-3.008738087	-0.023056428	0.0076631556	-1.25578777	-0.754469031	0.6007934218
NC_003070.9	AT1G01640	235345	+	CG	-2715	-1.656740808	-0.01065789	0.0064330461	-1.613589278	-0.89797681	0.5565089098
NC_003070.9	AT1G01640	235343	-	CG	-2713	-1.355411432	-0.011867358	0.0087555392	-1.765326094	-1.180950491	0.6689701663
NC_003070.9	AT1G01640	235342	+	CG	-2712	-2.131650229	-0.014315585	0.0067157289	-1.237776061	-0.709934028	0.5735561147
NC_003070.9	AT1G01640	235341	-	CHH	-2711	-1.614491628	-0.025363659	0.0157099975	-0.683057135	-0.530364588	0.7764571379
NC_003070.9	AT1G01640	235337	+	CHH	-2707	-0.431875554	-0.004407916	0.0102064499	0.97184177	0.8046712086	0.8279858238
NC_003070.9	AT1G01640	235191	-	CG	-2561	0.3217521331	0.0025997171	0.0080798753	-0.287100513	-0.165510427	0.5764894854
NC_003070.9	AT1G01640	235189	-	CG	-2559	0.1462346558	0.0011203449	0.0076612815	0.1376484618	0.0737424286	0.5357301322
NC_003070.9	AT1G01640	235188	+	CG	-2558	0.3249382516	0.0028552727	0.0087871241	0.4857062355	0.3020118646	0.6217994388
NC_003070.9	AT1G01640	235172	-	CHH	-2542	0.1450035632	0.0013646335	0.0094110343	0.2317541284	0.1590701795	0.6863747394
NC_003070.9	AT1G01640	234968	-	CG	-2338	-1.398334797	-0.006583453	0.0047080666	0.5506339942	0.1917259511	0.3481912724
NC_003070.9	AT1G01640	234967	+	CG	-2337	-1.26483994	-0.005143519	0.0040665373	1.5090647287	0.4706391379	0.3118747188
NC_003070.9	AT1G01640	234951	-	CG	-2321	-2.346282782	-0.013425375	0.0057219766	-0.360339035	-0.153062582	0.4247738027
NC_003070.9	AT1G01640	234950	+	CG	-2320	-1.438276543	-0.014915111	0.0103701273	0.3035896595	0.2382413706	0.7847479753
NC_003070.9	AT1G01640	234949	-	CG	-2319	-2.135300205	-0.011103832	0.005200127	-0.34308798	-0.132843426	0.3871993
NC_003070.9	AT1G01640	234948	+	CG	-2318	-1.610765856	-0.016901116	0.0104925962	-0.003168514	-0.002453936	0.774475413
NC_003070.9	AT1G01640	234710	+	CG	-2080	0.4133004378	0.003648958	0.0088288269	1.2468233887	1.0273434237	0.8239686816
NC_003070.9	AT1G01640	234629	-	CG	-1999	-1.392398471	-0.007280869	0.0052290125	-0.634030822	-0.259165512	0.4087585372
NC_003070.9	AT1G01640	234628	+	CG	-1998	0.7015131651	0.0044573281	0.0063538767	-0.542585522	-0.255156293	0.4702600471
NC_003070.9	AT1G01640	234618	-	CG	-1988	-3.342629595	-0.01928123	0.0057682819	-1.864143504	-0.880256463	0.4722042384
NC_003070.9	AT1G01640	234617	+	CG	-1987	-1.570744685	-0.006284054	0.0040006846	-2.223925746	-0.707986728	0.3183499852
NC_003070.9	AT1G01640	234548	-	CG	-1918	-1.626318287	-0.008791248	0.0054056137	0.0206842534	0.0086585878	0.4186077053
NC_003070.9	AT1G01640	234547	+	CG	-1917	-0.831845745	-0.004270262	0.0051334781	-1.826081485	-0.759134225	0.415717607
NC_003070.9	AT1G01640	234540	-	CG	-1910	-0.734467209	-0.005380758	0.0073260696	-0.24005708	-0.141122064	0.5878687837
NC_003070.9	AT1G01640	234539	+	CG	-1909	-0.212036062	-0.000869039	0.0040985432	-1.22597175	-0.397491946	0.3242260241
NC_003070.9	AT1G01640	234430	-	CG	-1800	-1.834045119	-0.010799878	0.0058885563	-1.093318371	-0.515385773	0.4713958773
NC_003070.9	AT1G01640	234429	+	CG	-1799	1.3678604305	0.0063343723	0.0046308616	1.7073241047	0.6159336135	0.3607596307
NC_003070.9	AT1G01640	234417	+	CG	-1787	-3.14601211	-0.013143355	0.0041777827	0.8121222288	0.2600960814	0.320267162
NC_003070.9	AT1G01640	234385	-	CG	-1755	-2.077590324	-0.012680142	0.0061032927	-0.585349784	-0.282994975	0.4834630207
NC_003070.9	AT1G01640	234384	+	CG	-1754	-1.274322884	-0.005230862	0.0041048171	0.7693591718	0.2415434205	0.3139540404
NC_003070.9	AT1G01640	234371	-	CG	-1741	-2.226787736	-0.01062051	0.0047694307	-1.051208423	-0.390024903	0.3710252835
NC_003070.9	AT1G01640	234370	+	CG	-1740	0.3032125338	0.0012431799	0.004100028	1.7290989622	0.5295737851	0.3062715302
NC_003070.9	AT1G01640	234362	-	CG	-1732	-1.094131238	-0.011541974	0.0105489852	-0.923520978	-0.710450601	0.7692847456
NC_003070.9	AT1G01640	234361	+	CG	-1731	-0.898308907	-0.008284753	0.0092226105	-0.66240358	-0.469462094	0.7087251757
NC_003070.9	AT1G01640	234334	-	CG	-1704	-3.468827106	-0.017567444	0.0050643758	-0.110486474	-0.043847573	0.3968591951
NC_003070.9	AT1G01640	234333	+	CG	-1703	-2.022941596	-0.008015965	0.0039625289	0.5543505194	0.1688961039	0.3046738444
NC_003070.9	AT1G01640	234257	-	CG	-1627	-1.927568192	-0.011311175	0.0058681065	-1.166242858	-0.526022333	0.4510401321
NC_003070.9	AT1G01640	234256	+	CG	-1626	-0.992148836	-0.004593554	0.0046299039	-1.691129184	-0.633821486	0.3747918802
NC_003070.9	AT1G01640	234222	-	CG	-1592	0.7188933695	0.0050190395	0.0069816189	-0.215786392	-0.110047446	0.5099832533
NC_003070.9	AT1G01640	234221	+	CG	-1591	-2.978080688	-0.013935443	0.0046793369	0.5604849698	0.2009057528	0.358449849
NC_003070.9	AT1G01640	234145	-	CG	-1515	-2.531753722	-0.013896719	0.0054889697	1.0897141106	0.4599082493	0.4220448692
NC_003070.9	AT1G01640	234144	+	CG	-1514	-3.089638546	-0.01315266	0.0042570222	1.4742644606	0.4786470658	0.3246683879
NC_003070.9	AT1G01640	234137	-	CG	-1507	-2.062202245	-0.009258126	0.0044894365	0.0788207679	0.0273152849	0.3465493371
NC_003070.9	AT1G01640	234136	+	CG	-1506	-3.104642551	-0.011920496	0.0038395712	-2.449019383	-0.761533174	0.3109543268
NC_003070.9	AT1G01640	234027	-	CG	-1397	1.4059535201	0.0093049343	0.0066182375	2.0006027241	0.99236886	0.4960349439
NC_003070.9	AT1G01640	234026	+	CG	-1396	0.4298217036	0.0053930862	0.0125472636	1.579670212	1.5872930166	1.0048255671
NC_003070.9	AT1G01640	234019	-	CG	-1389	-3.695507873	-0.016525404	0.0044717546	-0.052349803	-0.017830952	0.3406116284
NC_003070.9	AT1G01640	234018	+	CG	-1388	-4.538439567	-0.022371035	0.0049292351	0.4936416787	0.1793394098	0.3632987601
NC_003070.9	AT1G01640	233983	-	CG	-1353	-1.66170472	-0.008349181	0.0050244673	-0.027139313	-0.010716606	0.394873897
NC_003070.9	AT1G01640	233982	+	CG	-1352	-3.359399073	-0.013994374	0.0041657373	-0.155604484	-0.050268711	0.3230543856
NC_003070.9	AT1G01640	233961	-	CHH	-1331	-1.545964615	-0.014176531	0.009170023	-1.216506459	-0.687497043	0.565140479
NC_003070.9	AT1G01640	233952	-	CG	-1322	-0.891727372	-0.00516217	0.0057889551	-1.755816315	-0.802997787	0.4573358729
NC_003070.9	AT1G01640	233951	+	CG	-1321	-0.617945992	-0.004043287	0.006543107	-0.227483298	-0.119837863	0.5267985139
NC_003070.9	AT1G01640	233644	-	CG	-1014	0.1697526219	0.0020569052	0.0121170745	0.6129303868	0.5491196065	0.8958922877
NC_003070.9	AT1G01640	233643	+	CG	-1013	-0.625333166	-0.011553845	0.0184763034	0.5810457246	0.7731209921	1.3305682486
NC_003070.9	AT1G01640	233634	-	CG	-1004	-1.282920968	-0.004946762	0.0038558588	0.0365460881	0.0105363755	0.2883037853
NC_003070.9	AT1G01640	233633	+	CG	-1003	-3.29340905	-0.011863611	0.0036022281	-0.618675007	-0.169976653	0.2747430414
NC_003070.9	AT1G01640	233626	+	CG	-996	-1.054900125	-0.006692092	0.0063438155	1.0979448524	0.536733377	0.4888527651
NC_003070.9	AT1G01640	233613	+	CG	-983	-2.292311993	-0.009716495	0.0042387316	-0.290150654	-0.094040224	0.3241082612
NC_003070.9	AT1G01640	233603	-	CG	-973	-3.235337959	-0.013867508	0.0042862627	-1.483837646	-0.493208046	0.3323867994
NC_003070.9	AT1G01640	233602	+	CG	-972	-3.099086353	-0.011741813	0.0037887983	-0.434040548	-0.128033617	0.2949807752
NC_003070.9	AT1G01640	233529	+	CHH	-899	1.9267447275	0.0140511516	0.0072926898	1.5040289172	0.9366484904	0.622759629
NC_003070.9	AT1G01640	233269	+	CHH	-639	-0.977694795	-0.007090561	0.0072523259	-0.372886814	-0.195148331	0.5233446822
NC_003070.9	AT1G01640	232407	+	CG	223	2.5458976583	0.0222516999	0.0087402177	1.8573723967	1.5299342281	0.8237089292
NC_003070.9	AT1G01640	231881	+	CG	749	-0.278711634	-0.002938471	0.0105430516	0.0806602456	0.0638152573	0.7911612065
NC_003070.9	AT1G01640	231595	-	CG	1035	0.3913450814	0.0048266043	0.0123333715	-1.17453806	-0.998093852	0.8497756574
NC_003070.9	AT1G01640	231594	+	CG	1036	0.7162853175	0.0235084076	0.0328198932	-0.061202951	-0.159740953	2.6100204454
NC_003070.9	AT1G01640	231540	+	CG	1090	0.6349516694	0.0064756809	0.0101986989	0.5688806912	0.4854060203	0.8532650656
NC_003070.9	AT1G01640	231269	-	CG	1361	-0.044642896	-0.000304234	0.0068148275	-0.260038075	-0.125813858	0.4838286004
NC_003070.9	AT1G01640	231268	+	CG	1362	1.7180442847	0.0208400464	0.0121300985	-0.536506271	-0.429184535	0.7999618246
NC_003070.9	AT1G01640	231259	-	CG	1371	1.6649045739	0.016367356	0.0098308073	1.3544393117	1.0910257324	0.8055183595
NC_003070.9	AT1G01640	231246	-	CG	1384	-0.415601539	-0.002166792	0.0052136285	-1.234896685	-0.4724448	0.3825784013
NC_003070.9	AT1G01640	231245	+	CG	1385	1.5252195375	0.0084937357	0.005568861	-0.365560883	-0.158864752	0.4345780947
NC_003070.9	AT1G01640	231195	-	CHH	1435	-0.03229297	-0.000239982	0.007431413	0.024833256	0.0133323589	0.5368751856
NC_003070.9	AT1G01640	230438	-	CG	2192	-1.365847564	-0.02095157	0.0153396111	0.9713546336	0.908689046	0.9354863966
NC_003070.9	AT1G01640	229352	-	CG	3278	0.226363043	0.0021257158	0.0093907371	-0.892662704	-0.629908866	0.7056516015
NC_003070.9	AT1G01640	229258	+	CG	3372	0.665802742	0.0058200179	0.0087413547	0.2996078067	0.1921035014	0.6411832306
NC_003070.9	AT1G01640	229141	-	CG	3489	-2.144942703	-0.024791463	0.0115581004	-2.287554423	-1.467932958	0.6417040589
NC_003070.9	AT1G01640	228786	-	CG	3844	1.2397787072	0.010609935	0.0085579265	2.2523470038	1.8346429639	0.8145472082
NC_003070.9	AT1G01640	228514	-	CHH	4116	0.6440920252	0.0062799859	0.0097501376	1.0401100614	0.7772674916	0.7472935033
NC_003070.9	AT1G01640	228402	+	CG	4228	-0.578605046	-0.005382098	0.0093018514	-0.620320084	-0.38756534	0.6247828335
NC_003070.9	AT1G01640	228397	-	CG	4233	-0.082173235	-0.000645876	0.0078599271	0.1434341454	0.0771350955	0.5377735917
NC_003070.9	AT1G01640	228226	+	CG	4404	-1.567949824	-0.018810089	0.0119966138	-0.32429713	-0.23342867	0.7197987521
NC_003070.9	AT1G01640	227460	-	CG	5170	-0.554294341	-0.005159108	0.0093075243	1.0474961526	0.7191365766	0.6865290863
NC_003070.9	AT1G01640	227287	-	CHH	5343	0.2385047839	0.0021792067	0.0091369518	-0.432244516	-0.289776936	0.6704004904
NC_003070.9	AT1G01640	227285	-	CHH	5345	1.5147132627	0.0118212798	0.007804302	0.1027753906	0.0615606707	0.5989826004
NC_003070.9	AT1G01640	227283	-	CHH	5347	1.0562538469	0.0067062226	0.0063490634	0.374164834	0.179549455	0.4798672636
NC_003070.9	AT1G01640	227281	-	CHH	5349	1.9158462775	0.0166852179	0.0087090588	0.291005197	0.1962543802	0.6744016333
NC_003070.9	AT1G01640	227129	-	CG	5501	0.3588820209	0.0037254144	0.0103806104	-1.34977887	-1.105296576	0.818872336
NC_003070.9	AT1G01640	227128	+	CG	5502	-0.816302495	-0.007755554	0.0095008331	-0.626531479	-0.401416084	0.640695795
NC_003070.9	AT1G01640	226989	-	CHG	5641	0.3625555932	0.0033875777	0.009343609	-0.427194549	-0.301713398	0.7062669656
NC_003070.9	AT1G01640	226509	-	CG	6121	1.0208394118	0.0094011148	0.0092092005	0.3905416224	0.2859900438	0.732290817
NC_003070.9	AT1G01640	226401	-	CG	6229	-1.441457745	-0.011424463	0.0079256319	-0.950443834	-0.50409737	0.5303810199
NC_003070.9	AT1G01640	226396	-	CG	6234	-1.04612914	-0.010312652	0.0098579144	-0.774654323	-0.521589413	0.6733189216
NC_003070.9	AT1G01640	226170	-	CG	6460	1.0507288494	0.009896738	0.0094189267	1.4545685163	1.2621320233	0.8677020086
NC_003070.9	AT1G01640	225692	+	CG	6938	-1.459811404	-0.016979991	0.0116316332	-0.95270247	-0.643090101	0.6750167246
NC_003070.9	AT1G01640	225620	-	CG	7010	-0.424130967	-0.002935431	0.006921049	-0.71701684	-0.368650374	0.5141446521
NC_003070.9	AT1G01640	225120	-	CG	7510	-1.173309941	-0.014068674	0.0119905865	0.1607404857	0.1196652727	0.7444625553
NC_003070.9	AT1G01640	225067	-	CG	7563	-0.805740328	-0.0085144	0.0105671768	1.2117868151	1.0008464378	0.8259261657
NC_003070.9	AT1G01640	225000	-	CG	7630	-0.356119522	-0.002592931	0.0072810682	-1.638090058	-0.929927771	0.5676902601
NC_003070.9	AT1G01640	224727	-	CHH	7903	-0.578840318	-0.00538043	0.0092951881	-0.464917308	-0.303356405	0.6524953999
NC_003070.9	AT1G01640	224326	-	CHH	8304	-0.755557042	-0.007994589	0.0105810532	-1.199924118	-0.921805726	0.7682200164
NC_003070.9	AT1G01640	224298	-	CHH	8332	1.6164014605	0.0168334818	0.0104141713	0.6944858775	0.6673326898	0.9609017424
NC_003070.9	AT1G01640	224220	-	CG	8410	-0.594819232	-0.006136368	0.010316357	0.0491640534	0.0348813996	0.7094899053
NC_003070.9	AT1G01640	224095	-	CG	8535	-0.353306694	-0.001850822	0.005238571	-0.264866198	-0.103531853	0.3908836006
NC_003070.9	AT1G01640	224036	-	CG	8594	1.4081835862	0.0094313195	0.006697507	0.274535674	0.1476020587	0.5376425459
NC_003070.9	AT1G01640	223973	-	CG	8657	1.3404860431	0.0230743325	0.0172134075	-0.167256937	-0.211877636	1.2667793608
NC_003070.9	AT1G01640	223960	-	CG	8670	0.582639436	0.0053289675	0.0091462526	-0.346768761	-0.248433924	0.7164253299
NC_003070.9	AT1G01640	223895	-	CG	8735	1.3759029403	0.0135234939	0.0098288138	0.9115306495	0.8117064043	0.8904872313
NC_003070.9	AT1G01640	223788	-	CG	8842	0.9949853988	0.0087691286	0.0088133239	-1.317296515	-0.993909787	0.754507262
NC_003070.9	AT1G01640	223782	-	CG	8848	-0.022267922	-0.000142603	0.0064039709	0.8806867746	0.4009691687	0.4552914615
NC_003070.9	AT1G01640	223571	-	CG	9059	1.3639914533	0.0112614953	0.00825628	-0.047320723	-0.031355063	0.662607442
NC_003070.9	AT1G01640	223052	-	CHH	9578	0.1127190768	0.0009688642	0.0085953884	-0.0727954	-0.047628609	0.6542804759
NC_003070.9	AT1G01640	223032	-	CG	9598	0.246555432	0.0019509347	0.0079127631	-0.286335867	-0.173295049	0.6052160034
NC_003070.9	AT1G01640	222995	-	CG	9635	0.8249190092	0.0062456583	0.0075712381	0.4701066379	0.2966027565	0.6309265442
NC_003070.9	AT1G01640	222857	-	CHH	9773	-1.345893251	-0.025364236	0.0188456522	1.1728632796	1.42932898	1.2186663228
NC_003070.9	AT1G01640	222823	-	CG	9807	-0.865688348	-0.007351513	0.0084921017	-1.515362112	-0.947833997	0.6254834995
NC_003070.9	AT1G01640	222747	-	CG	9883	0.1475271476	0.0011703843	0.0079333485	-1.83091438	-1.21005857	0.6609039634
NC_003070.9	AT1G01640	222669	-	CG	9961	0.6315141293	0.0050924072	0.0080638056	-1.089987002	-0.701915733	0.6439670669
NC_003070.9	AT1G01640	222132	-	CG	10498	0.1004715775	0.0009134602	0.0090917279	-1.28432904	-0.91301454	0.710888341
NC_003070.9	AT1G01640	222097	-	CHH	10533	2.1426936957	0.0168159356	0.0078480352	1.0594559264	0.7023618485	0.6629457923
NC_003070.9	AT1G01640	221171	-	CG	11459	0.8835067605	0.0038479146	0.0043552747	-0.197535074	-0.068555108	0.3470528368
NC_003070.9	AT1G01640	221051	-	CHH	11579	0.9695207184	0.005858319	0.0060424898	0.1841862781	0.0884818642	0.4803933556
NC_003070.9	AT1G02170	401866	-	CG	-9798	0.1583917021	0.0014377457	0.0090771528	0.8230716753	0.5883490584	0.7148211705
NC_003070.9	AT1G02170	401897	-	CHH	-9767	-1.349547005	-0.014110292	0.0104555766	-1.206802537	-0.806389036	0.6682029672
NC_003070.9	AT1G02170	402283	-	CG	-9381	0.8607045232	0.0069496307	0.0080743513	0.0579680526	0.0384610808	0.6634875427
NC_003070.9	AT1G02170	402483	-	CG	-9181	-0.739958407	-0.008013903	0.0108302071	0.2477549511	0.1968592547	0.7945724346
NC_003070.9	AT1G02170	402531	-	CG	-9133	0.4936160747	0.0046992771	0.0095201055	0.0018344496	0.0013913088	0.7584339417
NC_003070.9	AT1G02170	403020	-	CG	-8644	-0.614371713	-0.005265162	0.0085699936	0.8953232809	0.6251204059	0.6982063566
NC_003070.9	AT1G02170	403804	-	CHG	-7860	0.0568959425	0.000608845	0.0107010259	0.4291638278	0.3813893038	0.8886799843
NC_003070.9	AT1G02170	403918	-	CG	-7746	1.263756123	0.0122551122	0.0096973711	0.6927963386	0.6024866286	0.8696446488
NC_003070.9	AT1G02170	404249	+	CG	-7415	-0.629328136	-0.00570372	0.009063189	-0.123486648	-0.080634183	0.6529789605
NC_003070.9	AT1G02170	404477	+	CG	-7187	-0.143586878	-0.001287026	0.0089633931	-1.543582142	-1.059639832	0.6864810128
NC_003070.9	AT1G02170	404589	+	CG	-7075	0.8859665428	0.0082183294	0.0092761171	-0.880891322	-0.612927766	0.6958040683
NC_003070.9	AT1G02170	404590	-	CG	-7074	2.1407280556	0.0160866682	0.0075145781	1.5655978179	1.0809277303	0.6904249086
NC_003070.9	AT1G02170	404879	+	CG	-6785	1.396380309	0.0108670495	0.0077822993	-0.50358446	-0.298411698	0.5925752708
NC_003070.9	AT1G02170	404893	+	CG	-6771	-0.733659455	-0.009822906	0.0133889173	0.8558375047	0.9098466655	1.0631067937
NC_003070.9	AT1G02170	405013	-	CHH	-6651	0.6442142579	0.0040301795	0.0062559613	1.1907964882	0.5911782412	0.4964561511
NC_003070.9	AT1G02170	405084	+	CG	-6580	-0.566626848	-0.005111584	0.0090210763	-0.997711766	-0.634071433	0.6355256646
NC_003070.9	AT1G02170	405085	-	CG	-6579	0.0305845675	0.0002665612	0.0087155471	0.2452304493	0.1623731459	0.6621247335
NC_003070.9	AT1G02170	405361	-	CG	-6303	1.7231765846	0.0143742352	0.0083417076	1.0452011538	0.7483512301	0.7159877574
NC_003070.9	AT1G02170	405983	+	CG	-5681	-1.227132644	-0.00963929	0.0078551328	-0.958053272	-0.613752728	0.6406248443
NC_003070.9	AT1G02170	405984	-	CG	-5680	-1.813524732	-0.011505076	0.0063440413	-0.167180133	-0.087438601	0.5230202834
NC_003070.9	AT1G02170	406051	-	CG	-5613	-0.416925457	-0.014131589	0.0338947625	-1.897039377	-4.538229171	2.3922693578
NC_003070.9	AT1G02170	406059	-	CHG	-5605	0.5011052711	0.0042183332	0.0084180578	0.2458927012	0.1642413381	0.6679390535
NC_003070.9	AT1G02170	406087	-	CG	-5577	-2.163087848	-0.012201523	0.0056407892	-1.206370597	-0.56926718	0.4718841637
NC_003070.9	AT1G02170	406091	+	CG	-5573	-0.25416592	-0.001884775	0.0074155282	0.2405381911	0.1358742386	0.5648759474
NC_003070.9	AT1G02170	406092	-	CG	-5572	-1.311229041	-0.009011475	0.0068725409	-1.377858536	-0.843315984	0.6120483069
NC_003070.9	AT1G02170	406193	+	CG	-5471	-1.074960977	-0.017718941	0.0164833341	-0.352974944	-0.465448765	1.3186453394
NC_003070.9	AT1G02170	406194	-	CG	-5470	-1.561982599	-0.032811266	0.0210061659	-0.204736267	-0.310783632	1.5179705876
NC_003070.9	AT1G02170	406205	+	CG	-5459	1.734891078	0.0104306898	0.0060123024	0.9991679591	0.4260971998	0.4264520254
NC_003070.9	AT1G02170	406206	-	CG	-5458	-2.812889846	-0.016710957	0.0059408502	-1.236680749	-0.597314867	0.4829984356
NC_003070.9	AT1G02170	406220	-	CG	-5444	-0.759951927	-0.004124161	0.005426871	-0.88153464	-0.404786408	0.4591837796
NC_003070.9	AT1G02170	406253	+	CG	-5411	-0.674115896	-0.004516495	0.0066998787	0.3346708283	0.1661870604	0.4965687067
NC_003070.9	AT1G02170	406254	-	CG	-5410	-2.363238728	-0.010015947	0.004238229	0.2429553696	0.0812930473	0.3346007437
NC_003070.9	AT1G02170	406373	+	CG	-5291	-0.042185553	-0.000367455	0.0087104376	-0.159220232	-0.102930251	0.6464646461
NC_003070.9	AT1G02170	406374	-	CG	-5290	0.445847271	0.0035354847	0.0079298112	-0.687574304	-0.423613637	0.6160987026
NC_003070.9	AT1G02170	406427	+	CG	-5237	-1.844835712	-0.009739568	0.0052793686	-0.59353387	-0.244465678	0.4118815959
NC_003070.9	AT1G02170	406428	-	CG	-5236	-4.344491266	-0.016986395	0.0039098698	-1.743374188	-0.548712242	0.3147415199
NC_003070.9	AT1G02170	406501	-	CG	-5163	1.2879468	0.0086484165	0.0067148864	-0.153105923	-0.079876445	0.5217070888
NC_003070.9	AT1G02170	406610	+	CG	-5054	-0.755186332	-0.003320338	0.004396714	1.3513250756	0.4409129816	0.3262819506
NC_003070.9	AT1G02170	406611	-	CG	-5053	-2.788625386	-0.010338868	0.0037075142	0.6816829456	0.1962148663	0.2878388957
NC_003070.9	AT1G02170	406630	-	CG	-5034	-2.532451911	-0.009962218	0.0039338232	-0.855008571	-0.268263282	0.3137550791
NC_003070.9	AT1G02170	406759	+	CG	-4905	-2.225913688	-0.016671532	0.0074897477	-0.906362621	-0.539628776	0.5953784542
NC_003070.9	AT1G02170	406760	-	CG	-4904	-2.916733376	-0.016834497	0.0057716955	-0.624917407	-0.295436251	0.4727604765
NC_003070.9	AT1G02170	406854	-	CG	-4810	-0.950570441	-0.004283247	0.0045059751	-0.159834666	-0.058985757	0.3690423291
NC_003070.9	AT1G02170	406954	+	CG	-4710	-0.897528329	-0.007035613	0.0078388757	0.2304426415	0.1375443804	0.5968703515
NC_003070.9	AT1G02170	406955	-	CG	-4709	-1.523242982	-0.009493383	0.0062323497	1.1404245507	0.5541014251	0.4858729363
NC_003070.9	AT1G02170	406958	+	CG	-4706	-1.040430258	-0.008248076	0.0079275629	0.0726831214	0.043664184	0.6007472318
NC_003070.9	AT1G02170	406959	-	CG	-4705	-0.966305742	-0.00701309	0.0072576309	1.0288121308	0.5686241751	0.5526997185
NC_003070.9	AT1G02170	407026	-	CG	-4638	0.2604595058	0.0019568697	0.0075131437	-1.364317267	-0.784644374	0.5751187011
NC_003070.9	AT1G02170	407049	+	CG	-4615	-1.345210954	-0.008625208	0.0064117886	1.0930720263	0.5374304632	0.4916697621
NC_003070.9	AT1G02170	407050	-	CG	-4614	-0.592340622	-0.003571649	0.0060297215	2.2316186386	1.0616355292	0.4757244409
NC_003070.9	AT1G02170	407085	+	CG	-4579	0.7094721962	0.0041289573	0.0058197592	0.3085490905	0.1248604741	0.40466972
NC_003070.9	AT1G02170	407086	-	CG	-4578	-1.596440087	-0.005913374	0.0037041004	1.7964607426	0.5083942874	0.2829977162
NC_003070.9	AT1G02170	407281	+	CG	-4383	-0.877707401	-0.00797375	0.0090847469	0.5560685581	0.3939562045	0.7084669665
NC_003070.9	AT1G02170	407286	+	CG	-4378	-1.822410327	-0.018339299	0.0100632108	-0.180694452	-0.144673421	0.8006522561
NC_003070.9	AT1G02170	407304	+	CG	-4360	-0.870059061	-0.00525554	0.00604044	-0.869608304	-0.406835053	0.4678371295
NC_003070.9	AT1G02170	407305	-	CG	-4359	-1.728988868	-0.007150831	0.0041358454	-0.256288362	-0.081084164	0.3163786414
NC_003070.9	AT1G02170	407518	+	CG	-4146	-0.761116931	-0.006103697	0.0080193946	-0.126839909	-0.081085166	0.6392717183
NC_003070.9	AT1G02170	407519	-	CG	-4145	-2.484158334	-0.012974378	0.0052228468	-0.657200387	-0.324543816	0.4938277928
NC_003070.9	AT1G02170	407534	+	CG	-4130	-1.704937973	-0.008452538	0.0049576805	-0.12743687	-0.04791634	0.3760006056
NC_003070.9	AT1G02170	407535	-	CG	-4129	-1.430556388	-0.006109774	0.0042709077	1.6164022272	0.5280059381	0.3266550424
NC_003070.9	AT1G02170	407776	-	CG	-3888	-3.169143369	-0.021788273	0.0068751301	-0.053902707	-0.028191047	0.5229987314
NC_003070.9	AT1G02170	407792	+	CG	-3872	-1.363476225	-0.01035744	0.0075963482	1.6030360442	0.8628233478	0.5382432609
NC_003070.9	AT1G02170	407793	-	CG	-3871	-1.137479274	-0.006140292	0.0053981569	0.8208972851	0.3392044829	0.4132118464
NC_003070.9	AT1G02170	407814	+	CG	-3850	-1.24399213	-0.006920641	0.0055632511	-0.952208841	-0.427567258	0.4490267676
NC_003070.9	AT1G02170	407815	-	CG	-3849	-1.559972918	-0.005418044	0.0034731653	0.7997639386	0.2153113835	0.2692186696
NC_003070.9	AT1G02170	407901	-	CG	-3763	1.3906976124	0.0084140359	0.0060502268	0.9895221329	0.5221894349	0.5277188024
NC_003070.9	AT1G02170	408109	+	CG	-3555	-0.855337147	-0.006258994	0.0073175749	4.0079236232	2.1697397611	0.5413625521
NC_003070.9	AT1G02170	408110	-	CG	-3554	-2.608769456	-0.022207468	0.0085126219	1.6201028116	1.0733159731	0.6624986793
NC_003070.9	AT1G02170	408115	+	CG	-3549	-1.952559715	-0.010513723	0.0053845848	0.3654477607	0.1514504303	0.4144242943
NC_003070.9	AT1G02170	408116	-	CG	-3548	-3.21133784	-0.016973072	0.0052853586	0.9109195935	0.4424853267	0.4857567341
NC_003070.9	AT1G02170	408125	+	CG	-3539	0.7496875571	0.0056029129	0.0074736639	-3.146464661	-1.758632831	0.5589234332
NC_003070.9	AT1G02170	408126	-	CG	-3538	1.644126187	0.0175380187	0.0106670758	-3.10325382	-2.540158744	0.8185468838
NC_003070.9	AT1G02170	408518	-	CG	-3146	1.2717290945	0.0109220449	0.0085883424	0.2919193706	0.1999976325	0.6851125778
NC_003070.9	AT1G02170	408539	-	CHG	-3125	0.4351276948	0.003901446	0.0089662094	-0.516496862	-0.351170985	0.6799092324
NC_003070.9	AT1G02170	408625	-	CG	-3039	-0.970375154	-0.008346473	0.0086012852	-0.196804068	-0.111960425	0.5688928381
NC_003070.9	AT1G02170	408806	-	CG	-2858	-0.735949069	-0.009499241	0.0129074713	-0.48340102	-0.437664114	0.9053851683
NC_003070.9	AT1G02170	408901	-	CHG	-2763	1.2203263794	0.0087619063	0.0071799696	0.9330896899	0.5480720723	0.5873734092
NC_003070.9	AT1G02170	408907	-	CG	-2757	0.2228723498	0.0018330077	0.0082244732	-1.143493495	-0.670874056	0.586688126
NC_003070.9	AT1G02170	408922	+	CHG	-2742	0.1268530753	0.0012840873	0.0101226343	0.9465282672	0.8079743616	0.8536188401
NC_003070.9	AT1G02170	409032	+	CG	-2632	0.9186447522	0.0074354994	0.0080939878	-0.528577377	-0.333814533	0.6315339013
NC_003070.9	AT1G02170	409088	-	CG	-2576	0.6021564041	0.0048189094	0.0080027537	0.5832176717	0.3710555055	0.6362213003
NC_003070.9	AT1G02170	409106	-	CG	-2558	-1.533705851	-0.019210351	0.0125254469	-0.864038124	-0.655511326	0.7586601884
NC_003070.9	AT1G02170	409165	-	CG	-2499	-0.968354472	-0.011523408	0.0118999896	-0.722404623	-0.565773339	0.7831806731
NC_003070.9	AT1G02170	409255	-	CG	-2409	0.2569780921	0.0019842091	0.0077213163	-0.360671062	-0.203874279	0.5652637543
NC_003070.9	AT1G02170	409363	-	CG	-2301	1.1674952016	0.0088607976	0.0075895795	-0.300609114	-0.179535101	0.5972377185
NC_003070.9	AT1G02170	409494	+	CHH	-2170	-0.538768867	-0.006413777	0.0119045051	-0.35446907	-0.301942951	0.8518174827
NC_003070.9	AT1G02170	409510	-	CHG	-2154	-0.025509273	-0.000266458	0.0104455198	1.3270746929	1.2594819634	0.9490663715
NC_003070.9	AT1G02170	409605	-	CG	-2059	-0.175608937	-0.001769514	0.0100764483	-0.683697996	-0.515591888	0.7541222746
NC_003070.9	AT1G02170	409739	+	CG	-1925	0.7123896191	0.0048758156	0.0068443102	0.1392292165	0.0753989709	0.5415456091
NC_003070.9	AT1G02170	409949	+	CG	-1715	0.9342253349	0.0067742841	0.0072512314	1.0283848805	0.6527438917	0.634727235
NC_003070.9	AT1G02170	410186	-	CG	-1478	0.0410407024	0.0003119879	0.007601913	1.7826797203	1.2108853074	0.6792500602
NC_003070.9	AT1G02170	410260	+	CG	-1404	-0.073396427	-0.000649318	0.0088467275	-1.327078398	-0.940721089	0.708866251
NC_003070.9	AT1G02170	410689	-	CG	-975	0.2306823144	0.0020411714	0.0088484086	1.2583220898	0.8951760782	0.7114045644
NC_003070.9	AT1G02170	410693	-	CG	-971	-0.86968609	-0.00993832	0.011427479	0.6040306379	0.4451742908	0.7370061433
NC_003070.9	AT1G02170	410781	-	CHH	-883	0.7062301447	0.0058100007	0.0082267809	1.3187536267	0.9398898903	0.712710753
NC_003070.9	AT1G02170	410783	-	CHH	-881	0.3497027664	0.0029477803	0.0084293881	1.6694529126	1.351697016	0.8096646547
NC_003070.9	AT1G02170	410789	+	CG	-875	0.1596514008	0.0008863909	0.0055520399	0.2862279653	0.1300029403	0.4541937061
NC_003070.9	AT1G02170	410845	-	CG	-819	-0.359972008	-0.002243191	0.006231572	-0.6493424	-0.29067986	0.4476526707
NC_003070.9	AT1G02170	411334	-	CHG	-330	0.7669763196	0.0062061254	0.008091678	1.0668229119	0.6951122349	0.651572278
NC_003070.9	AT1G02170	411771	+	CG	107	-0.501112452	-0.003998236	0.0079787195	0.9450055315	0.647622124	0.6853104055
NC_003070.9	AT1G02170	411871	+	CG	207	0.0432592924	0.0003258191	0.0075317724	0.1296088956	0.0776874764	0.5993992622
NC_003070.9	AT1G02170	411919	+	CG	255	1.0276579982	0.0075302828	0.0073276156	-0.228760005	-0.134690815	0.588786552
NC_003070.9	AT1G02170	411938	+	CG	274	1.2334269649	0.0067966396	0.0055103705	-1.019056635	-0.450127484	0.4417099784
NC_003070.9	AT1G02170	412074	+	CHH	410	-0.265516493	-0.002306158	0.008685553	-0.743805035	-0.494697831	0.6650907261
NC_003070.9	AT1G02170	412091	+	CG	427	-0.21854277	-0.001582867	0.0072428229	-0.194572718	-0.109753467	0.5640742852
NC_003070.9	AT1G02170	412487	-	CG	823	-0.928173182	-0.009899622	0.0106657055	0.5489465349	0.4044891135	0.7368461002
NC_003070.9	AT1G02170	412733	+	CG	1069	-0.414398779	-0.016503632	0.0398254843	0.2679871906	0.7622015951	2.8441717433
NC_003070.9	AT1G02170	412773	+	CHH	1109	0.2941442318	0.0023881496	0.0081189746	0.2755199559	0.1823028242	0.6616683123
NC_003070.9	AT1G02170	412838	+	CG	1174	-0.481548389	-0.004657429	0.0096717777	0.3673190214	0.2805293259	0.7637212059
NC_003070.9	AT1G02170	412911	-	CG	1247	-0.799133901	-0.007701439	0.0096372321	1.6115093032	1.1616785455	0.7208636917
NC_003070.9	AT1G02170	412990	-	CG	1326	-0.414355784	-0.00316415	0.0076363116	0.095456711	0.0519768147	0.5445066583
NC_003070.9	AT1G02170	412993	+	CG	1329	1.3789880571	0.0106775327	0.0077430204	0.3921061396	0.2600756926	0.6632788072
NC_003070.9	AT1G02170	413261	-	CHG	1597	-0.300370486	-0.002775588	0.0092405481	1.225227109	0.8850471298	0.7223535321
NC_003070.9	AT1G02170	413265	-	CHG	1601	-0.681891713	-0.0085664	0.0125626989	0.9429646642	0.8633042237	0.9155212878
NC_003070.9	AT1G02170	413365	-	CHG	1701	-0.652941767	-0.005861615	0.0089772393	0.6584688338	0.4152812737	0.6306771898
NC_003070.9	AT1G02170	413473	+	CG	1809	-0.161321254	-0.000870577	0.0053965428	-1.100813857	-0.442030944	0.4015492189
NC_003070.9	AT1G02170	413766	+	CG	2102	0.464785262	0.0039676756	0.0085365779	-0.225323926	-0.148643859	0.6596896351
NC_003070.9	AT1G02170	413873	-	CG	2209	0.5496625813	0.0050033385	0.0091025633	1.3081137003	0.9831817613	0.7516026787
NC_003070.9	AT1G02170	413971	+	CG	2307	-1.256604931	-0.009992401	0.0079519032	-1.56188601	-0.86048588	0.5509274518
NC_003070.9	AT1G02170	414098	-	CG	2434	0.0181085168	0.0001470103	0.0081182949	2.2329127978	1.7876173964	0.800576448
NC_003070.9	AT1G02170	414101	-	CHG	2437	1.4259664073	0.009980762	0.0069992967	1.8860800993	1.1922080691	0.6321089276
NC_003070.9	AT1G02170	414136	+	CG	2472	1.0952777093	0.0091773745	0.0083790389	0.0367186363	0.0246808245	0.672160706
NC_003070.9	AT1G02170	414816	+	CG	3152	0.4778636931	0.0035718108	0.007474539	0.2019499934	0.121487561	0.6015724927
NC_003070.9	AT1G02170	414862	+	CG	3198	-0.683171596	-0.004836308	0.0070791998	-1.249576995	-0.645102925	0.5162570437
NC_003070.9	AT1G02170	414980	+	CG	3316	2.0568605431	0.0163471695	0.0079476314	1.2177678603	0.8628362674	0.7085392016
NC_003070.9	AT1G02170	415042	+	CHH	3378	-0.197729138	-0.001443398	0.0072998731	-0.1386444	-0.07793464	0.5621189169
NC_003070.9	AT1G02170	415168	-	CG	3504	-0.561755102	-0.003966327	0.0070605978	-1.41019984	-0.791636764	0.561364951
NC_003070.9	AT1G02170	415229	+	CG	3565	0.304177653	0.0021372762	0.0070264077	1.2036623778	0.7325730719	0.6086200627
NC_003070.9	AT1G02170	415305	+	CG	3641	1.1601527241	0.013012211	0.0112159466	-1.575773198	-1.302005578	0.8262645788
NC_003070.9	AT1G02170	415367	+	CG	3703	1.4804144299	0.0059983512	0.0040518054	1.5510881742	0.5026553336	0.3240662536
NC_003070.9	AT1G02170	415423	+	CG	3759	-0.805637019	-0.008043879	0.0099844951	0.3371299745	0.2449784936	0.7266588916
NC_003070.9	AT1G02170	415429	+	CG	3765	-1.045525834	-0.007053787	0.0067466405	0.7476429287	0.3843625965	0.5140991532
NC_003070.9	AT1G02170	415621	+	CG	3957	-0.648474715	-0.00689753	0.0106365448	0.5241385377	0.4203468165	0.8019765505
NC_003070.9	AT1G02170	415667	+	CG	4003	-0.278734344	-0.001885062	0.0067629356	-0.225873285	-0.116005055	0.5135846641
NC_003070.9	AT1G02170	415826	+	CHH	4162	-0.252126221	-0.002117499	0.0083985685	-0.686955646	-0.433541668	0.6311057639
NC_003070.9	AT1G02170	415889	+	CHH	4225	-0.403950224	-0.004702678	0.0116417276	-1.103816891	-0.984454894	0.8918643136
NC_003070.9	AT1G02170	415911	+	CG	4247	1.4507531341	0.012144009	0.0083708308	-0.491086468	-0.32802125	0.6679500901
NC_003070.9	AT1G02170	416072	+	CG	4408	0.7062362128	0.0056782383	0.0080401404	-1.557097903	-1.025530265	0.6586164319
NC_003070.9	AT1G02170	416224	+	CHH	4560	1.820406464	0.0145807731	0.008009625	0.6904209561	0.4597507782	0.665899223
NC_003070.9	AT1G02170	416247	+	CG	4583	-0.597560083	-0.005208685	0.0087165879	-1.170743739	-0.744041984	0.63552933
NC_003070.9	AT1G02170	416252	+	CHH	4588	0.8912961074	0.0110760272	0.0124268771	-1.282483645	-1.113856206	0.8685149404
NC_003070.9	AT1G02170	416254	+	CHH	4590	0.6372259714	0.0050933175	0.0079929535	0.1664728147	0.1054215045	0.6332655855
NC_003070.9	AT1G02170	416381	+	CG	4717	0.4371005864	0.0031883235	0.0072942559	-0.344517071	-0.197805772	0.574153761
NC_003070.9	AT1G02170	416387	+	CG	4723	1.3799937266	0.0070710688	0.0051239862	-0.322099016	-0.13229344	0.4107228935
NC_003070.9	AT1G02170	417007	+	CG	5343	0.3167775465	0.0023253744	0.0073407173	-0.77301704	-0.453518199	0.5866859017
NC_003070.9	AT1G02170	417431	+	CG	5767	-0.982550867	-0.007956568	0.0080978683	-0.547330156	-0.315826358	0.5770308015
NC_003070.9	AT1G02170	417481	+	CG	5817	-1.585841854	-0.012386648	0.0078107713	-0.831229171	-0.440341325	0.5297471981
NC_003070.9	AT1G02170	417507	+	CG	5843	0.6423009161	0.0050683196	0.0078908802	-0.763988129	-0.477421162	0.624906518
NC_003070.9	AT1G02170	417705	+	CG	6041	0.6902315375	0.0051639892	0.0074815318	0.6670561456	0.4237836604	0.6353043341
NC_003070.9	AT1G02170	417720	+	CG	6056	1.1268847239	0.0107031686	0.0094980156	0.1231292458	0.0968863327	0.7868669387
NC_003070.9	AT1G02170	417727	+	CG	6063	0.1374690748	0.000927261	0.0067452336	-0.948394775	-0.496432653	0.5234451576
NC_003070.9	AT1G02170	418170	+	CG	6506	-0.014360801	-0.000128262	0.008931386	0.0299489189	0.0214869622	0.7174536844
NC_003070.9	AT1G02170	418171	-	CG	6507	1.5505423713	0.0113690752	0.0073323215	0.7712372594	0.4449326032	0.576907557
NC_003070.9	AT1G02170	418217	+	CG	6553	-0.01838931	-0.000150945	0.0082082752	-0.515278452	-0.321006974	0.6229776779
NC_003070.9	AT1G02170	418233	+	CG	6569	-0.825103808	-0.010075391	0.0122110585	0.0866463109	0.0767932893	0.8862845807
NC_003070.9	AT1G02170	418311	+	CHH	6647	-1.139755734	-0.012836378	0.0112623938	0.0102207524	20.932101126	2048.0000202
NC_003070.9	AT1G02170	418516	+	CG	6852	1.6738016814	0.0128942094	0.0077035467	0.6516536756	0.4227131965	0.6486776832
NC_003070.9	AT1G02170	418916	+	CG	7252	-1.007568234	-0.010255275	0.0101782434	0.1232815567	0.0881153061	0.7147484867
NC_003070.9	AT1G02170	418935	+	CG	7271	0.1951198182	0.0014685261	0.0075262787	-0.475391679	-0.276267218	0.5811359994
NC_003070.9	AT1G02170	419061	-	CG	7397	2.1073424206	0.0158322738	0.0075129099	1.5818724577	0.9427004097	0.595939581
NC_003070.9	AT1G02170	419177	+	CG	7513	0.7035684082	0.0075492253	0.0107299094	0.802688504	0.7018570344	0.8743828159
NC_003070.9	AT1G02170	419281	+	CHG	7617	-1.407360148	-0.017630709	0.0125275035	0.6548938191	0.5426079253	0.8285433599
NC_003070.9	AT1G02170	419434	+	CHH	7770	-1.982409171	-0.030334415	0.015301793	0.5738908084	0.4689370571	0.8171189541
NC_003070.9	AT1G02170	419449	+	CHH	7785	-0.665106006	-0.008192965	0.0123182848	-1.018912621	-0.898782316	0.8820995018
NC_003070.9	AT1G02170	419480	+	CG	7816	-0.164575828	-0.001450773	0.0088152225	-1.355505991	-0.889256477	0.6560328638
NC_003070.9	AT1G02170	419505	+	CHH	7841	1.2830361754	0.0125653063	0.0097934154	0.3561925001	0.2868630401	0.8053595738
NC_003070.9	AT1G02170	419509	+	CG	7845	1.4111326819	0.0113346074	0.0080322761	-0.16896684	-0.105592464	0.624930102
NC_003070.9	AT1G02170	419573	+	CG	7909	0.5608120275	0.0036861553	0.0065728892	-1.682372748	-0.821146353	0.4880882394
NC_003070.9	AT1G02170	419758	+	CG	8094	1.04820107	0.0068410629	0.0065264796	0.661747022	0.3733392511	0.5641721665
NC_003070.9	AT1G02170	419761	+	CHH	8097	-0.032600976	-0.000182011	0.0055829887	-0.13462078	-0.059810533	0.44428901
NC_003070.9	AT1G02170	419844	+	CG	8180	0.0821398163	0.0007120496	0.0086687514	0.5421895723	0.3875196154	0.7147308528
NC_003070.9	AT1G02170	419945	+	CG	8281	1.1505725764	0.0085181584	0.0074034082	-0.61215574	-0.357534721	0.5840584318
NC_003070.9	AT1G02170	420238	+	CG	8574	-0.777842528	-0.007141863	0.0091816312	-0.513697299	-0.334180403	0.6505395368
NC_003070.9	AT1G02170	420541	+	CG	8877	0.7954210111	0.0049081177	0.0061704652	-0.08258668	-0.04069286	0.4927290932
NC_003070.9	AT1G02170	420729	+	CHH	9065	0.6308330712	0.0060285816	0.0095565402	0.6910138954	0.5460966622	0.7902831851
NC_003070.9	AT1G02170	421008	+	CG	9344	-0.024798806	-0.000126529	0.0051022339	1.2969952608	0.5350945371	0.4125647589
NC_003070.9	AT1G02170	421534	+	CHG	9870	-0.745483699	-0.008018095	0.0107555603	-0.802254039	-0.577133979	0.7193905565
NC_003070.9	AT1G02170	421569	+	CG	9905	-0.212006934	-0.001345686	0.006347368	0.7908025713	0.4221246216	0.5337926771
NC_003070.9	AT1G02170	421823	+	CHH	10159	-0.274549985	-0.002691937	0.0098049049	1.4706466951	1.5917404301	1.0823404665
NC_003070.9	AT1G02170	421990	+	CG	10326	-0.491684325	-0.00225043	0.004576981	-0.782844606	-0.278333746	0.3555415004
NC_003070.9	AT1G02170	422021	+	CG	10357	0.5135593437	0.0039788673	0.007747629	-0.365214569	-0.211311465	0.5785953868
NC_003070.9	AT1G02170	422263	+	CG	10599	-1.290012659	-0.009405519	0.0072910283	-0.646836206	-0.346949654	0.5363794587
NC_003070.9	AT1G02170	422587	+	CG	10923	-1.42126608	-0.020022141	0.0140875387	-0.588282958	-0.447772389	0.7611513869
NC_003070.9	AT1G02170	422776	+	CG	11112	-0.378490816	-0.002581194	0.0068197011	-0.925298287	-0.460032628	0.4971722468
NC_003070.9	AT1G02170	422895	+	CHG	11231	0.4820408184	0.0035639171	0.0073933928	0.0719751765	0.0404708198	0.5622885805
NC_003070.9	AT1G02170	422896	+	CG	11232	-0.785264067	-0.003109703	0.0039600727	0.0120357914	0.003538821	0.2940247859
NC_003070.9	AT1G02170	422905	+	CHH	11241	-0.055370044	-0.000390654	0.0070553366	-0.478695608	-0.244315214	0.5103769699
NC_003070.9	AT1G02170	422906	+	CHH	11242	-0.36067939	-0.002145277	0.0059478774	1.0221543247	0.4608224109	0.4508344775
NC_003070.9	AT1G02170	422912	+	CHH	11248	-1.411636638	-0.012871012	0.0091177938	1.2627715918	0.8419262113	0.6667288183
NC_003070.9	AT1G02170	422914	+	CHH	11250	-1.155482945	-0.007922204	0.0068561843	1.1571393593	0.5788654075	0.5002555681
NC_003070.9	AT1G02170	422915	+	CHH	11251	-1.441784374	-0.010246303	0.007106682	1.0784329007	0.5393936342	0.5001642975
NC_003070.9	AT1G02170	422939	+	CHH	11275	-0.32545024	-0.002037842	0.0062616076	0.082845813	0.0376660254	0.4546521302
NC_003070.9	AT1G02170	422940	+	CHH	11276	-0.576954747	-0.003808317	0.006600721	0.2438094021	0.1146326228	0.4701731019
NC_003070.9	AT1G02170	422951	+	CHH	11287	-0.191733608	-0.001674582	0.0087338972	-0.273697643	-0.17071966	0.6237527585
NC_003070.9	AT1G02170	422984	+	CG	11320	-1.997361811	-0.007215238	0.0036123839	0.034446803	0.008781722	0.2549357621
NC_003070.9	AT1G02170	423092	+	CHH	11428	0.5354250017	0.0043266247	0.0080807296	-0.976824463	-0.584173662	0.5980334072
NC_003070.9	AT1G02170	423097	+	CHH	11433	0.1439951592	0.0011103388	0.0077109451	-1.140337174	-0.635223815	0.5570491163
NC_003070.9	AT1G02170	423108	+	CG	11444	0.2476336591	0.0010233633	0.0041325693	0.7919502632	0.233049412	0.2942727881
NC_003070.9	AT1G02170	423117	+	CHH	11453	-0.909724096	-0.006261901	0.0068832971	-2.601490484	-1.259855951	0.4842823599
NC_003070.9	AT1G02170	423118	+	CHH	11454	-0.331834748	-0.00213425	0.0064316645	-2.266481401	-1.059421577	0.4674300775
NC_003070.9	AT1G02170	423120	+	CG	11456	-0.940840709	-0.005683247	0.0060406052	-0.401013971	-0.195472556	0.4874457507
NC_003070.9	AT1G02170	423131	+	CHG	11467	0.2588664146	0.0010786546	0.0041668386	-0.702761071	-0.217265528	0.3091598795
NC_003070.9	AT1G02170	423137	+	CHH	11473	-0.725292668	-0.004134689	0.0057007178	-0.009080643	-0.003627262	0.3994499056
NC_003070.9	AT1G02170	423144	+	CHG	11480	-0.481873063	-0.002732253	0.0056700671	0.3176068761	0.1298034	0.4086920332
NC_003070.9	AT1G02170	423145	+	CG	11481	0.0587038482	0.0003745018	0.0063795108	0.0750749988	0.0341341412	0.4546672221
NC_003070.9	AT1G02170	423156	+	CHH	11492	-0.628033208	-0.003088459	0.0049176683	-0.246530646	-0.085802373	0.3480393797
NC_003070.9	AT1G02170	423158	+	CHH	11494	-0.844569771	-0.004098006	0.0048521816	-0.014247078	-0.004868064	0.3416885975
NC_003070.9	AT1G02170	423161	+	CG	11497	0.6292520828	0.0024675915	0.0039214674	1.6392178255	0.4868911606	0.2970265166
NC_003070.9	AT1G02170	423164	+	CHH	11500	0.0449209455	0.0002315547	0.0051547149	-0.291203002	-0.108471584	0.3724947312
NC_003070.9	AT1G02170	423170	+	CHH	11506	0.1331550864	0.0008236531	0.0061856675	-0.208828437	-0.093512547	0.4477960399
NC_003070.9	AT1G02170	423280	+	CHH	11616	1.4897290969	0.0110293867	0.007403619	-0.789097222	-0.439451589	0.55690424
NC_003070.9	AT1G02170	423289	+	CHH	11625	0.7915890488	0.0051397808	0.0064929913	-0.784092868	-0.370711564	0.4727903787
NC_003070.9	AT1G02170	423299	+	CG	11635	-1.461307073	-0.007085819	0.0048489599	0.9573722194	0.3413837135	0.3565841024
NC_003070.9	AT1G02170	423301	+	CHH	11637	1.0649981215	0.0061728454	0.0057961092	-0.622384292	-0.267925907	0.430483081
NC_003070.9	AT1G02170	423308	+	CHH	11644	1.4570364745	0.0093928729	0.0064465599	-0.416707586	-0.227706281	0.5464414109
NC_003070.9	AT1G02170	423309	+	CHH	11645	1.2718192576	0.0083709871	0.0065819	-0.017026857	-0.00965157	0.5668439254
NC_003070.9	AT1G02170	423311	+	CG	11647	-1.314193707	-0.005824305	0.004431847	-0.444715978	-0.148242477	0.3333419185
NC_003070.9	AT1G02170	423322	+	CG	11658	-0.506050833	-0.002740154	0.0054147805	2.5924922055	1.0180925942	0.3927080637
NC_003070.9	AT1G02170	423328	+	CHH	11664	1.4587207	0.0068138743	0.0046711302	-0.759026067	-0.261504083	0.3445258264
NC_003070.9	AT1G02170	423329	+	CHH	11665	1.0021590147	0.0042796202	0.0042704003	-0.293058711	-0.091695737	0.3128920362
NC_003070.9	AT1G02170	423335	+	CHG	11671	1.0489436623	0.0054428183	0.0051888567	-1.227785543	-0.467361959	0.3806543916
NC_003070.9	AT1G02170	423336	+	CG	11672	0.9211152573	0.0069710511	0.0075680552	1.4085030235	0.7697675213	0.5465146389
NC_003070.9	AT1G02170	423347	+	CHH	11683	0.7877582086	0.0032041271	0.0040673992	-1.109784621	-0.325807738	0.2935774493
NC_003070.9	AT1G02170	423349	+	CHH	11685	0.9231143205	0.0037105752	0.0040196269	-0.366708862	-0.108284359	0.2952869982
NC_003070.9	AT1G02170	423352	+	CG	11688	0.6030389918	0.002513506	0.0041680655	-0.751063341	-0.224302276	0.2986462847
NC_003070.9	AT1G02170	423355	+	CHH	11691	1.3274120745	0.0059179407	0.0044582544	-0.478972343	-0.15727077	0.3283504199
NC_003070.9	AT1G02170	423488	+	CG	11824	-0.916682399	-0.004798714	0.0052348705	1.6931566107	0.6431716118	0.3798653992
NC_003070.9	AT1G02170	423490	+	CHH	11826	-1.112750818	-0.007782879	0.0069942695	-0.322151753	-0.147687212	0.4584398831
NC_003070.9	AT1G02170	423497	+	CHH	11833	-0.944522414	-0.007931432	0.0083972941	-1.049400675	-0.564039334	0.5374871079
NC_003070.9	AT1G02170	423498	+	CHH	11834	-1.333765083	-0.010902448	0.0081741889	-0.394702861	-0.202954841	0.5141965297
NC_003070.9	AT1G02170	423500	+	CG	11836	-1.489425613	-0.006729429	0.0045181367	0.8631731121	0.289800512	0.3357385765
NC_003070.9	AT1G02170	423511	+	CG	11847	0.7150703847	0.0044538418	0.0062285362	1.4532574668	0.6101179968	0.4198278768
NC_003070.9	AT1G02170	423517	+	CHH	11853	-0.002559076	-2.419781e-5	0.0094556807	-0.339494134	-0.237235184	0.6987902292
NC_003070.9	AT1G02170	423518	+	CHH	11854	0.4917520162	0.0030394954	0.0061809515	-1.004402479	-0.453876599	0.4518871752
NC_003070.9	AT1G02170	423524	+	CHG	11860	1.1394539674	0.0067487237	0.0059227699	-0.381005507	-0.167646278	0.4400101178
NC_003070.9	AT1G02170	423525	+	CG	11861	-1.165902241	-0.007018832	0.0060200862	1.2620471507	0.5519273605	0.4373270525
NC_003070.9	AT1G02170	423536	+	CHH	11872	-0.494751155	-0.003515905	0.0071064109	-0.67215349	-0.3210773	0.4776844941
NC_003070.9	AT1G02170	423538	+	CHH	11874	1.2854037378	0.0069542597	0.0054101755	-0.877579176	-0.347466691	0.3959377123
NC_003070.9	AT1G02170	423541	+	CHH	11877	1.4107028925	0.0090148147	0.0063903	-1.001501267	-0.471624325	0.470917352
NC_003070.9	AT1G02170	423544	+	CHH	11880	0.6105130523	0.0041938039	0.0068693108	-1.167437195	-0.577349291	0.494544198
NC_003070.9	AT1G06750	2062992	-	CG	-9987	-4.402389745	-0.015328317	0.0034818173	-3.333285949	-0.863355218	0.2590102474
NC_003070.9	AT1G06750	2063123	-	CG	-9856	-1.983945472	-0.013128181	0.0066172086	-0.401795771	-0.203871046	0.5073996802
NC_003070.9	AT1G06750	2063306	-	CG	-9673	-1.746025949	-0.007128733	0.0040828334	1.1522068562	0.3370119639	0.2924925868
NC_003070.9	AT1G06750	2063340	-	CG	-9639	-0.801944083	-0.004652067	0.0058009864	-0.637022878	-0.287514726	0.4513412878
NC_003070.9	AT1G06750	2063343	-	CG	-9636	-0.968659632	-0.006581867	0.0067948193	-1.110488046	-0.593167268	0.5341500698
NC_003070.9	AT1G06750	2063371	-	CG	-9608	-2.214673482	-0.0101598	0.0045874934	-0.593417654	-0.213946785	0.3605332321
NC_003070.9	AT1G06750	2063408	-	CG	-9571	-0.341598894	-0.004253622	0.0124520954	0.3131100377	0.266725028	0.8518571617
NC_003070.9	AT1G06750	2063444	-	CG	-9535	-2.003155748	-0.007050284	0.0035195886	0.6875759215	0.1798332698	0.2615467822
NC_003070.9	AT1G06750	2063494	-	CG	-9485	-1.068726073	-0.003782387	0.0035391548	-2.66628521	-0.749295877	0.2810261535
NC_003070.9	AT1G06750	2063553	-	CG	-9426	-2.953172512	-0.013312692	0.0045079292	-0.727335574	-0.258113279	0.3548750917
NC_003070.9	AT1G06750	2063559	-	CG	-9420	-3.639408702	-0.019059201	0.0052368949	-0.550277905	-0.22362638	0.4063880771
NC_003070.9	AT1G06750	2063694	-	CG	-9285	-0.986104384	-0.004045146	0.0041021483	-1.050052864	-0.335702588	0.3197006542
NC_003070.9	AT1G06750	2063946	-	CHG	-9033	0.1050033907	0.0022817247	0.0217300093	0.2725992296	0.464588682	1.7042919846
NC_003070.9	AT1G06750	2063958	-	CHG	-9021	-0.143739277	-0.001858501	0.0129296699	1.7841391498	2.3076369847	1.2934176042
NC_003070.9	AT1G06750	2063962	-	CHG	-9017	-0.13685322	-0.001573126	0.01149499	1.6815093781	2.0037873526	1.1916599328
NC_003070.9	AT1G06750	2064087	-	CG	-8892	-2.948901443	-0.010782642	0.0036564946	-0.614205006	-0.172241788	0.2804304525
NC_003070.9	AT1G06750	2064149	-	CG	-8830	-2.460687431	-0.025493475	0.0103603063	0.6170540341	0.506094521	0.8201786115
NC_003070.9	AT1G06750	2064158	-	CG	-8821	-1.46487163	-0.007115317	0.0048572976	-1.086481121	-0.396998827	0.3653987344
NC_003070.9	AT1G06750	2064165	-	CHG	-8814	-0.396232349	-0.0033695	0.0085038482	-0.020763594	-0.012262182	0.5905616201
NC_003070.9	AT1G06750	2064197	-	CG	-8782	-2.364310471	-0.012438824	0.0052610789	-1.710352552	-0.764803007	0.4471610287
NC_003070.9	AT1G06750	2064212	-	CG	-8767	-3.480644011	-0.014198404	0.0040792464	-1.150574788	-0.379891396	0.330175318
NC_003070.9	AT1G06750	2064266	-	CG	-8713	0.2661845215	0.0024295408	0.0091272804	-0.133431605	-0.090722182	0.6799152374
NC_003070.9	AT1G06750	2064303	-	CG	-8676	-2.760667349	-0.009429064	0.0034155017	-0.601117666	-0.154760361	0.257454356
NC_003070.9	AT1G06750	2064381	-	CG	-8598	-0.509999399	-0.002588438	0.0050753755	-1.245641793	-0.510439372	0.409780223
NC_003070.9	AT1G06750	2064474	-	CHG	-8505	1.0003745395	0.0079764168	0.0079734304	0.3878838582	0.2502021325	0.645043941
NC_003070.9	AT1G06750	2064608	-	CG	-8371	-2.585119279	-0.009641113	0.0037294654	0.3474682153	0.0999338596	0.2876057585
NC_003070.9	AT1G06750	2064636	-	CG	-8343	-2.176170083	-0.010492476	0.004821533	-0.439176646	-0.168679872	0.3840820634
NC_003070.9	AT1G06750	2064731	-	CG	-8248	-2.440526677	-0.01035938	0.0042447313	-1.936510542	-0.680705435	0.3515113499
NC_003070.9	AT1G06750	2064735	-	CHG	-8244	-0.383085351	-0.003368623	0.0087934013	1.3277087084	0.8948856607	0.6740075251
NC_003070.9	AT1G06750	2064776	+	CG	-8203	-1.568207916	-0.010740015	0.0068485911	0.6627544412	0.3545409551	0.5349507043
NC_003070.9	AT1G06750	2064777	-	CG	-8202	-4.42625062	-0.021027324	0.0047505951	-1.022534667	-0.37480701	0.3665469957
NC_003070.9	AT1G06750	2065548	-	CG	-7431	-1.462078016	-0.012227266	0.0083629371	-0.642879592	-0.428651611	0.6667681098
NC_003070.9	AT1G06750	2065565	+	CG	-7414	-0.0552116	-0.001351616	0.0244806508	-0.746433097	-1.589561664	2.1295433857
NC_003070.9	AT1G06750	2065566	-	CG	-7413	-0.130058114	-0.002207614	0.0169740584	-0.771511324	-1.007667315	1.3060953009
NC_003070.9	AT1G06750	2065578	+	CG	-7401	-0.50243285	-0.003505704	0.0069774575	1.0972549902	0.561295475	0.5115451559
NC_003070.9	AT1G06750	2065579	-	CG	-7400	-1.320919935	-0.005844374	0.0044244726	0.0698387396	0.0234555248	0.3358526358
NC_003070.9	AT1G06750	2065693	-	CHH	-7286	2.2557477715	0.0186299393	0.0082588752	1.8411445967	1.9868191328	1.0791217248
NC_003070.9	AT1G06750	2065739	+	CG	-7240	-0.119380395	-0.000631722	0.0052916742	0.7267329792	0.2812602792	0.3870201123
NC_003070.9	AT1G06750	2065860	+	CG	-7119	-2.496565587	-0.01226519	0.0049128252	0.7075742218	0.2627465791	0.371334301
NC_003070.9	AT1G06750	2065861	-	CG	-7118	-1.72943979	-0.00583604	0.0033745265	0.6454795722	0.1599299195	0.2477691415
NC_003070.9	AT1G06750	2065891	+	CG	-7088	-1.504142107	-0.01188493	0.0079014676	-1.077242652	-0.739586727	0.6865553697
NC_003070.9	AT1G06750	2065919	+	CG	-7060	-1.415344432	-0.01250842	0.0088377219	0.1874248784	0.1214648982	0.6480724397
NC_003070.9	AT1G06750	2065920	-	CG	-7059	-1.50770229	-0.006456598	0.0042824089	0.6161075571	0.2002435207	0.3250139012
NC_003070.9	AT1G06750	2065921	-	CHG	-7058	0.6793880873	0.0055536968	0.0081745572	0.5205716498	0.3359839999	0.6454135565
NC_003070.9	AT1G06750	2065941	+	CG	-7038	-1.490505559	-0.012036851	0.0080756834	-0.075029399	-0.044901754	0.598455461
NC_003070.9	AT1G06750	2065942	-	CG	-7037	-2.977086116	-0.015029845	0.0050485088	0.2007440326	0.078364841	0.3903719578
NC_003070.9	AT1G06750	2065971	+	CG	-7008	0.4119749434	0.0020713682	0.0050278986	1.5324092736	0.5789927174	0.3778316455
NC_003070.9	AT1G06750	2065972	-	CG	-7007	-2.51871794	-0.008820426	0.0035019506	1.0484342868	0.2731927868	0.2605721601
NC_003070.9	AT1G06750	2066010	+	CG	-6969	-1.797791532	-0.010499583	0.0058402674	0.0101083899	0.0046599952	0.4610027132
NC_003070.9	AT1G06750	2066011	-	CG	-6968	-2.553745732	-0.010182915	0.0039874427	-0.323883714	-0.10282877	0.3174866964
NC_003070.9	AT1G06750	2066014	+	CG	-6965	-1.490558496	-0.007281897	0.0048853477	0.5181188687	0.1953710168	0.3770775948
NC_003070.9	AT1G06750	2066015	-	CG	-6964	-3.582520862	-0.016181488	0.0045167881	-0.187940119	-0.064203944	0.3416191515
NC_003070.9	AT1G06750	2066031	+	CG	-6948	-2.205537162	-0.01376333	0.0062403526	0.6771802664	0.3328296549	0.4914934345
NC_003070.9	AT1G06750	2066032	-	CG	-6947	-2.458009433	-0.015608253	0.0063499564	0.3034465544	0.1520490065	0.5010734322
NC_003070.9	AT1G06750	2066033	+	CG	-6946	-1.862491916	-0.012533987	0.0067296866	0.7043724429	0.3755896497	0.5332259283
NC_003070.9	AT1G06750	2066034	-	CG	-6945	-2.210785279	-0.020723193	0.0093736798	0.5063749891	0.3650186491	0.7208465209
NC_003070.9	AT1G06750	2066036	+	CG	-6943	-1.285552691	-0.008363089	0.0065054424	1.0130322789	0.5209241891	0.5142226955
NC_003070.9	AT1G06750	2066037	-	CG	-6942	-2.12971594	-0.01835992	0.0086208303	0.0075534406	0.0050241263	0.6651440828
NC_003070.9	AT1G06750	2066079	+	CG	-6900	-2.176906972	-0.01252752	0.0057547335	-0.028018798	-0.012822126	0.4576258536
NC_003070.9	AT1G06750	2066080	-	CG	-6899	-1.74482514	-0.007401538	0.0042419944	-0.946347632	-0.314397128	0.3322216039
NC_003070.9	AT1G06750	2066194	+	CG	-6785	-0.525041824	-0.008528543	0.0162435491	-0.267786409	-0.31059528	1.1598620024
NC_003070.9	AT1G06750	2066195	-	CG	-6784	-1.296592091	-0.024596347	0.0189699961	-0.081835385	-0.113441219	1.3862123201
NC_003070.9	AT1G06750	2066565	-	CG	-6414	1.6205903972	0.0140087449	0.0086442231	-0.587963033	-0.395218347	0.6721823062
NC_003070.9	AT1G06750	2066693	-	CHH	-6286	0.4277391683	0.0034576987	0.0080836617	-0.123330176	-0.07551496	0.6122991371
NC_003070.9	AT1G06750	2066763	-	CG	-6216	1.1794955648	0.0089193672	0.0075620184	1.4617537725	1.0146590153	0.6941381198
NC_003070.9	AT1G06750	2066797	-	CHH	-6182	-0.080352667	-0.00072035	0.0089648494	1.2633115701	1.0231431424	0.8098897902
NC_003070.9	AT1G06750	2066905	-	CHG	-6074	0.726143488	0.0064050357	0.00882062	-0.080094959	-0.054780559	0.6839451551
NC_003070.9	AT1G06750	2066965	-	CG	-6014	0.4546193012	0.0043493587	0.0095670348	0.4131957373	0.3191560879	0.7724089555
NC_003070.9	AT1G06750	2067126	-	CHH	-5853	0.289894179	0.0017879866	0.0061677218	0.9884203303	0.4793778723	0.484993942
NC_003070.9	AT1G06750	2067184	-	CG	-5795	0.1866061499	0.0016322188	0.0087468651	0.5881833163	0.4202608111	0.7145065143
NC_003070.9	AT1G06750	2067710	+	CHH	-5269	0.0362353806	0.0003255622	0.0089846498	-0.629438802	-0.44225389	0.7026161855
NC_003070.9	AT1G06750	2067725	+	CHH	-5254	-0.462542747	-0.004248661	0.0091854446	-0.127313949	-0.089891896	0.7060647835
NC_003070.9	AT1G06750	2067807	+	CG	-5172	2.397543618	0.0194769814	0.0081237235	0.4716739327	0.3106449907	0.6586011419
NC_003070.9	AT1G06750	2067957	-	CG	-5022	0.5491361957	0.0046281014	0.0084279664	1.4714808579	1.2028288254	0.8174274364
NC_003070.9	AT1G06750	2068564	+	CG	-4415	0.126319985	0.0005630844	0.0044576036	-2.134222411	-0.740859771	0.3471333478
NC_003070.9	AT1G06750	2068565	-	CG	-4414	2.3490828749	0.0093084272	0.0039625793	-1.26912101	-0.376001764	0.2962694345
NC_003070.9	AT1G06750	2069127	+	CG	-3852	0.8662405814	0.0032588463	0.0037620569	-2.118170225	-0.628779904	0.2968505067
NC_003070.9	AT1G06750	2069128	-	CG	-3851	0.869521153	0.0028892403	0.0033227948	-2.606868797	-0.669517269	0.2568281419
NC_003070.9	AT1G06750	2069137	+	CG	-3842	0.6342296821	0.0036488135	0.0057531422	-1.506103692	-0.676463354	0.4491479291
NC_003070.9	AT1G06750	2069138	-	CG	-3841	0.1316854108	0.0004418271	0.0033551714	-3.601359185	-0.908078655	0.2521488716
NC_003070.9	AT1G06750	2069167	+	CG	-3812	-0.739349704	-0.003031562	0.004100309	-0.058577457	-0.020203592	0.3449038772
NC_003070.9	AT1G06750	2069168	-	CG	-3811	-0.013492938	-0.000063827	0.0047304064	-0.482784702	-0.178294903	0.369305204
NC_003070.9	AT1G06750	2069172	+	CHG	-3807	-0.562108534	-0.003704667	0.0065906605	-1.165735729	-0.580268254	0.4977699829
NC_003070.9	AT1G06750	2069180	+	CG	-3799	-0.925993121	-0.003709134	0.0040055736	-1.024557554	-0.32836086	0.3204903996
NC_003070.9	AT1G06750	2069293	+	CG	-3686	-0.419634226	-0.00222431	0.0053005931	-1.183237914	-0.481172561	0.4066574905
NC_003070.9	AT1G06750	2069339	+	CHH	-3640	0.0571331802	0.0005779701	0.0101161896	0.0170323933	0.0128485617	0.7543603241
NC_003070.9	AT1G06750	2069416	+	CG	-3563	0.7719274569	0.0071090185	0.0092094386	-2.194548496	-1.577894214	0.7190063093
NC_003070.9	AT1G06750	2069417	-	CG	-3562	0.9065220656	0.0044819976	0.0049441683	-1.9507821	-0.734776133	0.376657205
NC_003070.9	AT1G06750	2069427	+	CG	-3552	0.0441746444	0.0002397738	0.0054278603	-0.857294753	-0.364853145	0.4255865836
NC_003070.9	AT1G06750	2069428	-	CG	-3551	0.451741745	0.0014479394	0.0032052371	-2.038536373	-0.499139414	0.2448518557
NC_003070.9	AT1G06750	2069535	+	CG	-3444	0.0916938593	0.0012880136	0.01404689	2.3034804749	3.6087750453	1.5666618774
NC_003070.9	AT1G06750	2069536	-	CG	-3443	-0.242906087	-0.003081883	0.0126875496	2.3395121785	2.5576215531	1.0932285699
NC_003070.9	AT1G06750	2069545	+	CG	-3434	-1.300395156	-0.005242781	0.0040316832	-0.65669871	-0.21190394	0.3226806096
NC_003070.9	AT1G06750	2069546	-	CG	-3433	-0.950296795	-0.003436439	0.0036161741	-2.713207436	-0.804182767	0.2963956077
NC_003070.9	AT1G06750	2069652	-	CHG	-3327	-0.672772546	-0.00743155	0.0110461546	-1.08539896	-0.87724472	0.8082232914
NC_003070.9	AT1G06750	2069719	+	CG	-3260	-1.059751257	-0.004010496	0.0037843749	-2.421579327	-0.742480521	0.3066100344
NC_003070.9	AT1G06750	2069720	-	CG	-3259	1.3092922254	0.0042981674	0.0032828175	-0.213483071	-0.053487463	0.2505466242
NC_003070.9	AT1G06750	2069729	+	CG	-3250	-0.334515708	-0.001735675	0.0051886198	-2.563872811	-1.094700824	0.4269715797
NC_003070.9	AT1G06750	2069730	-	CG	-3249	-0.235819274	-0.000851616	0.0036113061	-0.354300023	-0.100342053	0.2832120977
NC_003070.9	AT1G06750	2069759	+	CG	-3220	-4.058633649	-0.019115237	0.0047097715	-2.123920379	-0.81544524	0.3839339968
NC_003070.9	AT1G06750	2069760	-	CG	-3219	-2.326002068	-0.00873621	0.0037558908	-1.448795257	-0.456721813	0.3152424824
NC_003070.9	AT1G06750	2069871	+	CG	-3108	1.0469499239	0.0060467614	0.0057755976	-0.311312336	-0.139795801	0.4490532002
NC_003070.9	AT1G06750	2069872	-	CG	-3107	-0.706115205	-0.003739615	0.0052960409	-0.383597106	-0.1571267	0.4096138822
NC_003070.9	AT1G06750	2070051	+	CHH	-2928	-0.857611096	-0.007668965	0.0089422414	0.205974742	0.1339799245	0.6504677382
NC_003070.9	AT1G06750	2070367	-	CG	-2612	-0.822946324	-0.008253147	0.0100287788	-0.514112584	-0.348304765	0.6774873371
NC_003070.9	AT1G06750	2070378	+	CG	-2601	0.2671151507	0.0024902578	0.0093227875	1.1599176313	0.9838621701	0.848217273
NC_003070.9	AT1G06750	2070379	-	CG	-2600	0.7950381771	0.0072007815	0.0090571518	0.0272541181	21.096629693	774.07126475
NC_003070.9	AT1G06750	2070430	+	CG	-2549	-0.376908334	-0.003499831	0.0092856288	-0.537082648	-0.375835829	0.6997728007
NC_003070.9	AT1G06750	2070431	-	CG	-2548	0.3822837997	0.0029171413	0.0076308265	0.0126000442	0.0076221007	0.6049265073
NC_003070.9	AT1G06750	2071258	-	CG	-1721	-0.2801819	-0.002273286	0.0081136088	0.8004339893	0.5316474635	0.6641990102
NC_003070.9	AT1G06750	2071313	-	CG	-1666	-0.090138098	-0.001229084	0.0136355619	-1.86399251	-1.892799932	1.0154546879
NC_003070.9	AT1G06750	2071325	-	CG	-1654	-0.001929952	-0.000014799	0.0076681095	-1.659024993	-0.97782896	0.5893997765
NC_003070.9	AT1G06750	2071399	+	CG	-1580	0.8751138133	0.0099416069	0.0113603588	1.3692855819	1.439623092	1.0513680353
NC_003070.9	AT1G06750	2071400	-	CG	-1579	-0.201321107	-0.0065579	0.0325743282	0.4158540254	1.0841634464	2.6070769556
NC_003070.9	AT1G06750	2071510	-	CG	-1469	-1.102798715	-0.010224074	0.0092710244	-0.022530539	-0.014764963	0.6553310886
NC_003070.9	AT1G06750	2071543	+	CG	-1436	-0.980559972	-0.012990673	0.0132482188	-0.90652074	-0.870853676	0.960654994
NC_003070.9	AT1G06750	2071544	-	CG	-1435	0.0427313382	0.0005069736	0.0118642116	-1.028901925	-0.931434995	0.9052709229
NC_003070.9	AT1G06750	2071705	-	CG	-1274	0.5825191626	0.0171830574	0.0294978406	-1.848660347	-4.206007698	2.2751652046
NC_003070.9	AT1G06750	2071862	-	CG	-1117	-0.791821796	-0.005784007	0.0073046832	-0.391075283	-0.20600884	0.5267754028
NC_003070.9	AT1G06750	2071888	-	CG	-1091	-0.238493216	-0.001038832	0.0043558131	-0.45500408	-0.153924139	0.3382917775
NC_003070.9	AT1G06750	2072048	+	CG	-931	-0.179583439	-0.001499621	0.008350555	3.3359716011	2.0222893419	0.6062070017
NC_003070.9	AT1G06750	2072049	-	CG	-930	-2.461578736	-0.017930306	0.0072840675	1.628799246	0.9142986089	0.5613329028
NC_003070.9	AT1G06750	2072066	+	CG	-913	-2.861786241	-0.018701677	0.0065349663	1.4161364992	0.6413845905	0.4529115596
NC_003070.9	AT1G06750	2072067	-	CG	-912	-4.035994667	-0.015848279	0.0039267344	1.1065478337	0.3419311759	0.3090071351
NC_003070.9	AT1G06750	2072068	+	CG	-911	-3.16982543	-0.01790591	0.0056488632	0.9570941467	0.3825323471	0.3996810015
NC_003070.9	AT1G06750	2072069	-	CG	-910	-4.451088923	-0.016366435	0.0036769509	1.3016399237	0.3793137982	0.2914122341
NC_003070.9	AT1G06750	2072081	+	CG	-898	-0.265552271	-0.003314674	0.0124821899	1.7200982463	1.6962243462	0.9861206184
NC_003070.9	AT1G06750	2072082	-	CG	-897	0.5243618655	0.0051940622	0.0099054919	2.2986207198	2.0128049601	0.8756577119
NC_003070.9	AT1G06750	2072105	+	CG	-874	0.6347774869	0.0263464821	0.041505067	0.4141453488	1.7580794606	4.2450783666
NC_003070.9	AT1G06750	2072106	-	CG	-873	0.4116156595	0.0068853007	0.0167274994	1.5194214169	2.1043957441	1.3849980794
NC_003070.9	AT1G06750	2072124	-	CHG	-855	-0.931708653	-0.012667249	0.0135957192	0.5828002979	0.5874921244	1.0080504873
NC_003070.9	AT1G06750	2072136	-	CHG	-843	-1.833736452	-0.047416853	0.025858052	0.0723691774	0.08462582	1.1693627462
NC_003070.9	AT1G06750	2072148	+	CHG	-831	-1.433207826	-0.013302068	0.0092813256	-2.101052497	-1.308761146	0.6229073988
NC_003070.9	AT1G06750	2072150	-	CHG	-829	-1.109728991	-0.03334653	0.0300492555	-0.197780689	-0.309402892	1.5643736166
NC_003070.9	AT1G06750	2072155	+	CG	-824	-0.96426926	-0.013598252	0.0141021319	-2.855241947	-2.988677901	1.0467336769
NC_003070.9	AT1G06750	2072156	-	CG	-823	-1.035850048	-0.020812054	0.0200917635	-1.165328139	-1.456451491	1.2498209233
NC_003070.9	AT1G06750	2072159	-	CG	-820	-1.298813671	-0.012374116	0.0095272448	-2.508125663	-1.658062847	0.6610764649
NC_003070.9	AT1G06750	2072250	-	CG	-729	0.3628590313	0.005900164	0.0162602098	2.7078137318	4.5713516791	1.6882075844
NC_003070.9	AT1G06750	2072297	-	CHG	-682	-0.400929211	-0.003672309	0.0091594946	-1.535945089	-1.053992273	0.6862174178
NC_003070.9	AT1G06750	2072356	+	CG	-623	-2.081769502	-0.010892618	0.0052323845	-0.023706002	-0.009509968	0.4011628724
NC_003070.9	AT1G06750	2072357	-	CG	-622	-2.252778079	-0.008517776	0.0037810098	1.8842238611	0.547748425	0.290702414
NC_003070.9	AT1G06750	2072369	-	CG	-610	-1.308978205	-0.005205676	0.0039769001	1.915921127	0.5961722791	0.3111674436
NC_003070.9	AT1G06750	2072377	+	CG	-602	-2.743153362	-0.018209567	0.0066381879	1.4107571114	0.6657374821	0.4719008515
NC_003070.9	AT1G06750	2072378	-	CG	-601	-1.26112952	-0.006155356	0.0048808278	1.5738900213	0.5950361525	0.378067174
NC_003070.9	AT1G06750	2072393	+	CG	-586	-2.256095343	-0.012904902	0.0057200161	0.7912185371	0.3257757224	0.4117392441
NC_003070.9	AT1G06750	2072394	-	CG	-585	-4.043327928	-0.015042851	0.0037204133	1.1477611168	0.3364773915	0.2931597756
NC_003070.9	AT1G06750	2072404	+	CG	-575	-2.021230371	-0.010400212	0.0051454857	2.2423478745	0.8257775435	0.3682646894
NC_003070.9	AT1G06750	2072405	-	CG	-574	-2.097771902	-0.012763515	0.0060843196	2.7106403167	1.1919928294	0.4397458497
NC_003070.9	AT1G06750	2072411	+	CG	-568	-1.041343873	-0.004495132	0.0043166647	0.058575323	0.0193059247	0.3295914337
NC_003070.9	AT1G06750	2072458	+	CG	-521	-1.469583455	-0.00580016	0.0039468055	-0.88375641	-0.26210767	0.2965836135
NC_003070.9	AT1G06750	2072459	-	CG	-520	-5.387656025	-0.020475426	0.003800433	-1.472026144	-0.449155909	0.3051276709
NC_003070.9	AT1G06750	2072462	-	CHH	-517	-0.162698318	-0.001190746	0.0073187348	-1.23320789	-0.685212478	0.5556341987
NC_003070.9	AT1G06750	2072470	+	CG	-509	-1.433378431	-0.005333662	0.0037210425	1.9677052256	0.5430895906	0.2760014984
NC_003070.9	AT1G06750	2072471	-	CG	-508	-3.081626145	-0.01033875	0.0033549656	-0.17929659	-0.04558319	0.254233449
NC_003070.9	AT1G06750	2072486	-	CHH	-493	0.8287462646	0.0069372407	0.0083707656	1.0603287038	0.7630241558	0.7196109594
NC_003070.9	AT1G06750	2072614	+	CG	-365	-0.847766803	-0.005057792	0.0059660185	2.639392237	1.1547932579	0.4375224121
NC_003070.9	AT1G06750	2072615	-	CG	-364	-1.360598761	-0.009496126	0.0069793726	1.2848956718	0.6942741639	0.5403350475
NC_003070.9	AT1G06750	2072641	+	CG	-338	-1.436011173	-0.005996806	0.004176016	-0.860265535	-0.274977349	0.3196424098
NC_003070.9	AT1G06750	2072655	+	CG	-324	1.1650622081	0.011231602	0.0096403453	1.7195991079	1.2957884891	0.7535410336
NC_003070.9	AT1G06750	2072656	-	CG	-323	-0.091119669	-0.001098164	0.0120518846	1.1603052536	1.0852609403	0.9353236461
NC_003070.9	AT1G06750	2072664	+	CG	-315	-1.506733829	-0.007705808	0.0051142462	2.589544246	1.0067218192	0.3887640927
NC_003070.9	AT1G06750	2072665	-	CG	-314	-1.734940401	-0.009960542	0.0057411436	1.2082546606	0.5336194401	0.4416448431
NC_003070.9	AT1G06750	2072808	+	CG	-171	-0.522202903	-0.005171497	0.0099032328	-0.645927663	-0.446047845	0.6905538659
NC_003070.9	AT1G06750	2072933	+	CG	-46	-1.439594266	-0.00582636	0.0040472237	0.5923159683	0.1861641417	0.3142987049
NC_003070.9	AT1G06750	2072934	-	CG	-45	-2.46110424	-0.008296256	0.0033709487	-0.392312088	-0.100702578	0.25668997
NC_003070.9	AT1G06750	2072942	+	CG	-37	-0.761914109	-0.002956619	0.003880515	-0.693631348	-0.199818858	0.2880764523
NC_003070.9	AT1G06750	2072943	-	CG	-36	-1.390074483	-0.005487279	0.0039474709	-0.63234936	-0.196182286	0.3102435119
NC_003070.9	AT1G06750	2072959	+	CG	-20	-1.500629364	-0.006774241	0.0045142663	1.072138252	0.3453354909	0.3220997761
NC_003070.9	AT1G06750	2072960	-	CG	-19	-2.819055961	-0.009704417	0.0034424351	1.0572935068	0.2836906972	0.2683178279
NC_003070.9	AT1G06750	2072995	+	CG	16	-2.698446669	-0.019140378	0.0070931095	-1.170752421	-0.665472859	0.5684146766
NC_003070.9	AT1G06750	2072996	-	CG	17	-1.814498911	-0.008226363	0.0045336829	0.6415738972	0.2228698106	0.3473797977
NC_003070.9	AT1G06750	2072999	-	CG	20	-2.101294653	-0.010872392	0.0051741395	0.3991105007	0.1635322728	0.4097418447
NC_003070.9	AT1G06750	2073010	+	CG	31	-0.853102152	-0.005157339	0.0060453949	-0.34538223	-0.160659965	0.4651656938
NC_003070.9	AT1G06750	2073011	-	CG	32	-2.347404021	-0.010010651	0.0042645624	0.2141432884	0.0725358778	0.3387258986
NC_003070.9	AT1G06750	2073167	-	CHH	188	-0.218785947	-0.002046482	0.0093538079	-0.242109528	-0.165615312	0.6840511932
NC_003070.9	AT1G06750	2073209	-	CHG	230	-1.723288383	-0.017910828	0.0103934013	-1.137201138	-0.668421861	0.5877780444
NC_003070.9	AT1G06750	2073429	-	CHH	450	-0.74076968	-0.00518863	0.0070043775	-0.902117248	-0.438388053	0.485954629
NC_003070.9	AT1G06750	2073514	-	CG	535	-0.232649035	-0.002210532	0.0095015757	0.4710190696	0.3409003512	0.723750636
NC_003070.9	AT1G06750	2073765	-	CG	786	0.2809574366	0.0023768078	0.008459672	-0.423303576	-0.270932185	0.6400422768
NC_003070.9	AT1G06750	2073777	-	CG	798	-0.434883447	-0.003031004	0.0069696933	-1.140128787	-0.57609846	0.5052924427
NC_003070.9	AT1G06750	2074090	-	CG	1111	-1.201902739	-0.016352218	0.0136052759	1.2976962496	1.4588313075	1.1241700883
NC_003070.9	AT1G06750	2074213	-	CG	1234	0.0092000657	0.0000727601	0.0079086497	0.0939122706	0.0543569166	0.5788052645
NC_003070.9	AT1G06750	2074275	-	CHH	1296	0.3559865374	0.0027884849	0.007833119	0.7310577408	0.4609245743	0.6304899717
NC_003070.9	AT1G06750	2074441	-	CHG	1462	1.3484125479	0.0096092111	0.0071263139	-0.887787298	-0.491559142	0.5536902174
NC_003070.9	AT1G06750	2074785	-	CHH	1806	-0.297205475	-0.002426689	0.0081650208	1.2397062578	0.8492357977	0.6850298548
NC_003070.9	AT1G06750	2075065	-	CHG	2086	-0.148494618	-0.00116729	0.0078608246	-0.553095503	-0.323351155	0.5846208346
NC_003070.9	AT1G06750	2075143	-	CG	2164	-0.120230996	-0.000603555	0.0050199646	0.1094419191	0.0421565551	0.3851956859
NC_003070.9	AT1G06750	2075153	+	CG	2174	-1.166807495	-0.007201745	0.0061721788	0.0501597342	0.0233475224	0.4654634393
NC_003070.9	AT1G06750	2075154	-	CG	2175	-2.088123775	-0.011562395	0.0055372172	0.5111115315	0.2216477025	0.4336581918
NC_003070.9	AT1G06750	2075353	+	CHH	2374	1.4949394791	0.0077668523	0.0051954292	1.0266857186	0.4106979769	0.4000230737
NC_003070.9	AT1G06750	2075358	-	CHH	2379	-0.486919872	-0.005030446	0.0103311574	-0.219478061	-0.16439687	0.74903555
NC_003070.9	AT1G06750	2075391	+	CG	2412	-2.728650083	-0.010453984	0.0038311926	-2.498039401	-0.730983596	0.2926229249
NC_003070.9	AT1G06750	2075398	+	CG	2419	-0.324567553	-0.010999491	0.0338896814	0.3588614356	0.8834915031	2.461929356
NC_003070.9	AT1G06750	2075399	-	CG	2420	-1.067671228	-0.015592763	0.0146044614	0.6567169658	0.6612490302	1.0069010922
NC_003070.9	AT1G06750	2075405	+	CG	2426	-0.393710628	-0.001770628	0.0044972816	-1.566822191	-0.529154706	0.337724797
NC_003070.9	AT1G06750	2075737	+	CG	2758	0.3297418514	0.0023892452	0.0072458051	0.4131478023	0.2313902374	0.5600664849
NC_003070.9	AT1G06750	2075738	-	CG	2759	-0.113957309	-0.000740342	0.0064966584	0.6718535282	0.3414596045	0.5082351884
NC_003070.9	AT1G06750	2075744	+	CG	2765	-2.090138179	-0.012174028	0.0058245086	-0.275794982	-0.107688608	0.3904661634
NC_003070.9	AT1G06750	2075775	+	CG	2796	1.9946594514	0.0171481924	0.0085970527	1.1220573197	0.8188625027	0.7297866948
NC_003070.9	AT1G06750	2076155	-	CHH	3176	0.1536304362	0.001018924	0.0066323054	-0.822079294	-0.419230622	0.5099637289
NC_003070.9	AT1G06750	2076188	-	CG	3209	-0.886161758	-0.009239024	0.0104258889	-0.492190765	-0.344586953	0.7001085317
NC_003070.9	AT1G06750	2076699	+	CHH	3720	0.0281823815	0.0002707366	0.0096065909	0.0302870637	0.0213537876	0.7050464779
NC_003070.9	AT1G06750	2076731	+	CG	3752	-1.581205688	-0.018331527	0.0115933853	-1.021753367	-0.689483754	0.6748044843
NC_003070.9	AT1G06750	2076758	+	CG	3779	0.629863159	0.0056426356	0.0089585103	0.1190816488	0.0823295203	0.6913703426
NC_003070.9	AT1G06750	2076798	-	CG	3819	-0.142410611	-0.001366583	0.0095960777	0.39035303	0.2884936596	0.7390583331
NC_003070.9	AT1G06750	2076882	-	CG	3903	-1.257215084	-0.011955423	0.0095094491	-1.292008509	-0.787165177	0.6092569605
NC_003070.9	AT1G06750	2076929	-	CG	3950	-0.227488775	-0.001231158	0.0054119489	-0.127206465	-0.053551436	0.4209804559
NC_003070.9	AT1G06750	2076948	-	CG	3969	-0.942548285	-0.012630526	0.0134004016	0.2233873675	0.2050156652	0.9177585446
NC_003070.9	AT1G06750	2076950	-	CG	3971	-1.152133751	-0.013679626	0.0118732965	0.6161758156	0.5124259563	0.8316229611
NC_003070.9	AT1G06750	2077068	-	CG	4089	-1.547398761	-0.013906227	0.0089868414	-1.297864679	-0.733623801	0.5652544621
NC_003070.9	AT1G06750	2077270	+	CHG	4291	1.2171207069	0.011030404	0.0090627034	-1.464106328	-1.064345801	0.7269593611
NC_003070.9	AT1G06750	2077368	+	CG	4389	0.0556174501	0.000362041	0.006509485	0.2568741341	0.1239933458	0.4827007837
NC_003070.9	AT1G06750	2077369	-	CG	4390	-0.280307812	-0.002422896	0.0086436961	0.4175147204	0.2700345429	0.6467665204
NC_003070.9	AT1G06750	2077455	-	CG	4476	-2.947524267	-0.025812493	0.0087573469	-0.499967577	-0.226392801	0.4528149639
NC_003070.9	AT1G06750	2077456	-	CHG	4477	-0.855508759	-0.009545315	0.0111574721	0.1025436969	0.0763045548	0.7441174555
NC_003070.9	AT1G06750	2077795	-	CG	4816	-0.839656868	-0.00491701	0.0058559756	0.763203494	0.3345088041	0.4382956927
NC_003070.9	AT1G06750	2077933	-	CHH	4954	-0.082501538	-0.000380106	0.004607257	-0.202244164	-0.069294268	0.3426267874
NC_003070.9	AT1G06750	2077938	-	CG	4959	1.5122057212	0.0121509339	0.0080352387	0.0638275554	0.040718151	0.6379400043
NC_003070.9	AT1G06750	2078205	+	CG	5226	-0.367300829	-0.00332938	0.0090644512	1.3851886107	1.1156215265	0.8053932279
NC_003070.9	AT1G06750	2078283	+	CHH	5304	-0.561921395	-0.005217016	0.0092842443	-0.579237913	-0.372282204	0.642710354
NC_003070.9	AT1G06750	2078341	-	CG	5362	-0.062994516	-0.000504218	0.0080041501	-0.641247433	-0.379014769	0.5910585354
NC_003070.9	AT1G06750	2078481	+	CG	5502	0.2427778751	0.0017052705	0.0070239949	-0.335761544	-0.173564797	0.5169287562
NC_003070.9	AT1G06750	2078544	+	CG	5565	0.7069660194	0.0161566442	0.0228534947	-1.596753001	-2.846077051	1.7824153446
NC_003070.9	AT1G06750	2078545	-	CG	5566	1.1437398986	0.0160626923	0.014044008	-1.65043635	-1.810720555	1.0971162593
NC_003070.9	AT1G06750	2078588	+	CHG	5609	-0.406820444	-0.003622926	0.0089054675	1.9789799406	2.1458705507	1.084331633
NC_003070.9	AT1G06750	2078694	+	CG	5715	0.1976738757	0.0017694045	0.0089511296	0.5733096244	0.4135499665	0.7213379105
NC_003070.9	AT1G06750	2079246	+	CG	6267	-1.034355463	-0.007072183	0.0068372845	-1.360979172	-0.64093394	0.4709358918
NC_003070.9	AT1G06750	2079306	+	CG	6327	0.0331707327	0.0002181531	0.0065766733	0.4949596406	0.2466642017	0.4983521514
NC_003070.9	AT1G06750	2079482	+	CG	6503	-1.281982923	-0.005662751	0.0044171816	-1.549799304	-0.546037057	0.3523275921
NC_003070.9	AT1G06750	2079483	-	CG	6504	-0.924250801	-0.003635949	0.0039339414	-0.279960938	-0.085497046	0.3053891946
NC_003070.9	AT1G06750	2079668	+	CG	6689	-1.438219953	-0.006275735	0.004363543	-1.254613553	-0.471318276	0.3756680891
NC_003070.9	AT1G06750	2079669	-	CG	6690	0.1929014402	0.0009388515	0.0048670009	0.5797541608	0.2116451835	0.3650602235
NC_003070.9	AT1G06750	2079996	+	CG	7017	-1.307236426	-0.004999591	0.00382455	-0.781284391	-0.231702793	0.2965665203
NC_003070.9	AT1G06750	2079997	-	CG	7018	-1.683634885	-0.00704876	0.0041866319	-0.196394219	-0.063258667	0.3221004535
NC_003070.9	AT1G06750	2080008	+	CG	7029	-1.679837927	-0.006154282	0.0036636167	-0.476531719	-0.135328822	0.2839870185
NC_003070.9	AT1G06750	2080009	-	CG	7030	-1.765247004	-0.007891899	0.0044707049	-0.550185826	-0.191163081	0.3474518467
NC_003070.9	AT1G06750	2080131	+	CG	7152	-3.050430958	-0.013573467	0.0044496885	0.3505830477	0.1188312528	0.3389532197
NC_003070.9	AT1G06750	2080132	-	CG	7153	-2.615010768	-0.010083151	0.0038558736	-0.952398638	-0.288364327	0.3027769201
NC_003070.9	AT1G06750	2080142	+	CG	7163	-4.268919232	-0.020398225	0.0047783113	-1.529875751	-0.586161309	0.3831430813
NC_003070.9	AT1G06750	2080143	-	CG	7164	-3.193072382	-0.014563506	0.0045609696	0.1161576354	0.0416107192	0.3582262935
NC_003070.9	AT1G06750	2080144	+	CG	7165	-4.215655053	-0.020735395	0.004918665	-1.519213536	-0.586246381	0.3858880714
NC_003070.9	AT1G06750	2080145	-	CG	7166	-3.825642416	-0.017112955	0.004473224	-0.279912651	-0.099131132	0.3541502399
NC_003070.9	AT1G06750	2080514	-	CG	7535	-1.626716858	-0.016290795	0.0100145241	-1.072201315	-0.638773612	0.595759027
NC_003070.9	AT1G06750	2080725	-	CHG	7746	1.0144959672	0.0078527565	0.0077405497	0.5310645582	0.3429678274	0.6458119302
NC_003070.9	AT1G06750	2080835	-	CG	7856	0.0763509624	0.0007870446	0.0103082466	0.1159911858	0.0911347782	0.7857043409
NC_003070.9	AT1G06750	2080862	-	CHH	7883	1.0795478993	0.0087878278	0.0081402852	0.8551516567	0.6092072611	0.7123967501
NC_003070.9	AT1G06750	2081568	-	CG	8589	0.218472608	0.0017798689	0.0081468745	-0.374141281	-0.233719917	0.6246835855
NC_003070.9	AT1G06750	2081590	-	CHH	8611	-0.947770563	-0.007181484	0.0075772389	0.1670313676	0.0926436377	0.5546481419
NC_003070.9	AT1G06750	2081657	-	CHH	8678	0.5989267571	0.0051927736	0.0086701313	-0.103557805	-0.070461045	0.6804030331
NC_003070.9	AT1G06750	2081681	-	CG	8702	0.5608822474	0.0037248548	0.0066410638	0.8431598787	0.4572352329	0.5422877018
NC_003070.9	AT1G06750	2081895	+	CHH	8916	-0.799589062	-0.00468699	0.0058617481	0.2626380692	0.1094728124	0.4168200474
NC_003070.9	AT1G06750	2082041	+	CHH	9062	0.2096890995	0.0015794632	0.007532405	-0.225000754	-0.124898924	0.5551044685
NC_003070.9	AT1G06750	2082137	+	CG	9158	0.817121553	0.0081699693	0.0099984748	-0.284287941	-0.221426943	0.7788826435
NC_003070.9	AT1G06750	2082472	+	CG	9493	-0.12029791	-0.001797478	0.0149418876	-2.461833186	-2.766993903	1.1239566999
NC_003070.9	AT1G06750	2082473	-	CG	9494	1.3264359356	0.0136203734	0.0102683989	-0.512397842	-0.425639906	0.8306824717
NC_003070.9	AT1G06750	2082694	+	CG	9715	-0.396729452	-0.004008718	0.0101044129	0.5790482738	0.495260446	0.85530079
NC_003070.9	AT1G06750	2082754	+	CG	9775	0.4552166056	0.0062328543	0.0136920627	1.2603262113	1.5712893264	1.2467322446
NC_003070.9	AT1G06750	2082757	+	CG	9778	0.6665034928	0.0061254253	0.0091903874	1.5827062182	1.7159616036	1.0841946432
NC_003070.9	AT1G06750	2082814	+	CHH	9835	-0.034603379	-0.00036241	0.010473253	0.8755067934	0.8085494363	0.9235216019
NC_003070.9	AT1G06750	2083107	-	CG	10128	-0.155803963	-0.001423691	0.0091377058	-1.555662418	-1.062753678	0.6831518627
NC_003070.9	AT1G06750	2083243	+	CHH	10264	-0.226438257	-0.003102701	0.0137021958	0.6902789221	0.7479785969	1.0835889275
NC_003070.9	AT1G06750	2083315	-	CG	10336	-0.215503632	-0.001814407	0.0084193796	0.2192940619	0.1400878712	0.6388128797
NC_003070.9	AT1G06750	2083451	+	CHH	10472	-0.337299193	-0.00313225	0.0092862647	-1.024327461	-0.636155637	0.6210471371
NC_003070.9	AT1G06750	2083537	-	CG	10558	-0.75005869	-0.006852967	0.0091365743	-1.231154145	-0.754830189	0.6131077833
NC_003070.9	AT1G06750	2083542	-	CG	10563	-1.139143619	-0.011743811	0.0103093334	-2.687007992	-2.316071176	0.861951726
NC_003070.9	AT1G06750	2083575	+	CG	10596	1.5943722671	0.013097106	0.0082145847	1.2465279147	0.8930717503	0.7164474536
NC_003070.9	AT1G06750	2083605	+	CHG	10626	-0.111706758	-0.000935956	0.0083786856	0.180804812	0.1137857865	0.6293294146
NC_003070.9	AT1G06750	2083795	+	CG	10816	-1.255322723	-0.011167603	0.0088962011	1.1704100382	0.7801604457	0.6665701935
NC_003070.9	AT1G06750	2083809	-	CG	10830	-0.048354978	-0.000393129	0.0081300663	0.4186251937	0.2637098386	0.6299425896
NC_003070.9	AT1G06750	2084316	-	CHH	11337	-0.208209669	-0.00176482	0.0084761671	0.22654756	0.1448369074	0.6393223015
NC_003070.9	AT1G06750	2084454	-	CHG	11475	-0.902311259	-0.01086772	0.0120443136	-0.042532072	-0.033424092	0.7858561882
NC_003070.9	AT1G06750	2084663	+	CG	11684	1.7032861901	0.012030294	0.0070629904	1.9371489305	1.2073226743	0.6232472141
NC_003070.9	AT1G06750	2084899	+	CG	11920	-2.764276629	-0.012066204	0.0043650493	-0.034196606	-0.011371179	0.3325235962
NC_003070.9	AT1G06750	2084904	-	CHG	11925	-0.408892657	-0.00295365	0.0072235343	1.7284370341	1.1197761144	0.6478547337
NC_003070.9	AT1G06750	2084922	+	CG	11943	-1.616105392	-0.006137363	0.0037976256	1.1145405125	0.3167541707	0.2842015765
NC_003070.9	AT1G06750	2084923	-	CG	11944	-2.641713616	-0.01156078	0.0043762426	-0.442660731	-0.155677987	0.3516869159
NC_003070.9	AT1G06750	2084971	+	CG	11992	-1.55759351	-0.006757574	0.0043384706	-0.883237778	-0.2947747	0.33374331
NC_003070.9	AT1G06750	2085224	+	CG	12245	0.0534901873	0.0002180458	0.0040763701	0.9144817766	0.2881940715	0.3151446851
NC_003070.9	AT1G06750	2085225	-	CG	12246	-3.611143813	-0.021650047	0.0059953432	-0.646770958	-0.301120632	0.4655753754
NC_003070.9	AT1G06750	2085228	+	CHH	12249	0.7769278595	0.0042915786	0.0055237801	1.3362704266	0.6439675476	0.4819140907
NC_003070.9	AT1G06750	2085231	+	CG	12252	-0.034988267	-0.000162184	0.0046353712	1.212174531	0.4217408181	0.3479208705
NC_003070.9	AT1G06750	2085232	-	CG	12253	-4.366506354	-0.019203609	0.0043979344	0.6534407862	0.2257820923	0.3455280066
NC_003070.9	AT1G06750	2085233	+	CHG	12254	-0.150996364	-0.000787298	0.005214021	0.8042821878	0.3369169125	0.4189038595
NC_003070.9	AT1G06750	2085235	-	CHG	12256	-1.733531624	-0.017018828	0.0098174316	0.2721656588	0.1746566069	0.6417290399
NC_003070.9	AT1G06750	2085299	+	CG	12320	-1.326711569	-0.005265191	0.0039686029	0.7899858906	0.2416575336	0.3059010756
NC_003070.9	AT1G06750	2085312	+	CG	12333	-2.366223009	-0.010167493	0.0042969292	-0.264504085	-0.089267675	0.3374907225
NC_003070.9	AT1G06750	2085313	-	CG	12334	-2.631247251	-0.009868349	0.0037504454	-0.923733035	-0.272217762	0.2946931115
NC_003070.9	AT1G06750	2085349	+	CG	12370	-1.187640818	-0.00422561	0.0035579863	-0.231340822	-0.064682981	0.2796003757
NC_003070.9	AT1G06750	2085350	-	CG	12371	-3.600092694	-0.012096778	0.0033601296	-1.73416015	-0.44476151	0.2564708399
NC_003070.9	AT1G06750	2085400	+	CHH	12421	0.3265021644	0.0029329389	0.0089829081	0.5288999769	0.3822801423	0.7227834354
NC_003070.9	AT1G06750	2085457	+	CHG	12478	-0.377263759	-0.005013636	0.0132894707	1.262017231	1.5998502049	1.2676928378
NC_003070.9	AT1G06750	2085495	-	CHH	12516	0.5867233804	0.005336368	0.0090952026	1.5881148075	1.7122850114	1.0781871709
NC_003070.9	AT1G06750	2085552	-	CG	12573	-0.657770425	-0.00686588	0.0104381098	-0.467797708	-0.319621231	0.6832466794
NC_003070.9	AT1G06750	2085644	-	CHH	12665	-0.01489901	-0.000158488	0.0106375173	0.9840933582	0.8220003923	0.8352870035
NC_003070.9	AT1G06750	2085705	+	CHG	12726	0.6969332172	0.0056498042	0.0081066651	0.613530842	0.3999632461	0.6519040587
NC_003070.9	AT1G06750	2085741	+	CG	12762	1.5192634467	0.0279377421	0.0183890044	0.5816797219	0.8321563257	1.4306091383
NC_003070.9	AT1G06750	2085918	+	CG	12939	-2.454845619	-0.011636338	0.0047401507	-2.706473167	-1.084900902	0.4008541136
NC_003070.9	AT1G06750	2085919	-	CG	12940	-2.568918464	-0.011097065	0.0043197422	0.3128330056	0.1039908925	0.3324166268
NC_003070.9	AT1G06750	2085923	-	CG	12944	-3.435124804	-0.019287333	0.0056147402	-0.846544135	-0.379784167	0.448628903
NC_003070.9	AT1G06750	2085934	+	CHG	12955	-1.230076036	-0.013776254	0.0111995139	-0.715976546	-0.495708493	0.6923529773
NC_003070.9	AT1G06750	2085935	+	CG	12956	-0.912676775	-0.004663586	0.0051097893	0.3578371203	0.1359735391	0.3799872385
NC_003070.9	AT1G06750	2085936	-	CG	12957	-2.887502402	-0.012551409	0.0043468046	-1.152066414	-0.395882433	0.3436281351
NC_003070.9	AT1G06750	2085948	-	CG	12969	-3.482470939	-0.018192946	0.0052241486	-0.55912958	-0.231542747	0.414112856
NC_003070.9	AT1G06750	2086081	+	CG	13102	-1.102532787	-0.005205742	0.0047216207	-1.108498082	-0.416878202	0.3760748071
NC_003070.9	AT1G06750	2086082	-	CG	13103	-1.746546175	-0.007436798	0.0042580024	0.8144539663	0.2649044421	0.325254039
NC_003070.9	AT1G06750	2086111	-	CHG	13132	1.377648352	0.0154066074	0.0111832655	0.7815882602	0.7164740926	0.9166899365
NC_003070.9	AT1G06750	2086142	-	CHH	13163	0.3764340275	0.0030965987	0.0082261391	-0.1360003	-0.084527455	0.6215240298
NC_003070.9	AT1G06750	2086162	-	CG	13183	-3.203205619	-0.016226048	0.0050655655	-1.466083484	-0.585395001	0.3992917234
NC_003070.9	AT1G06750	2086182	+	CG	13203	-2.371306541	-0.009450902	0.0039855252	0.4088190864	0.1256476864	0.3073430048
NC_003070.9	AT1G06750	2086183	-	CG	13204	-3.239446678	-0.012475142	0.0038510102	0.4465181171	0.1335726956	0.2991428355
NC_003070.9	AT1G06750	2086198	+	CG	13219	-1.157205659	-0.003976735	0.0034364977	-0.039868506	-0.010536037	0.264269684
NC_003070.9	AT1G06750	2086199	-	CG	13220	-2.479224398	-0.010787596	0.0043511978	0.3177739711	0.1054370109	0.3317987641
NC_003070.9	AT1G06750	2086341	+	CG	13362	-0.674998304	-0.031405585	0.0465269099	0.2909820944	0.7442869957	2.5578446583
NC_003070.9	AT1G06750	2086342	-	CG	13363	-0.998355559	-0.067304101	0.0674149608	0.0204109635	18.694289266	915.89450272
NC_003070.9	AT1G06820	2106195	+	CG	-9411	2.1848448382	0.015152093	0.0069350888	0.6659907672	0.3724358471	0.5592207361
NC_003070.9	AT1G06820	2106190	+	CG	-9406	1.6628474288	0.0127092966	0.0076430925	-0.185317744	-0.110889958	0.5983774441
NC_003070.9	AT1G06820	2105556	+	CG	-8772	-0.906785905	-0.011736979	0.0129434951	-0.14456332	-0.128389413	0.8881188793
NC_003070.9	AT1G06820	2105516	+	CG	-8732	-0.827671476	-0.00859795	0.0103881193	-0.319105822	-0.219187099	0.6868790333
NC_003070.9	AT1G06820	2105504	+	CHH	-8720	-1.25106736	-0.016452773	0.0131509892	0.167437671	0.1406320267	0.8399067296
NC_003070.9	AT1G06820	2105387	+	CHH	-8603	-0.76570234	-0.007407013	0.0096734884	0.4729228814	0.3365054046	0.7115439277
NC_003070.9	AT1G06820	2105385	+	CHH	-8601	-0.853897929	-0.006844393	0.0080154694	-1.395272415	-0.76945709	0.551474452
NC_003070.9	AT1G06820	2105309	+	CG	-8525	0.2180936722	0.0017447885	0.0080001792	1.1322805953	0.7817235868	0.6903974068
NC_003070.9	AT1G06820	2104634	+	CHH	-7850	-0.891596012	-0.010499751	0.0117763548	-0.983819138	-0.76384075	0.7764036292
NC_003070.9	AT1G06820	2104302	+	CG	-7518	-0.280052007	-0.002101869	0.0075052811	0.2976900858	0.1688793842	0.5672993233
NC_003070.9	AT1G06820	2104288	+	CG	-7504	0.0739121792	0.0006084618	0.0082322265	-0.098518902	-0.060150966	0.6105525445
NC_003070.9	AT1G06820	2104095	+	CG	-7311	1.5109085146	0.0149132549	0.009870389	0.1460864665	0.1060752691	0.7261129083
NC_003070.9	AT1G06820	2103782	+	CG	-6998	0.5351904333	0.0051714681	0.0096628561	0.5348699339	0.403048095	0.7535441225
NC_003070.9	AT1G06820	2103433	-	CG	-6649	-0.325472015	-0.002681978	0.0082402729	-0.398080676	-0.22648185	0.5689345481
NC_003070.9	AT1G06820	2103236	+	CHH	-6452	0.6801035084	0.0055604929	0.0081759509	-0.713653338	-0.4371292	0.6125231623
NC_003070.9	AT1G06820	2103103	-	CG	-6319	-1.440878202	-0.015099121	0.0104791096	-0.928765073	-0.585143146	0.6300227716
NC_003070.9	AT1G06820	2102882	-	CG	-6098	1.0718596087	0.0102857801	0.0095962008	1.5097520153	1.1769689406	0.7795776583
NC_003070.9	AT1G06820	2102684	+	CG	-5900	3.0128807505	0.0202409955	0.0067181536	0.7872149003	0.4116748375	0.5229510231
NC_003070.9	AT1G06820	2102371	+	CHG	-5587	0.6126606864	0.0066398809	0.0108377786	1.1425174216	1.1141835014	0.975200448
NC_003070.9	AT1G06820	2102124	-	CG	-5340	-0.429223412	-0.004350053	0.0101347048	-1.070805952	-0.753047666	0.7032531566
NC_003070.9	AT1G06820	2102056	+	CHG	-5272	-1.070670625	-0.010629137	0.0099275505	0.5858063073	0.4123801305	0.7039530393
NC_003070.9	AT1G06820	2101867	-	CG	-5083	-1.843928575	-0.009273312	0.0050291059	-0.611021836	-0.220103175	0.3602214553
NC_003070.9	AT1G06820	2101866	+	CG	-5082	-2.931578544	-0.013805737	0.0047093185	0.6165081603	0.2171992918	0.3523056235
NC_003070.9	AT1G06820	2101865	-	CG	-5081	-2.127717282	-0.011756917	0.0055256009	-0.870872914	-0.356802972	0.4097072798
NC_003070.9	AT1G06820	2101864	+	CG	-5080	-2.808873577	-0.01322155	0.0047070648	0.5068113626	0.1790475642	0.3532824585
NC_003070.9	AT1G06820	2101710	-	CG	-4926	-0.987238442	-0.01145419	0.0116022526	-2.162821554	-1.916928433	0.8863091038
NC_003070.9	AT1G06820	2101709	+	CG	-4925	-0.53006625	-0.004408727	0.0083173126	-1.593113438	-1.011932637	0.6351918277
NC_003070.9	AT1G06820	2101702	-	CG	-4918	-1.789958277	-0.009930533	0.005547913	-1.953927928	-0.827334599	0.4234212465
NC_003070.9	AT1G06820	2101701	+	CG	-4917	-2.426966952	-0.014152785	0.0058314699	-0.523966968	-0.246601252	0.4706427457
NC_003070.9	AT1G06820	2101467	-	CG	-4683	-2.712635558	-0.013075725	0.004820303	-0.494322409	-0.171016409	0.3459612705
NC_003070.9	AT1G06820	2101466	+	CG	-4682	-4.131392877	-0.0161233	0.0039026306	-2.375597341	-0.746148036	0.314088597
NC_003070.9	AT1G06820	2101394	-	CG	-4610	-1.420931932	-0.007464999	0.0052535933	0.5060361296	0.1806133299	0.3569178548
NC_003070.9	AT1G06820	2101393	+	CG	-4609	-3.380323289	-0.013677826	0.0040463071	-0.743078363	-0.234913377	0.3161354022
NC_003070.9	AT1G06820	2101384	-	CG	-4600	-0.769264124	-0.00382032	0.0049662009	-0.848565619	-0.300804892	0.3544863065
NC_003070.9	AT1G06820	2101383	+	CG	-4599	-2.130221719	-0.009494929	0.0044572494	0.2177405674	0.0756923579	0.3476263464
NC_003070.9	AT1G06820	2101378	+	CHG	-4594	0.6441274001	0.0056923878	0.0088373633	-0.551007156	-0.369150891	0.6699566181
NC_003070.9	AT1G06820	2101324	-	CG	-4540	0.1612689972	0.0014910138	0.0092455079	-0.667166162	-0.440897506	0.6608511216
NC_003070.9	AT1G06820	2101287	+	CHH	-4503	0.0461254286	0.0004108933	0.0089081731	-1.932403393	-1.300041222	0.6727587145
NC_003070.9	AT1G06820	2101285	-	CG	-4501	-3.123041288	-0.014993447	0.0048009123	0.6428003667	0.2183906077	0.3397487292
NC_003070.9	AT1G06820	2101269	-	CG	-4485	-3.181422546	-0.015387806	0.004836769	1.2119915959	0.4114158578	0.3394543817
NC_003070.9	AT1G06820	2101268	+	CG	-4484	-4.791792258	-0.020947841	0.0043716087	-0.366298606	-0.126514044	0.3453849991
NC_003070.9	AT1G06820	2101255	-	CG	-4471	-1.335003154	-0.009918625	0.0074296644	-0.444263036	-0.250670452	0.5642388216
NC_003070.9	AT1G06820	2101254	+	CG	-4470	-4.403031673	-0.02299684	0.0052229559	-0.29911888	-0.118892996	0.3974774028
NC_003070.9	AT1G06820	2101249	-	CG	-4465	-1.513238119	-0.007497964	0.0049549135	-1.327933513	-0.481487918	0.3625843564
NC_003070.9	AT1G06820	2101248	+	CG	-4464	-3.188598172	-0.016151777	0.0050654788	-1.1612424	-0.487099026	0.4194636936
NC_003070.9	AT1G06820	2101221	-	CG	-4437	-2.096681931	-0.014973006	0.0071412862	-0.802333065	-0.410871811	0.5120963218
NC_003070.9	AT1G06820	2101220	+	CG	-4436	1.1198900371	0.0059020974	0.0052702473	-0.483371421	-0.194361761	0.4020960958
NC_003070.9	AT1G06820	2101123	+	CG	-4339	-2.753358154	-0.014712796	0.0053435822	0.0665148521	0.0270412135	0.4065439922
NC_003070.9	AT1G06820	2101092	-	CG	-4308	-0.348803461	-0.002755525	0.0078999372	-0.502607456	-0.285928682	0.5688906479
NC_003070.9	AT1G06820	2101091	+	CG	-4307	-3.900024073	-0.018351584	0.0047055053	-0.81680025	-0.296340945	0.3628071186
NC_003070.9	AT1G06820	2100909	-	CG	-4125	-2.136086691	-0.014367439	0.0067260562	0.518298192	0.2385573237	0.4602704145
NC_003070.9	AT1G06820	2100908	+	CG	-4124	-3.729870204	-0.014950256	0.004008251	-0.152859522	-0.046429195	0.3037376718
NC_003070.9	AT1G06820	2100813	-	CG	-4029	-2.269330276	-0.009962781	0.0043901855	0.0642717238	0.0195392207	0.3040095946
NC_003070.9	AT1G06820	2100812	+	CG	-4028	-2.692644381	-0.012749297	0.0047348611	0.5066968254	0.184750842	0.3646181163
NC_003070.9	AT1G06820	2100777	-	CHH	-3993	-1.017570432	-0.012078208	0.0118696531	0.2424707551	0.1797781496	0.7414426105
NC_003070.9	AT1G06820	2100743	-	CG	-3959	-1.113801343	-0.010490584	0.0094187209	1.3609101431	0.9310293837	0.6841225987
NC_003070.9	AT1G06820	2100731	-	CG	-3947	-1.717499353	-0.011068934	0.0064447968	-0.09166449	-0.043472378	0.4742553828
NC_003070.9	AT1G06820	2100613	-	CG	-3829	-2.964583767	-0.016503123	0.0055667587	-0.513086102	-0.211350712	0.4119205547
NC_003070.9	AT1G06820	2100612	+	CG	-3828	-2.121045596	-0.013334549	0.006286781	0.1683312241	0.0813652279	0.4833638461
NC_003070.9	AT1G06820	2100578	-	CG	-3794	-0.903160569	-0.006106291	0.0067610244	0.9186301592	0.4579255376	0.4984873761
NC_003070.9	AT1G06820	2100577	+	CG	-3793	-2.806986968	-0.019792172	0.0070510381	-0.254124635	-0.140295793	0.5520747468
NC_003070.9	AT1G06820	2100571	-	CG	-3787	-1.212582127	-0.006711315	0.0055347305	-0.969465297	-0.392399112	0.4047582855
NC_003070.9	AT1G06820	2100570	+	CG	-3786	-1.245477139	-0.00735249	0.0059033522	-0.961284816	-0.456148842	0.4745199698
NC_003070.9	AT1G06820	2100557	-	CG	-3773	-0.149016739	-0.000813987	0.0054623848	-0.045187615	-0.017314681	0.3831731532
NC_003070.9	AT1G06820	2100556	+	CG	-3772	-2.813357215	-0.013970131	0.0049656443	-2.560252661	-1.098587183	0.4290932685
NC_003070.9	AT1G06820	2100552	+	CHG	-3768	-1.425155573	-0.014099599	0.0098933754	-0.91537602	-0.583244261	0.6371635785
NC_003070.9	AT1G06820	2100507	-	CG	-3723	-2.574291894	-0.013096163	0.0050872875	-1.738415316	-0.669880496	0.3853397346
NC_003070.9	AT1G06820	2100506	+	CG	-3722	-1.463686153	-0.005771499	0.0039431263	-0.492731525	-0.14877407	0.3019373881
NC_003070.9	AT1G06820	2100384	-	CG	-3600	-1.766140655	-0.008487511	0.0048056826	-0.435136811	-0.151634498	0.3484754548
NC_003070.9	AT1G06820	2100383	+	CG	-3599	-2.902117285	-0.015981068	0.0055066925	-2.722293674	-1.250427092	0.459328508
NC_003070.9	AT1G06820	2100370	-	CHH	-3586	-0.022367114	-0.000235544	0.0105308285	-0.009753746	-0.007146296	0.7326719805
NC_003070.9	AT1G06820	2100367	-	CG	-3583	-1.421338978	-0.00997079	0.0070150684	0.6656757372	0.3338419454	0.5015083571
NC_003070.9	AT1G06820	2100366	+	CG	-3582	-2.884750079	-0.018233011	0.0063204821	1.1851719978	0.5449400633	0.4597982945
NC_003070.9	AT1G06820	2100346	+	CHG	-3562	1.6310223043	0.0107347251	0.0065815931	1.3075366016	0.7425082549	0.5678680459
NC_003070.9	AT1G06820	2100338	-	CG	-3554	-1.511617791	-0.008923136	0.0059030371	0.2014507138	0.0820297348	0.4071950568
NC_003070.9	AT1G06820	2100337	+	CG	-3553	-2.598173841	-0.012396124	0.0047710909	-1.458606294	-0.547677325	0.3754798857
NC_003070.9	AT1G06820	2100312	-	CG	-3528	-1.597097805	-0.008447756	0.0052894418	1.2834419021	0.4907508304	0.3823708962
NC_003070.9	AT1G06820	2100311	+	CG	-3527	-2.754772911	-0.021387824	0.0077639155	-0.352969965	-0.203359467	0.5761381613
NC_003070.9	AT1G06820	2100197	+	CG	-3413	0.2176975673	0.0024588928	0.0112949944	-1.002705608	-0.835811918	0.8335566405
NC_003070.9	AT1G06820	2100162	-	CG	-3378	-2.860382669	-0.018059279	0.0063135884	-0.639783274	-0.307250656	0.4802417767
NC_003070.9	AT1G06820	2100161	+	CG	-3377	-0.476871646	-0.00345914	0.0072538179	0.8494710757	0.4637051287	0.5458751239
NC_003070.9	AT1G06820	2100139	+	CG	-3355	-1.890706831	-0.011783987	0.0062325827	-0.104242836	-0.047122942	0.4520496959
NC_003070.9	AT1G06820	2100118	-	CG	-3334	-1.179583757	-0.012058167	0.0102223916	-0.887300793	-0.567567805	0.6396565965
NC_003070.9	AT1G06820	2099963	+	CG	-3179	-2.874917099	-0.014126571	0.0049137316	-0.085810756	-0.033835394	0.3943024755
NC_003070.9	AT1G06820	2099959	-	CG	-3175	-2.97135639	-0.02103865	0.007080487	2.1179735141	1.1549232287	0.5452963509
NC_003070.9	AT1G06820	2099958	+	CG	-3174	-2.332796813	-0.01699866	0.0072868154	0.9851672252	0.5317875219	0.5397941672
NC_003070.9	AT1G06820	2099952	-	CG	-3168	-2.227664699	-0.020332665	0.0091273455	-1.161679641	-0.919874926	0.791849055
NC_003070.9	AT1G06820	2099951	+	CG	-3167	-3.368209005	-0.0240082	0.0071278831	-1.231420558	-0.681026733	0.5530415486
NC_003070.9	AT1G06820	2099948	+	CG	-3164	-2.979968502	-0.018554245	0.0062263225	-0.948206016	-0.46757809	0.4931186709
NC_003070.9	AT1G06820	2099916	-	CG	-3132	2.425470485	0.0229009392	0.0094418544	0.62826928	0.4431066415	0.7052814066
NC_003070.9	AT1G06820	2099610	-	CG	-2826	-1.221073924	-0.020929999	0.0171406487	-2.606895436	-3.606538388	1.3834610847
NC_003070.9	AT1G06820	2099609	+	CG	-2825	-0.455671293	-0.006935805	0.0152210716	-1.162831582	-1.334383004	1.1475290366
NC_003070.9	AT1G06820	2099580	-	CG	-2796	-1.209776051	-0.011316613	0.0093543044	1.1645356898	0.7655605307	0.6573955074
NC_003070.9	AT1G06820	2099579	+	CG	-2795	-1.859008705	-0.008332079	0.0044820008	0.0508307488	0.0175332559	0.3449340461
NC_003070.9	AT1G06820	2099470	-	CG	-2686	-1.77162358	-0.010184162	0.0057484907	-1.717716698	-0.748118673	0.4355308849
NC_003070.9	AT1G06820	2099469	+	CG	-2685	-1.68633494	-0.011702649	0.0069396943	0.4612687992	0.248791556	0.5393635044
NC_003070.9	AT1G06820	2099452	+	CHH	-2668	-0.654479674	-0.007136081	0.0109034421	-0.242527965	-0.19489116	0.8035822165
NC_003070.9	AT1G06820	2099444	-	CG	-2660	-1.548551252	-0.010944799	0.0070677664	-1.275895747	-0.685375868	0.5371723115
NC_003070.9	AT1G06820	2099433	-	CG	-2649	-1.484246921	-0.011395965	0.0076779442	-0.633718289	-0.361468267	0.5703926706
NC_003070.9	AT1G06820	2099432	+	CG	-2648	-2.528294405	-0.015025368	0.0059428871	-0.199126702	-0.092420117	0.46412719
NC_003070.9	AT1G06820	2099416	+	CG	-2632	-1.186214023	-0.009815877	0.0082749627	0.2657107664	0.1534560145	0.5775302845
NC_003070.9	AT1G06820	2099407	-	CG	-2623	-1.02106533	-0.004956766	0.0048545047	-0.738083274	-0.264301105	0.358091173
NC_003070.9	AT1G06820	2099406	+	CG	-2622	-2.035673085	-0.007988964	0.0039244826	-0.733479321	-0.224556431	0.3061523686
NC_003070.9	AT1G06820	2099298	+	CHG	-2514	0.3825983107	0.0071159764	0.0185990796	-0.784846317	-1.066988113	1.3594866785
NC_003070.9	AT1G06820	2099291	+	CHG	-2507	-0.084894633	-0.001499992	0.0176688669	-1.33495863	-1.694422178	1.2692694287
NC_003070.9	AT1G06820	2099137	-	CG	-2353	0.5892358904	0.0062307468	0.0105742826	0.049916799	0.0378837791	0.7589384714
NC_003070.9	AT1G06820	2099136	+	CG	-2352	-0.440443861	-0.004484496	0.0101817644	-0.520348745	-0.409593697	0.7871522735
NC_003070.9	AT1G06820	2099109	+	CG	-2325	-3.122286843	-0.013829122	0.0044291644	-2.179208118	-0.78368255	0.359618039
NC_003070.9	AT1G06820	2099082	-	CG	-2298	-2.356179636	-0.011183249	0.004746348	-2.442089328	-0.888402047	0.3637876949
NC_003070.9	AT1G06820	2099081	+	CG	-2297	-1.769057583	-0.006906181	0.0039038755	-0.198456297	-0.05896012	0.2970937211
NC_003070.9	AT1G06820	2098958	+	CHH	-2174	-1.215538473	-0.012273016	0.0100967732	-1.424773175	-0.943616109	0.6622921636
NC_003070.9	AT1G06820	2098957	-	CG	-2173	-1.869814987	-0.017504141	0.0093614296	-1.393618276	-1.022855331	0.7339565995
NC_003070.9	AT1G06820	2098956	+	CG	-2172	-0.661052663	-0.003981471	0.0060229258	0.5543613992	0.2560822221	0.4619409332
NC_003070.9	AT1G06820	2098868	-	CG	-2084	-1.094777048	-0.004893211	0.0044695963	-0.642200562	-0.202796474	0.3157837063
NC_003070.9	AT1G06820	2098867	+	CG	-2083	-0.147613845	-0.000567741	0.0038461231	0.2773131049	0.0794631767	0.286546778
NC_003070.9	AT1G06820	2098790	-	CG	-2006	-0.9291552	-0.004892512	0.0052655491	0.3665242977	0.1331118136	0.3631732313
NC_003070.9	AT1G06820	2098789	+	CG	-2005	-2.746445175	-0.015601817	0.0056807312	-1.327552651	-0.59821565	0.4506153853
NC_003070.9	AT1G06820	2098785	-	CHH	-2001	1.1752740889	0.0079294123	0.0067468622	1.9461033481	1.1007807688	0.5656332537
NC_003070.9	AT1G06820	2098777	-	CG	-1993	-2.453013935	-0.010219678	0.0041661719	-0.664732053	-0.201903734	0.3037370212
NC_003070.9	AT1G06820	2098776	+	CG	-1992	-2.786835296	-0.010964976	0.0039345619	-2.210353696	-0.704170426	0.3185781658
NC_003070.9	AT1G06820	2098711	-	CG	-1927	-2.232675598	-0.015839697	0.0070944911	-1.114497142	-0.605304198	0.5431186635
NC_003070.9	AT1G06820	2098710	+	CG	-1926	-0.539420245	-0.002524962	0.0046808818	-0.190890491	-0.072572398	0.3801781695
NC_003070.9	AT1G06820	2098700	-	CG	-1916	-2.664703469	-0.01048447	0.0039345728	-1.046740676	-0.285120981	0.2723893198
NC_003070.9	AT1G06820	2098699	+	CG	-1915	-1.624920786	-0.00653927	0.004024362	-0.099208192	-0.033120784	0.333851299
NC_003070.9	AT1G06820	2098657	-	CG	-1873	-0.972993942	-0.00398681	0.0040974665	-0.875538155	-0.256500793	0.2929635812
NC_003070.9	AT1G06820	2098656	+	CG	-1872	-0.692615668	-0.003683799	0.0053186767	-1.440783481	-0.628175519	0.4359957808
NC_003070.9	AT1G06820	2098642	-	CG	-1858	-2.009720247	-0.015683634	0.0078038891	0.3460085232	0.1896343499	0.548062655
NC_003070.9	AT1G06820	2098641	+	CG	-1857	-1.169160307	-0.008810981	0.0075361612	2.4390906585	1.3500364973	0.5534999253
NC_003070.9	AT1G06820	2098631	-	CG	-1847	-1.742281385	-0.012666245	0.0072699193	-1.19872722	-0.677157733	0.564897269
NC_003070.9	AT1G06820	2098630	+	CG	-1846	-3.200180343	-0.019811037	0.0061906001	-1.811083347	-0.946013047	0.5223464997
NC_003070.9	AT1G06820	2098629	-	CG	-1845	-1.664872902	-0.011795461	0.0070849017	-0.905395847	-0.487441424	0.5383738238
NC_003070.9	AT1G06820	2098628	+	CG	-1844	-2.392337039	-0.015295579	0.0063935719	-1.680728248	-0.938403757	0.5583316387
NC_003070.9	AT1G06820	2098594	+	CHG	-1810	-0.852212626	-0.008101835	0.0095068232	-1.34475788	-0.885551354	0.6585210371
NC_003070.9	AT1G06820	2098587	-	CG	-1803	0.3210547434	0.0022881744	0.0071270536	0.3435169365	0.1718795246	0.500352403
NC_003070.9	AT1G06820	2098586	+	CG	-1802	-0.616832958	-0.003402672	0.0055163589	-1.472225851	-0.674445834	0.4581130227
NC_003070.9	AT1G06820	2098419	-	CG	-1635	-0.839288972	-0.004735762	0.005642588	-1.324678558	-0.567848209	0.4286686804
NC_003070.9	AT1G06820	2098418	+	CG	-1634	-1.342772598	-0.00765659	0.005702075	-1.237525827	-0.575147583	0.4647560239
NC_003070.9	AT1G06820	2098396	-	CG	-1612	-1.549317912	-0.006782417	0.004377679	-1.254503174	-0.378891651	0.3020252627
NC_003070.9	AT1G06820	2098395	+	CG	-1611	-2.087180096	-0.008318653	0.0039855943	-2.754833998	-0.890703352	0.3233237838
NC_003070.9	AT1G06820	2098368	+	CG	-1584	-0.614195703	-0.006121929	0.0099673921	-0.376253114	-0.261289947	0.6944525835
NC_003070.9	AT1G06820	2098316	+	CHG	-1532	0.0943612534	0.0007303484	0.0077399181	1.3659656061	0.9354847479	0.6848523446
NC_003070.9	AT1G06820	2098279	+	CG	-1495	-0.349692001	-0.021037645	0.0601604976	0.0378546274	0.1361116388	3.5956406992
NC_003070.9	AT1G06820	2098180	-	CG	-1396	-0.574555434	-0.002242292	0.0039026555	0.8966186268	0.2466293606	0.2750660684
NC_003070.9	AT1G06820	2098179	+	CG	-1395	-1.266653555	-0.004205241	0.0033199615	-0.807234336	-0.205081116	0.2540540056
NC_003070.9	AT1G06820	2098169	-	CG	-1385	-0.705418544	-0.004209808	0.0059678154	-1.123480843	-0.502094488	0.4469097015
NC_003070.9	AT1G06820	2098168	+	CG	-1384	-1.23619232	-0.005017966	0.0040592112	0.0558565985	0.0175531697	0.3142541829
NC_003070.9	AT1G06820	2098156	-	CG	-1372	-1.683420161	-0.007240256	0.0043009201	-1.76747319	-0.571535064	0.3233627913
NC_003070.9	AT1G06820	2098155	+	CG	-1371	-1.407330883	-0.005121557	0.0036391989	-0.086928735	-0.024140116	0.2777000672
NC_003070.9	AT1G06820	2098130	-	CHG	-1346	-0.663814889	-0.007354118	0.0110785672	0.2910318646	0.2158320905	0.7416098262
NC_003070.9	AT1G06820	2098126	-	CG	-1342	-2.005191993	-0.007917452	0.003948476	-0.147206761	-0.041939868	0.2849044936
NC_003070.9	AT1G06820	2098125	+	CG	-1341	-2.614398935	-0.008534079	0.0032642604	1.1797967008	0.2914517025	0.2470355293
NC_003070.9	AT1G06820	2098117	-	CG	-1333	-1.384304429	-0.012916868	0.0093309446	-0.36577056	-0.262840507	0.7185939369
NC_003070.9	AT1G06820	2098116	+	CG	-1332	-1.009657788	-0.005977469	0.0059202925	0.8607435229	0.3883612932	0.4511928152
NC_003070.9	AT1G06820	2098097	-	CG	-1313	-1.732674309	-0.011879899	0.0068563949	-0.170103847	-0.085891858	0.504937775
NC_003070.9	AT1G06820	2098096	+	CG	-1312	-0.454119202	-0.002682107	0.005906173	1.3226865319	0.5847900024	0.4421228979
NC_003070.9	AT1G06820	2098093	+	CHG	-1309	-0.554690177	-0.00491836	0.0088668605	1.4412472519	1.1664997952	0.8093682702
NC_003070.9	AT1G06820	2098092	-	CG	-1308	-1.08390629	-0.006899402	0.0063653127	1.1068740168	0.585887618	0.5293173469
NC_003070.9	AT1G06820	2098091	+	CG	-1307	-0.391578305	-0.003670659	0.0093740108	0.1540113946	0.1112454684	0.7223197262
NC_003070.9	AT1G06820	2098067	-	CG	-1283	-1.90329139	-0.009813904	0.0051562805	-0.203564447	-0.080264078	0.394293205
NC_003070.9	AT1G06820	2098066	+	CG	-1282	-0.079182075	-0.000386317	0.0048788436	-0.399433981	-0.150255147	0.3761701659
NC_003070.9	AT1G06820	2098010	-	CG	-1226	-1.851792937	-0.009037932	0.0048806385	-1.550272187	-0.577285748	0.372377027
NC_003070.9	AT1G06820	2098009	+	CG	-1225	-1.875955438	-0.009446484	0.005035559	-0.543261187	-0.21854506	0.4022835884
NC_003070.9	AT1G06820	2097986	-	CG	-1202	-1.128842103	-0.005104556	0.0045219396	-1.14542071	-0.390964024	0.3413278815
NC_003070.9	AT1G06820	2097985	+	CG	-1201	0.0663618653	0.0002690131	0.0040537303	0.0819361582	0.0267096263	0.3259809451
NC_003070.9	AT1G06820	2097953	-	CG	-1169	-1.263711452	-0.007359746	0.0058239133	-1.301127414	-0.574122423	0.441249963
NC_003070.9	AT1G06820	2097952	+	CG	-1168	-3.054414035	-0.01256237	0.0041128576	-2.457853105	-0.827738862	0.3367731213
NC_003070.9	AT1G06820	2097947	-	CG	-1163	-1.022775574	-0.005655778	0.0055298325	-1.21412923	-0.505579964	0.4164136334
NC_003070.9	AT1G06820	2097946	+	CG	-1162	-1.803700386	-0.00921636	0.0051096958	-1.747247759	-0.755035065	0.4321282204
NC_003070.9	AT1G06820	2097914	-	CG	-1130	-1.000388233	-0.00576091	0.0057586746	-0.588362452	-0.249242769	0.4236211348
NC_003070.9	AT1G06820	2097913	+	CG	-1129	-0.001601381	-6.989399e-6	0.0043646058	-0.632962756	-0.208851303	0.3299582817
NC_003070.9	AT1G06820	2097901	-	CG	-1117	-2.097049612	-0.009680039	0.0046160275	-1.802829758	-0.606117121	0.3362031927
NC_003070.9	AT1G06820	2097900	+	CG	-1116	-3.204877083	-0.014273498	0.0044536804	0.027162232	0.0092979818	0.3423128775
NC_003070.9	AT1G06820	2097889	-	CG	-1105	-0.839641051	-0.003858848	0.0045958307	-1.560921679	-0.533427283	0.3417386602
NC_003070.9	AT1G06820	2097888	+	CG	-1104	-1.499129438	-0.006435468	0.0042928038	-0.605205056	-0.202137803	0.333998867
NC_003070.9	AT1G06820	2097886	-	CHG	-1102	0.2584265875	0.0022664886	0.0087703385	-0.64748829	-0.414689338	0.6404584362
NC_003070.9	AT1G06820	2097842	-	CG	-1058	0.1097264423	0.0009866585	0.0089919847	-2.478746691	-1.587697398	0.6405242634
NC_003070.9	AT1G06820	2097841	+	CG	-1057	-0.444060824	-0.003647703	0.0082144223	-2.907960577	-1.899744303	0.6532909414
NC_003070.9	AT1G06820	2097756	-	CG	-972	-0.250775327	-0.002165226	0.008634128	0.3034643564	0.1842662894	0.6072090033
NC_003070.9	AT1G06820	2097379	-	CG	-595	0.562161704	0.0046734734	0.008313397	0.3820904686	0.2398356315	0.6276933115
NC_003070.9	AT1G06820	2097378	+	CG	-594	0.7161737675	0.0085327729	0.011914389	-0.823119833	-0.69621568	0.8458254223
NC_003070.9	AT1G06820	2097247	+	CHG	-463	1.6395762042	0.0259831206	0.0158474614	-0.007921899	-0.009865356	1.2453271701
NC_003070.9	AT1G06820	2097041	-	CG	-257	1.0551222547	0.0082774656	0.0078450299	1.487222994	0.9698105905	0.652094941
NC_003070.9	AT1G06820	2096874	+	CHH	-90	-0.127278946	-0.001226923	0.009639639	-0.436103753	-0.296935773	0.680883325
NC_003070.9	AT1G06820	2096277	+	CG	507	-0.169826267	-0.001611825	0.0094910237	-0.569409544	-0.376094227	0.6604986355
NC_003070.9	AT1G06820	2096168	+	CG	616	-0.118286514	-0.001067995	0.0090288806	1.5177291642	1.227274099	0.808625233
NC_003070.9	AT1G06820	2096155	-	CHH	629	0.5702055722	0.0054679473	0.0095894316	1.372367391	1.1382111091	0.8293778448
NC_003070.9	AT1G06820	2095565	-	CG	1219	2.0271173531	0.0265232781	0.0130842342	-2.035516069	-1.883584639	0.9253597493
NC_003070.9	AT1G06820	2095564	+	CG	1220	1.9392043867	0.0151320332	0.0078032173	-3.357287004	-1.957943294	0.5831921106
NC_003070.9	AT1G06820	2095553	-	CG	1231	0.0305084949	0.0001197261	0.0039243519	-1.778822284	-0.503852128	0.2832504024
NC_003070.9	AT1G06820	2095552	+	CG	1232	1.6114465453	0.0066793495	0.0041449402	-0.276237871	-0.083871989	0.3036223402
NC_003070.9	AT1G06820	2095542	-	CG	1242	-1.363269617	-0.007512901	0.0055109431	-1.54942679	-0.614874867	0.3968402193
NC_003070.9	AT1G06820	2095541	+	CG	1243	-0.706242837	-0.00268948	0.0038081524	-1.549040776	-0.450233991	0.2906534149
NC_003070.9	AT1G06820	2095526	-	CG	1258	-0.311924245	-0.002544895	0.0081586972	-1.568829985	-0.927308512	0.5910828585
NC_003070.9	AT1G06820	2095386	-	CHG	1398	0.5691242124	0.0052795488	0.0092766195	1.0225865446	0.7442321843	0.7277938364
NC_003070.9	AT1G06820	2095328	-	CG	1456	-0.111695933	-0.000891587	0.0079822672	-0.399965048	-0.222627427	0.5566172041
NC_003070.9	AT1G06820	2094795	-	CG	1989	0.6104659135	0.0047100284	0.0077154651	-0.151044813	-0.087549645	0.5796269529
NC_003070.9	AT1G06820	2094794	+	CG	1990	2.1710390143	0.0166262433	0.0076581965	2.2198701988	2.3903155007	1.0767816524
NC_003070.9	AT1G06820	2094538	-	CG	2246	-3.039835724	-0.014710906	0.0048393752	-0.545268653	-0.203191358	0.3726444875
NC_003070.9	AT1G06820	2094530	-	CG	2254	-2.28395639	-0.021110577	0.0092429861	1.1401732826	0.7865818693	0.6898792327
NC_003070.9	AT1G06820	2094529	+	CG	2255	-2.092056807	-0.019250728	0.0092018191	0.9761756688	0.693111108	0.710027027
NC_003070.9	AT1G06820	2094500	-	CG	2284	-2.215032384	-0.007673205	0.0034641503	0.1927433777	0.0469960566	0.2438270883
NC_003070.9	AT1G06820	2094499	+	CG	2285	-1.301040886	-0.00549034	0.0042199599	-1.998563729	-0.655030212	0.3277504752
NC_003070.9	AT1G06820	2094382	+	CHH	2402	-0.324582774	-0.002214257	0.0068218552	0.385615382	0.2013866915	0.5222475578
NC_003070.9	AT1G06820	2094323	-	CG	2461	-1.871672612	-0.007477476	0.0039950767	-0.618005877	-0.180970577	0.2928298643
NC_003070.9	AT1G06820	2094322	+	CG	2462	-3.112151413	-0.014229368	0.0045721966	-1.903685196	-0.674874294	0.3545093985
NC_003070.9	AT1G06820	2094236	-	CG	2548	-2.969342431	-0.012693177	0.0042747434	-1.68714819	-0.564902975	0.3348271231
NC_003070.9	AT1G06820	2094235	+	CG	2549	-2.103795995	-0.00905038	0.0043019283	-0.283653405	-0.093486444	0.3295798394
NC_003070.9	AT1G06820	2094175	-	CG	2609	-2.052480696	-0.009409972	0.0045846826	0.0346742804	0.0117580221	0.3390992408
NC_003070.9	AT1G06820	2094174	+	CG	2610	-3.426293616	-0.014099606	0.004115119	-0.603987716	-0.195189569	0.3231681112
NC_003070.9	AT1G06820	2094168	-	CG	2616	-1.521172915	-0.010684762	0.0070240289	-0.518148058	-0.256510554	0.4950526202
NC_003070.9	AT1G06820	2094167	+	CG	2617	-1.17944706	-0.007974286	0.0067610374	-0.649915708	-0.323890844	0.498358233
NC_003070.9	AT1G06820	2094154	-	CG	2630	-3.229076435	-0.014578178	0.0045146586	1.6861390547	0.5610733062	0.3327562484
NC_003070.9	AT1G06820	2094153	+	CG	2631	-2.196267082	-0.008627843	0.0039284123	-0.77016067	-0.239863731	0.3114463521
NC_003070.9	AT1G06820	2094150	+	CHH	2634	-1.452744811	-0.024918802	0.0171529104	0.5703506115	0.5529833036	0.969549769
NC_003070.9	AT1G06820	2094147	-	CG	2637	-3.709618773	-0.016876187	0.0045493049	-0.334506779	-0.11909894	0.3560434258
NC_003070.9	AT1G06820	2094146	+	CG	2638	-3.054273523	-0.011325439	0.0037080633	0.868296036	0.2473863538	0.28491015
NC_003070.9	AT1G06820	2094062	-	CG	2722	-0.640396624	-0.003278944	0.0051201773	0.8658104547	0.3117651138	0.3600847184
NC_003070.9	AT1G06820	2094061	+	CG	2723	0.3829902868	0.0019797539	0.0051692013	0.8356747691	0.3203226866	0.3833102284
NC_003070.9	AT1G06820	2093922	-	CHH	2862	1.2870867727	0.0104936106	0.0081529939	1.4308174454	1.0070777629	0.7038478362
NC_003070.9	AT1G06820	2093848	-	CHG	2936	0.1728176449	0.0010976707	0.0063516126	-1.687552293	-0.790985545	0.4687176498
NC_003070.9	AT1G06820	2093846	+	CHG	2938	-0.624956693	-0.007507949	0.0120135513	0.6979623433	0.6108670408	0.8752148976
NC_003070.9	AT1G06820	2093802	-	CG	2982	0.3656727524	0.0114847852	0.0314072764	-0.017164276	-0.041881058	2.440013056
NC_003070.9	AT1G06820	2093801	+	CG	2983	0.5357037409	0.0153558414	0.0286648014	0.0097586352	19.9857445	2048.0060991
NC_003070.9	AT1G06820	2093563	+	CHH	3221	1.6568611061	0.010328195	0.0062335913	0.7392872529	0.3664014593	0.495614469
NC_003070.9	AT1G06820	2093554	-	CG	3230	-0.669183251	-0.015689934	0.0234463942	1.1991381297	2.2136446931	1.8460297761
NC_003070.9	AT1G06820	2093553	+	CG	3231	-0.243364538	-0.003795964	0.0155978534	0.8356883066	0.9596988626	1.1483933124
NC_003070.9	AT1G06820	2093495	+	CHH	3289	-0.485937647	-0.0068152	0.014024845	-0.995681946	-0.96406013	0.9682410469
NC_003070.9	AT1G06820	2093328	+	CG	3456	1.2173493866	0.0098116661	0.0080598604	0.1028437775	0.0650990631	0.63298981
NC_003070.9	AT1G06820	2092877	-	CG	3907	0.722650257	0.0061261049	0.0084772749	0.6882669097	0.4568476787	0.6637652809
NC_003070.9	AT1G06820	2092689	-	CG	4095	-0.269763565	-0.002925808	0.0108458223	1.362631431	1.2331108568	0.9049481971
NC_003070.9	AT1G06820	2092626	+	CG	4158	0.0316233706	0.0008607775	0.0272196647	0.5257921533	1.200457031	2.2831398745
NC_003070.9	AT1G06820	2092600	-	CHG	4184	-1.508746743	-0.013233816	0.0087713966	1.5686195177	0.9208432936	0.5870405686
NC_003070.9	AT1G06820	2092567	-	CG	4217	1.1116687893	0.0085501846	0.0076913058	0.3340784658	0.199592618	0.597442333
NC_003070.9	AT1G06820	2092541	+	CG	4243	-0.117633628	-0.001226459	0.0104260937	1.1592849028	1.0197786875	0.8796618372
NC_003070.9	AT1G06820	2092432	+	CG	4352	-0.455363461	-0.003277884	0.0071983905	-0.514165692	-0.263913266	0.5132844724
NC_003070.9	AT1G06820	2092206	+	CG	4578	2.2468433467	0.0243548817	0.0108395993	-1.036585003	-0.753611919	0.727014106
NC_003070.9	AT1G06820	2092151	+	CG	4633	-1.625558764	-0.019885727	0.0122331641	-0.711253887	-0.4939936	0.6945390508
NC_003070.9	AT1G06820	2092086	-	CHG	4698	-1.160968279	-0.012816996	0.011039919	1.2898607399	1.0350540932	0.8024541419
NC_003070.9	AT1G06820	2092032	+	CHG	4752	0.5189246863	0.0063092346	0.0121582857	-0.132803489	-0.1225284	0.9226293766
NC_003070.9	AT1G06820	2091946	-	CG	4838	1.4177076103	0.0110279308	0.0077787061	0.3858142056	0.2435529969	0.631270164
NC_003070.9	AT1G06820	2091778	+	CHH	5006	-0.181433717	-0.001816163	0.0100100631	1.2425057639	1.0491454794	0.8443787626
NC_003070.9	AT1G06820	2091776	+	CHH	5008	0.0246131101	0.00024566	0.0099808596	0.6560953748	0.5004464681	0.7627648164
NC_003070.9	AT1G06820	2091351	-	CHH	5433	-0.708471482	-0.00506657	0.0071514095	-0.273258993	-0.130821153	0.4787441824
NC_003070.9	AT1G06820	2091332	+	CG	5452	-1.050683782	-0.013187074	0.0125509445	-0.004808891	-0.00384834	0.8002552023
NC_003070.9	AT1G06820	2091122	+	CG	5662	-0.062640403	-0.000502877	0.0080279949	0.0280179293	0.0163461475	0.5834173998
NC_003070.9	AT1G06820	2090910	-	CG	5874	0.775919008	0.0061505808	0.0079268336	1.9089860221	1.5232275011	0.7979249106
NC_003070.9	AT1G06820	2090793	+	CHH	5991	-0.044563675	-0.000390353	0.0087594388	0.9788443761	0.6866920242	0.701533401
NC_003070.9	AT1G06820	2090773	+	CG	6011	-0.754683896	-0.006588644	0.0087303355	0.2380171573	0.1432702	0.6019322372
NC_003070.9	AT1G06820	2090738	+	CG	6046	-0.97819241	-0.009887345	0.0101077714	0.6347407768	0.451268322	0.7109490023
NC_003070.9	AT1G06820	2090732	-	CG	6052	-0.067395843	-0.000542109	0.00804365	0.4192302023	0.2486225349	0.5930453807
NC_003070.9	AT1G06820	2090731	+	CG	6053	0.5914899763	0.0048544939	0.0082072294	0.9500676617	0.6197824972	0.652356166
NC_003070.9	AT1G06820	2090726	-	CG	6058	-2.295454424	-0.048845127	0.0212790664	-1.444924283	-0.95600168	0.6616275274
NC_003070.9	AT1G06820	2090725	+	CG	6059	0.7364746701	0.0036690844	0.004981956	-0.722494034	-0.279104769	0.3863073683
NC_003070.9	AT1G06820	2090710	+	CG	6074	-0.69544868	-0.010213277	0.0146858823	0.7702301253	0.7926496243	1.0291075332
NC_003070.9	AT1G06820	2090693	-	CG	6091	-0.902049512	-0.009104456	0.0100930776	1.4228642296	1.1354710042	0.7980178154
NC_003070.9	AT1G06820	2090687	-	CG	6097	2.3539061586	0.0174752324	0.0074239291	1.7890594971	1.2411146106	0.6937246149
NC_003070.9	AT1G06820	2090686	+	CG	6098	2.062743646	0.0139483329	0.0067620293	1.1986994331	0.6583141248	0.5491903196
NC_003070.9	AT1G06820	2090666	+	CG	6118	-0.024519097	-0.000202794	0.0082708673	0.435492332	0.2602793427	0.5976668786
NC_003070.9	AT1G06820	2090423	+	CG	6361	-0.140068625	-0.001282096	0.0091533386	-1.330337343	-0.936593757	0.7040272615
NC_003070.9	AT1G06820	2090421	+	CG	6363	0.5336658179	0.0041337806	0.0077460097	-1.043807469	-0.625505811	0.5992540097
NC_003070.9	AT1G06820	2090396	+	CHH	6388	0.2758513226	0.0020682103	0.0074975545	0.9258960879	0.5517266584	0.5958839934
NC_003070.9	AT1G06820	2090315	+	CHG	6469	0.5309210023	0.0048470676	0.0091295458	-0.46744645	-0.326887456	0.6993046066
NC_003070.9	AT1G06820	2090303	+	CG	6481	-0.004507671	-0.000035069	0.0077797656	1.854477301	1.2706892746	0.68520077
NC_003070.9	AT1G06820	2090251	+	CG	6533	0.4159860794	0.0038380866	0.0092264784	0.010376338	0.0075534902	0.7279533734
NC_003070.9	AT1G06820	2089961	+	CG	6823	0.2299539182	0.0022170195	0.0096411467	1.161111003	0.977195777	0.8416040968
NC_003070.9	AT1G06820	2089436	-	CG	7348	0.6228479559	0.0031373852	0.0050371606	1.302444145	0.4822642363	0.3702763287
NC_003070.9	AT1G06820	2089342	+	CG	7442	0.4626142808	0.0035954333	0.0077719894	-1.498492016	-0.823581259	0.5496067044
NC_003070.9	AT1G06820	2089292	+	CG	7492	-0.44983051	-0.00345932	0.0076902734	0.521379498	0.3003588493	0.5760848872
NC_003070.9	AT1G06820	2089176	+	CG	7608	0.5953504871	0.0052225994	0.0087723107	0.3541710711	0.2422430954	0.6839719987
NC_003070.9	AT1G06820	2089113	+	CHH	7671	-0.032770234	-0.000311094	0.0094931911	1.0993610834	0.8414934227	0.7654386129
NC_003070.9	AT1G06820	2088899	+	CG	7885	-1.102582438	-0.010127886	0.009185604	0.5421097154	0.3416331694	0.630191933
NC_003070.9	AT1G06820	2088800	+	CG	7984	0.1448623394	0.0010136912	0.0069976174	-0.843925634	-0.437521329	0.5184358796
NC_003070.9	AT1G06820	2088620	-	CG	8164	-1.408263914	-0.005961238	0.0042330407	1.333501384	0.4107962825	0.3080583848
NC_003070.9	AT1G06820	2088619	+	CG	8165	-4.477089344	-0.019847048	0.0044330247	1.3751559373	0.4602692617	0.3347033228
NC_003070.9	AT1G06820	2088609	-	CG	8175	-2.276297867	-0.012492746	0.0054881861	0.7985785897	0.3260996676	0.4083501259
NC_003070.9	AT1G06820	2088580	-	CG	8204	-2.479153504	-0.012074361	0.0048703563	-0.268271274	-0.093319613	0.3478554053
NC_003070.9	AT1G06820	2088579	+	CG	8205	-2.110399046	-0.009234793	0.0043758515	0.7655889746	0.2578160844	0.3367552211
NC_003070.9	AT1G06820	2088540	-	CG	8244	-1.053411978	-0.005216948	0.0049524292	0.4183612259	0.1580502121	0.3777840829
NC_003070.9	AT1G06820	2088386	-	CG	8398	-1.763653266	-0.009465476	0.0053669708	0.3358653022	0.1391085508	0.414179583
NC_003070.9	AT1G06820	2088385	+	CG	8399	-4.271374448	-0.018640444	0.0043640389	2.9863346381	0.9829458676	0.3291479311
NC_003070.9	AT1G06820	2088373	-	CG	8411	0.6044170589	0.0020986411	0.0034721738	-2.346646681	-0.601000929	0.2561105318
NC_003070.9	AT1G06820	2088372	+	CG	8412	-0.177018857	-0.000859911	0.0048577351	0.529975659	0.1923698853	0.362978718
NC_003070.9	AT1G06820	2088326	-	CG	8458	-1.299933586	-0.007333956	0.0056417927	-0.975196994	-0.41527235	0.4258343212
NC_003070.9	AT1G06820	2088325	+	CG	8459	-0.749353563	-0.004846284	0.0064672862	-1.07023388	-0.530526061	0.4957103969
NC_003070.9	AT1G06820	2088178	-	CG	8606	-1.641769362	-0.007222314	0.0043991037	-1.021806586	-0.345897013	0.3385151533
NC_003070.9	AT1G06820	2088177	+	CG	8607	-1.448944741	-0.008308717	0.005734323	0.4434319973	0.1931786697	0.4356444075
NC_003070.9	AT1G06820	2088171	+	CG	8613	-0.454121383	-0.003281154	0.0072252787	-0.124358752	-0.068430689	0.5502683771
NC_003070.9	AT1G06820	2088075	-	CG	8709	1.116577974	0.0087006261	0.0077922243	1.6222551721	1.1306027227	0.6969327281
NC_003070.9	AT1G06820	2088074	+	CG	8710	-1.217515205	-0.014264631	0.0117161834	-0.086636446	-0.062849825	0.7254432526
NC_003070.9	AT1G06820	2087944	-	CG	8840	-1.550635892	-0.006499673	0.004191618	0.2122680773	0.0632406307	0.297928127
NC_003070.9	AT1G06820	2087943	+	CG	8841	-3.098387046	-0.012557031	0.0040527639	-0.064246466	-0.018534159	0.2884852629
NC_003070.9	AT1G06820	2087930	-	CG	8854	-1.977375991	-0.010645643	0.0053837223	-0.56226755	-0.222956911	0.3965317055
NC_003070.9	AT1G06820	2087929	+	CG	8855	-0.606965911	-0.003890935	0.0064104668	0.366360795	0.1762916724	0.4811968825
NC_003070.9	AT1G06820	2087709	+	CG	9075	0.6403656447	0.0056966342	0.0088959085	1.2317374339	1.0204502868	0.8284641342
NC_003070.9	AT1G06820	2087373	-	CG	9411	-0.788043587	-0.009117693	0.0115700366	-1.058392001	-0.788867387	0.7453451898
NC_003070.9	AT1G06820	2087215	-	CG	9569	0.1155042413	0.0008081535	0.0069967429	1.7840469392	1.0680436351	0.5986634161
NC_003070.9	AT1G06820	2087158	-	CG	9626	-0.364180976	-0.003259949	0.0089514539	-1.071727348	-0.697748893	0.6510507495
NC_003070.9	AT1G06820	2086755	+	CG	10029	-1.165732349	-0.011185464	0.0095952246	-0.103157875	-0.067851968	0.657748796
NC_003070.9	AT1G06820	2086704	+	CG	10080	-0.843210427	-0.008393986	0.0099547939	-1.14267023	-0.78157447	0.683989527
NC_003070.9	AT1G06820	2086342	-	CG	10442	-0.998355559	-0.067304101	0.0674149608	0.0204109635	18.694289266	915.89450272
NC_003070.9	AT1G06820	2086341	+	CG	10443	-0.674998304	-0.031405585	0.0465269099	0.2909820944	0.7442869957	2.5578446583
NC_003070.9	AT1G06820	2086199	-	CG	10585	-2.479224398	-0.010787596	0.0043511978	0.3177739711	0.1054370109	0.3317987641
NC_003070.9	AT1G06820	2086198	+	CG	10586	-1.157205659	-0.003976735	0.0034364977	-0.039868506	-0.010536037	0.264269684
NC_003070.9	AT1G06820	2086183	-	CG	10601	-3.239446678	-0.012475142	0.0038510102	0.4465181171	0.1335726956	0.2991428355
NC_003070.9	AT1G06820	2086182	+	CG	10602	-2.371306541	-0.009450902	0.0039855252	0.4088190864	0.1256476864	0.3073430048
NC_003070.9	AT1G06820	2086162	-	CG	10622	-3.203205619	-0.016226048	0.0050655655	-1.466083484	-0.585395001	0.3992917234
NC_003070.9	AT1G06820	2086142	-	CHH	10642	0.3764340275	0.0030965987	0.0082261391	-0.1360003	-0.084527455	0.6215240298
NC_003070.9	AT1G06820	2086111	-	CHG	10673	1.377648352	0.0154066074	0.0111832655	0.7815882602	0.7164740926	0.9166899365
NC_003070.9	AT1G06820	2086082	-	CG	10702	-1.746546175	-0.007436798	0.0042580024	0.8144539663	0.2649044421	0.325254039
NC_003070.9	AT1G06820	2086081	+	CG	10703	-1.102532787	-0.005205742	0.0047216207	-1.108498082	-0.416878202	0.3760748071
NC_003070.9	AT1G06820	2085948	-	CG	10836	-3.482470939	-0.018192946	0.0052241486	-0.55912958	-0.231542747	0.414112856
NC_003070.9	AT1G06820	2085936	-	CG	10848	-2.887502402	-0.012551409	0.0043468046	-1.152066414	-0.395882433	0.3436281351
NC_003070.9	AT1G06820	2085935	+	CG	10849	-0.912676775	-0.004663586	0.0051097893	0.3578371203	0.1359735391	0.3799872385
NC_003070.9	AT1G06820	2085934	+	CHG	10850	-1.230076036	-0.013776254	0.0111995139	-0.715976546	-0.495708493	0.6923529773
NC_003070.9	AT1G06820	2085923	-	CG	10861	-3.435124804	-0.019287333	0.0056147402	-0.846544135	-0.379784167	0.448628903
NC_003070.9	AT1G06820	2085919	-	CG	10865	-2.568918464	-0.011097065	0.0043197422	0.3128330056	0.1039908925	0.3324166268
NC_003070.9	AT1G06820	2085918	+	CG	10866	-2.454845619	-0.011636338	0.0047401507	-2.706473167	-1.084900902	0.4008541136
NC_003070.9	AT1G06820	2085741	+	CG	11043	1.5192634467	0.0279377421	0.0183890044	0.5816797219	0.8321563257	1.4306091383
NC_003070.9	AT1G06820	2085705	+	CHG	11079	0.6969332172	0.0056498042	0.0081066651	0.613530842	0.3999632461	0.6519040587
NC_003070.9	AT1G06820	2085644	-	CHH	11140	-0.01489901	-0.000158488	0.0106375173	0.9840933582	0.8220003923	0.8352870035
NC_003070.9	AT1G06820	2085552	-	CG	11232	-0.657770425	-0.00686588	0.0104381098	-0.467797708	-0.319621231	0.6832466794
NC_003070.9	AT1G06820	2085495	-	CHH	11289	0.5867233804	0.005336368	0.0090952026	1.5881148075	1.7122850114	1.0781871709
NC_003070.9	AT1G06820	2085457	+	CHG	11327	-0.377263759	-0.005013636	0.0132894707	1.262017231	1.5998502049	1.2676928378
NC_003070.9	AT1G06820	2085400	+	CHH	11384	0.3265021644	0.0029329389	0.0089829081	0.5288999769	0.3822801423	0.7227834354
NC_003070.9	AT1G06820	2085350	-	CG	11434	-3.600092694	-0.012096778	0.0033601296	-1.73416015	-0.44476151	0.2564708399
NC_003070.9	AT1G06820	2085349	+	CG	11435	-1.187640818	-0.00422561	0.0035579863	-0.231340822	-0.064682981	0.2796003757
NC_003070.9	AT1G06820	2085313	-	CG	11471	-2.631247251	-0.009868349	0.0037504454	-0.923733035	-0.272217762	0.2946931115
NC_003070.9	AT1G06820	2085312	+	CG	11472	-2.366223009	-0.010167493	0.0042969292	-0.264504085	-0.089267675	0.3374907225
NC_003070.9	AT1G06820	2085299	+	CG	11485	-1.326711569	-0.005265191	0.0039686029	0.7899858906	0.2416575336	0.3059010756
NC_003070.9	AT1G06820	2085235	-	CHG	11549	-1.733531624	-0.017018828	0.0098174316	0.2721656588	0.1746566069	0.6417290399
NC_003070.9	AT1G06820	2085233	+	CHG	11551	-0.150996364	-0.000787298	0.005214021	0.8042821878	0.3369169125	0.4189038595
NC_003070.9	AT1G06820	2085232	-	CG	11552	-4.366506354	-0.019203609	0.0043979344	0.6534407862	0.2257820923	0.3455280066
NC_003070.9	AT1G06820	2085231	+	CG	11553	-0.034988267	-0.000162184	0.0046353712	1.212174531	0.4217408181	0.3479208705
NC_003070.9	AT1G06820	2085228	+	CHH	11556	0.7769278595	0.0042915786	0.0055237801	1.3362704266	0.6439675476	0.4819140907
NC_003070.9	AT1G06820	2085225	-	CG	11559	-3.611143813	-0.021650047	0.0059953432	-0.646770958	-0.301120632	0.4655753754
NC_003070.9	AT1G06820	2085224	+	CG	11560	0.0534901873	0.0002180458	0.0040763701	0.9144817766	0.2881940715	0.3151446851
NC_003070.9	AT1G06820	2084971	+	CG	11813	-1.55759351	-0.006757574	0.0043384706	-0.883237778	-0.2947747	0.33374331
NC_003070.9	AT1G06820	2084923	-	CG	11861	-2.641713616	-0.01156078	0.0043762426	-0.442660731	-0.155677987	0.3516869159
NC_003070.9	AT1G06820	2084922	+	CG	11862	-1.616105392	-0.006137363	0.0037976256	1.1145405125	0.3167541707	0.2842015765
NC_003070.9	AT1G06820	2084904	-	CHG	11880	-0.408892657	-0.00295365	0.0072235343	1.7284370341	1.1197761144	0.6478547337
NC_003070.9	AT1G06820	2084899	+	CG	11885	-2.764276629	-0.012066204	0.0043650493	-0.034196606	-0.011371179	0.3325235962
NC_003070.9	AT1G06820	2084663	+	CG	12121	1.7032861901	0.012030294	0.0070629904	1.9371489305	1.2073226743	0.6232472141
NC_003070.9	AT1G06820	2084454	-	CHG	12330	-0.902311259	-0.01086772	0.0120443136	-0.042532072	-0.033424092	0.7858561882
NC_003070.9	AT1G06820	2084316	-	CHH	12468	-0.208209669	-0.00176482	0.0084761671	0.22654756	0.1448369074	0.6393223015
NC_003070.9	AT1G06820	2083809	-	CG	12975	-0.048354978	-0.000393129	0.0081300663	0.4186251937	0.2637098386	0.6299425896
NC_003070.9	AT1G06820	2083795	+	CG	12989	-1.255322723	-0.011167603	0.0088962011	1.1704100382	0.7801604457	0.6665701935
NC_003070.9	AT1G06820	2083605	+	CHG	13179	-0.111706758	-0.000935956	0.0083786856	0.180804812	0.1137857865	0.6293294146
NC_003070.9	AT1G06820	2083575	+	CG	13209	1.5943722671	0.013097106	0.0082145847	1.2465279147	0.8930717503	0.7164474536
NC_003070.9	AT1G06820	2083542	-	CG	13242	-1.139143619	-0.011743811	0.0103093334	-2.687007992	-2.316071176	0.861951726
NC_003070.9	AT1G06820	2083537	-	CG	13247	-0.75005869	-0.006852967	0.0091365743	-1.231154145	-0.754830189	0.6131077833
NC_003070.9	AT1G06820	2083451	+	CHH	13333	-0.337299193	-0.00313225	0.0092862647	-1.024327461	-0.636155637	0.6210471371
NC_003070.9	AT1G06820	2083315	-	CG	13469	-0.215503632	-0.001814407	0.0084193796	0.2192940619	0.1400878712	0.6388128797
NC_003070.9	AT1G06820	2083243	+	CHH	13541	-0.226438257	-0.003102701	0.0137021958	0.6902789221	0.7479785969	1.0835889275
NC_003070.9	AT1G06820	2083107	-	CG	13677	-0.155803963	-0.001423691	0.0091377058	-1.555662418	-1.062753678	0.6831518627
NC_003070.9	AT1G06883	13006712	+	CHH	-9999	-0.003381729	-0.000026981	0.0079784531	0.8181683763	0.5135109465	0.6276348016
NC_003070.9	AT1G06883	13006699	+	CHG	-9986	0.5056956254	0.0017074724	0.0033764825	-1.719594666	-0.438415351	0.2549527279
NC_003070.9	AT1G06883	13006696	+	CHH	-9983	-0.674001532	-0.002622086	0.0038903259	-1.711766039	-0.495605087	0.2895285192
NC_003070.9	AT1G06883	13006693	+	CHG	-9980	0.1855840286	0.0006331112	0.0034114531	-1.211894281	-0.31254467	0.2578976359
NC_003070.9	AT1G06883	13006690	+	CHH	-9977	1.0222780496	0.0061255206	0.0059920299	-0.195695988	-0.090465528	0.4622758448
NC_003070.9	AT1G06883	13006686	+	CHH	-9973	-1.421929585	-0.015468418	0.01087847	1.292596323	1.0396739191	0.8043299371
NC_003070.9	AT1G06883	13006682	+	CHH	-9969	0.4355045102	0.0017479392	0.0040135962	0.9661432275	0.2960080907	0.3063811682
NC_003070.9	AT1G06883	13006679	+	CHH	-9966	-0.098606423	-0.000350793	0.0035575032	-1.380726258	-0.362588328	0.2626069619
NC_003070.9	AT1G06883	13006678	+	CHH	-9965	0.7613746079	0.0041235042	0.0054158678	-1.179948567	-0.493520402	0.4182558592
NC_003070.9	AT1G06883	13006660	+	CHH	-9947	-0.027666888	-0.000109171	0.0039459163	-1.096229055	-0.324590079	0.2960969495
NC_003070.9	AT1G06883	13006655	+	CHH	-9942	1.0110255077	0.0074345818	0.0073535056	0.1560931945	0.0996303033	0.6382744847
NC_003070.9	AT1G06883	13006647	+	CHH	-9934	0.4592233399	0.0042880475	0.009337608	0.6683831969	0.4917848941	0.7357828509
NC_003070.9	AT1G06883	13006646	+	CHH	-9933	0.3893256238	0.0036428836	0.0093569069	0.6194788424	0.4540233741	0.7329118333
NC_003070.9	AT1G06883	13006638	+	CHH	-9925	0.2595195068	0.00117059	0.0045106052	1.2092391733	0.4241962936	0.3507960236
NC_003070.9	AT1G06883	13006636	+	CHH	-9923	1.5628586532	0.00865621	0.005538703	0.1020245718	0.0441438719	0.4326788257
NC_003070.9	AT1G06883	13006622	+	CHG	-9909	1.0530983663	0.0036815105	0.0034958848	-1.017067496	-0.269200791	0.2646833092
NC_003070.9	AT1G06883	13006618	+	CHG	-9905	1.194219934	0.0051840456	0.0043409471	0.410941809	0.1374358573	0.334441165
NC_003070.9	AT1G06883	13006598	+	CHH	-9885	-1.396381361	-0.004828164	0.0034576253	0.3316725154	0.0870420406	0.2624336856
NC_003070.9	AT1G06883	13006596	+	CHH	-9883	-1.217115269	-0.004279518	0.0035161153	-0.235654613	-0.06221409	0.2640053982
NC_003070.9	AT1G06883	13006594	+	CHH	-9881	-0.972869399	-0.003740352	0.0038446594	0.3044846557	0.0878509262	0.288523328
NC_003070.9	AT1G06883	13006576	+	CHH	-9863	-1.139409559	-0.004304338	0.0037776915	-1.446537861	-0.402323112	0.2781282971
NC_003070.9	AT1G06883	13006566	+	CHH	-9853	1.3942267518	0.0091164597	0.006538721	0.6941722959	0.3592483262	0.5175204027
NC_003070.9	AT1G06883	13006565	+	CHH	-9852	0.8362710192	0.0052873605	0.0063225443	0.5146216779	0.2521943345	0.4900577363
NC_003070.9	AT1G06883	13006562	+	CHH	-9849	-0.082849932	-0.000317788	0.0038357081	0.8057827475	0.2303021506	0.2858117171
NC_003070.9	AT1G06883	13006561	+	CHH	-9848	0.2969591371	0.0014934852	0.0050292617	0.1286808908	0.0488483298	0.3796082657
NC_003070.9	AT1G06883	13006559	+	CHH	-9846	0.1444557189	0.000686974	0.0047556028	1.6588557207	0.6168560219	0.371856343
NC_003070.9	AT1G06883	13006553	+	CHH	-9840	0.2510205446	0.0008842839	0.0035227551	1.1913661587	0.3156399939	0.2649395332
NC_003070.9	AT1G06883	13006539	+	CHH	-9826	-0.671899675	-0.003924456	0.005840836	0.4026157339	0.1751004208	0.4349070493
NC_003070.9	AT1G06883	13006529	+	CHH	-9816	-1.108625123	-0.006183409	0.0055775475	-0.812243043	-0.328026524	0.4038526727
NC_003070.9	AT1G06883	13006526	+	CHH	-9813	0.1097235798	0.0007463686	0.0068022627	-0.383670584	-0.20052327	0.5226443689
NC_003070.9	AT1G06883	13006523	+	CG	-9810	-0.817438171	-0.003756015	0.0045948608	-0.768230932	-0.275907869	0.3591470447
NC_003070.9	AT1G06883	13006522	+	CHG	-9809	1.003616216	0.0042700189	0.0042546332	-0.449753913	-0.146788124	0.3263743122
NC_003070.9	AT1G06883	13006520	+	CHH	-9807	-0.987817859	-0.009411412	0.0095274776	-1.459828136	-0.977747758	0.6697690872
NC_003070.9	AT1G06883	13006504	+	CHH	-9791	0.9614461162	0.0033395004	0.003473414	-1.524654993	-0.404327134	0.2651925424
NC_003070.9	AT1G06883	13006499	+	CHG	-9786	0.4892996499	0.0017872606	0.0036526914	-1.215045376	-0.336338827	0.276811742
NC_003070.9	AT1G06883	13006481	+	CHG	-9768	-0.819884638	-0.002902602	0.0035402571	-0.823010793	-0.224121945	0.2723195699
NC_003070.9	AT1G06883	13006462	+	CG	-9749	-0.333180351	-0.002602923	0.0078123551	-0.944312711	-0.601246468	0.636702716
NC_003070.9	AT1G06883	13006458	+	CHG	-9745	-0.816296979	-0.00420725	0.0051540677	-1.234406092	-0.505478509	0.4094912622
NC_003070.9	AT1G06883	13006456	+	CHH	-9743	-0.845235229	-0.006152885	0.0072794948	0.8650316838	0.4732163843	0.5470509268
NC_003070.9	AT1G06883	13006453	+	CHH	-9740	-1.757936399	-0.008776113	0.0049922816	2.4105285974	0.914561112	0.3794027223
NC_003070.9	AT1G06883	13006451	+	CHH	-9738	1.0724369479	0.0079473394	0.0074105423	1.3409950936	0.841898307	0.6278160979
NC_003070.9	AT1G06883	13006439	+	CHH	-9726	-1.394480135	-0.012467706	0.0089407552	-0.598610302	-0.3525875	0.5890100764
NC_003070.9	AT1G06883	13006423	+	CG	-9710	-2.06184791	-0.007688229	0.0037288053	-0.626214186	-0.181275029	0.2894776792
NC_003070.9	AT1G06883	13006397	+	CHH	-9684	-0.267946536	-0.001537785	0.0057391498	-0.058228464	-0.025318725	0.4348169874
NC_003070.9	AT1G06883	13006393	+	CHG	-9680	0.8079195661	0.002735031	0.0033852764	-0.291370825	-0.074397674	0.2553367304
NC_003070.9	AT1G06883	13006387	+	CHG	-9674	1.8059285928	0.006166906	0.0034148117	-0.27139678	-0.070389948	0.2593617658
NC_003070.9	AT1G06883	13006375	+	CHG	-9662	2.420802848	0.0108195435	0.004469403	-0.092203011	-0.02897799	0.3142846374
NC_003070.9	AT1G06883	13006359	+	CHH	-9646	0.9853555103	0.0037392112	0.0037947839	-0.051212094	-0.01494654	0.2918556677
NC_003070.9	AT1G06883	13006354	+	CHH	-9641	0.4156886575	0.0043442534	0.0104507384	-0.056322709	-0.044799966	0.7954156869
NC_003070.9	AT1G06883	13006351	+	CHG	-9638	1.890195862	0.0064578736	0.0034165103	2.008581416	0.5232759659	0.260520167
NC_003070.9	AT1G06883	13006345	+	CHH	-9632	0.5906154767	0.0020226007	0.0034245643	0.6846925761	0.1786170978	0.2608719651
NC_003070.9	AT1G06883	13006342	+	CHH	-9629	0.8052713663	0.0035463631	0.0044039355	0.6213841404	0.2135823338	0.343720285
NC_003070.9	AT1G06883	13006341	+	CHH	-9628	0.6687629026	0.003897858	0.0058284602	-0.395187144	-0.17704993	0.4480154079
NC_003070.9	AT1G06883	13006340	+	CHH	-9627	0.6161362324	0.004738981	0.0076914499	-0.08316228	-0.049349725	0.5934147603
NC_003070.9	AT1G06883	13006339	+	CHH	-9626	-0.718891384	-0.006182851	0.0086005362	-0.67920487	-0.415041319	0.6110694097
NC_003070.9	AT1G06883	13006337	+	CHH	-9624	-0.301944965	-0.00233066	0.0077188249	-1.866638313	-1.183138427	0.6338337847
NC_003070.9	AT1G06883	13006334	+	CHG	-9621	0.9402974403	0.0032892001	0.0034980422	-1.021743331	-0.269016774	0.263291931
NC_003070.9	AT1G06883	13006331	+	CHH	-9618	-0.324663197	-0.003056909	0.0094156301	0.6117742888	0.4449177337	0.7272579803
NC_003070.9	AT1G06883	13006328	+	CHH	-9615	-0.599406837	-0.005408998	0.0090239176	0.2929050791	0.1934797982	0.6605546031
NC_003070.9	AT1G06883	13006320	+	CHH	-9607	0.3940830677	0.0015935535	0.0040436995	-0.511851999	-0.158745685	0.3101398167
NC_003070.9	AT1G06883	13006316	+	CHH	-9603	-0.462182895	-0.001685503	0.0036468303	-0.875398799	-0.240080362	0.2742525604
NC_003070.9	AT1G06883	13006313	+	CHG	-9600	-0.439969028	-0.001524392	0.0034647723	-1.239294606	-0.3219499	0.2597847991
NC_003070.9	AT1G06883	13006303	+	CHH	-9590	0.568014422	0.0024658709	0.0043412118	-1.196302539	-0.397408051	0.3321969465
NC_003070.9	AT1G06883	13006301	+	CG	-9588	-1.102972439	-0.006008178	0.0054472599	-0.542089748	-0.220236104	0.4062724015
NC_003070.9	AT1G06883	13006296	+	CHH	-9583	-0.982367692	-0.00342113	0.0034825348	1.3148729228	0.344943993	0.2623401752
NC_003070.9	AT1G06883	13006294	+	CHH	-9581	1.1661175669	0.0088885586	0.007622352	1.7222411981	1.1945241081	0.6935870013
NC_003070.9	AT1G06883	13006283	+	CG	-9570	-2.085744375	-0.009623025	0.0046137127	-1.878786606	-0.705245399	0.3753728052
NC_003070.9	AT1G06883	13006279	+	CHH	-9566	-1.28514494	-0.005811455	0.0045220228	0.3116779658	0.1030647925	0.3306771855
NC_003070.9	AT1G06883	13006271	+	CHH	-9558	0.4853358475	0.0018111435	0.0037317325	0.8847777361	0.251151912	0.283858761
NC_003070.9	AT1G06883	13006265	+	CHH	-9552	-1.708844603	-0.006366947	0.0037258784	-0.115992105	-0.031858405	0.2746601176
NC_003070.9	AT1G06883	13006249	+	CHH	-9536	-1.137723323	-0.004942177	0.0043439177	0.1833015728	0.0586174879	0.3197871517
NC_003070.9	AT1G06883	13006228	+	CHH	-9515	-1.792381958	-0.012088737	0.0067445093	-0.231071583	-0.112351671	0.4862201992
NC_003070.9	AT1G06883	13006225	+	CHH	-9512	-1.755476037	-0.011328971	0.0064535037	0.2911937839	0.1350595167	0.463813186
NC_003070.9	AT1G06883	13006212	+	CG	-9499	-0.000800051	-3.076497e-6	0.0038453745	0.6681206562	0.1964998461	0.2941083235
NC_003070.9	AT1G06883	13006201	+	CHG	-9488	1.3456481716	0.004634673	0.0034441937	-1.48340593	-0.385489155	0.259867611
NC_003070.9	AT1G06883	13006196	+	CHH	-9483	0.0335865781	0.0001513548	0.0045064087	-1.017953492	-0.350230485	0.3440535227
NC_003070.9	AT1G06883	13006195	+	CHH	-9482	1.0830352878	0.0082693358	0.0076353337	-1.944655339	-1.343478074	0.6908566509
NC_003070.9	AT1G06883	13006180	+	CHG	-9467	0.6369919435	0.0022737106	0.0035694496	-0.139519623	-0.037974461	0.2721800717
NC_003070.9	AT1G06883	13006176	+	CHH	-9463	1.4147281528	0.0063828726	0.0045117308	0.1345406164	0.0467646632	0.3475876984
NC_003070.9	AT1G06883	13006173	+	CHH	-9460	-0.127311138	-0.000875962	0.006880482	0.14555623	0.0732475469	0.5032250898
NC_003070.9	AT1G06883	13006171	+	CHH	-9458	0.6808610049	0.004665303	0.0068520638	0.4682779863	0.2490834874	0.5319137237
NC_003070.9	AT1G06883	13006169	+	CHH	-9456	-0.3496084	-0.002490176	0.0071227593	1.5641206506	0.9147927175	0.5848607121
NC_003070.9	AT1G06883	13006156	+	CHH	-9443	-2.117255269	-0.0086488	0.0040849115	-1.179708323	-0.345041578	0.2924804135
NC_003070.9	AT1G06883	13006154	+	CHH	-9441	-2.303639311	-0.014706148	0.0063838762	-2.132222426	-0.902648707	0.4233370293
NC_003070.9	AT1G06883	13006140	+	CHH	-9427	-1.238561077	-0.004728604	0.0038178202	-1.786239975	-0.50330966	0.2817704601
NC_003070.9	AT1G06883	13006135	+	CHH	-9422	-1.0403559	-0.003728362	0.0035837373	-0.885843369	-0.236525441	0.2670059393
NC_003070.9	AT1G06883	13006123	+	CHH	-9410	-0.897126126	-0.007094378	0.0079078938	-1.919142275	-1.041020948	0.5424407361
NC_003070.9	AT1G06883	13006116	+	CHH	-9403	-0.060175636	-0.000227883	0.0037869566	0.2672735176	0.0764222905	0.2859328944
NC_003070.9	AT1G06883	13006094	+	CHH	-9381	-0.031926399	-0.000296415	0.0092843266	0.8873862641	0.6482049869	0.7304654277
NC_003070.9	AT1G06883	13006088	+	CHH	-9375	0.8375039372	0.0041313388	0.0049329186	-0.690065179	-0.26169724	0.3792355395
NC_003070.9	AT1G06883	13006073	+	CHH	-9360	-0.499561019	-0.001731741	0.0034665253	-0.350608875	-0.090713631	0.2587317022
NC_003070.9	AT1G06883	13006070	+	CHH	-9357	0.5967744067	0.0026211387	0.0043921769	-0.054388896	-0.017897097	0.3290579207
NC_003070.9	AT1G06883	13006068	+	CHH	-9355	-0.442149313	-0.003137397	0.0070957852	1.3910602449	0.7747685683	0.556962627
NC_003070.9	AT1G06883	13006065	+	CHH	-9352	0.2002178396	0.0009856715	0.0049229952	1.0549681562	0.3913071783	0.3709184737
NC_003070.9	AT1G06883	13006061	+	CHH	-9348	-0.615130829	-0.00521114	0.0084715962	0.1534670422	0.0936041184	0.6099297743
NC_003070.9	AT1G06883	13006055	+	CHH	-9342	1.858311	0.0112073305	0.006030923	0.7787564355	0.3693540696	0.4742870206
NC_003070.9	AT1G06883	13006040	+	CHH	-9327	1.0615928794	0.006253658	0.0058908251	1.8104176399	0.8832698522	0.4878818195
NC_003070.9	AT1G06883	13006039	+	CHH	-9326	0.2804498986	0.0016566329	0.0059070546	1.3365880037	0.6263337097	0.4686064127
NC_003070.9	AT1G06883	13006037	+	CHH	-9324	0.6465014108	0.0027971114	0.0043265357	1.4359323898	0.4848516015	0.3376562886
NC_003070.9	AT1G06883	13006028	+	CHH	-9315	1.9106967327	0.0176423181	0.0092334476	-1.026518509	-0.747643255	0.7283290542
NC_003070.9	AT1G06883	13006023	+	CG	-9310	0.8988870146	0.0041028944	0.0045644161	-1.763552968	-0.612905324	0.347540071
NC_003070.9	AT1G06883	13006022	+	CHG	-9309	0.2672703268	0.0009267561	0.0034674861	-1.287903408	-0.335685385	0.2606448455
NC_003070.9	AT1G06883	13006005	+	CHG	-9292	2.0175192096	0.0071508659	0.0035443855	-0.865349389	-0.226968657	0.2622855693
NC_003070.9	AT1G06883	13005998	+	CG	-9285	-1.711616467	-0.008749645	0.0051119194	-0.374292647	-0.147797886	0.3948725332
NC_003070.9	AT1G06883	13005997	+	CHG	-9284	-1.135537349	-0.004858116	0.0042782527	-1.241702424	-0.387414543	0.3120027272
NC_003070.9	AT1G06883	13005990	+	CHH	-9277	-0.154416736	-0.000521916	0.0033799177	-1.165631102	-0.298432763	0.2560267675
NC_003070.9	AT1G06883	13005985	+	CHH	-9272	-0.399442686	-0.00175693	0.0043984522	-0.064020227	-0.021020033	0.3283342422
NC_003070.9	AT1G06883	13005980	+	CHH	-9267	-0.065407861	-0.000292882	0.0044777738	-0.107764194	-0.035884347	0.3329895128
NC_003070.9	AT1G06883	13005977	+	CHH	-9264	0.7114502922	0.0024563682	0.0034526209	0.1268200548	0.0330621081	0.2607009447
NC_003070.9	AT1G06883	13005973	+	CHG	-9260	1.5503212528	0.0055286212	0.0035661133	-0.250554783	-0.068297842	0.272586461
NC_003070.9	AT1G06883	13005964	+	CHH	-9251	0.9833635778	0.0064246701	0.0065333619	1.3291003517	0.7077149733	0.532476703
NC_003070.9	AT1G06883	13005939	+	CHH	-9226	-1.619907401	-0.00578549	0.0035714944	-0.087901654	-0.023610638	0.2686028834
NC_003070.9	AT1G06883	13005937	+	CHH	-9224	-1.829813074	-0.006809412	0.00372137	-1.98649604	-0.56856118	0.2862130949
NC_003070.9	AT1G06883	13005935	+	CHH	-9222	0.0144328323	0.0000993564	0.0068840529	0.4816126569	0.2526573202	0.5246068944
NC_003070.9	AT1G06883	13005932	+	CHH	-9219	0.3863966661	0.003258391	0.0084327616	1.8726226679	1.5159539265	0.8095351789
NC_003070.9	AT1G06883	13005921	+	CHG	-9208	-0.377813446	-0.001672525	0.0044268537	-0.66856623	-0.218577774	0.3269351094
NC_003070.9	AT1G06883	13005920	+	CHH	-9207	-0.519908801	-0.003725101	0.0071649114	-0.396455623	-0.207127561	0.522448288
NC_003070.9	AT1G06883	13005915	+	CHH	-9202	0.5905515102	0.0022152443	0.003751145	1.4759422096	0.4142643952	0.2806779239
NC_003070.9	AT1G06883	13005908	+	CHH	-9195	0.901310669	0.003775762	0.0041891904	0.4444267791	0.1416616724	0.3187514324
NC_003070.9	AT1G06883	13005902	+	CHH	-9189	0.6208756379	0.0026408741	0.0042534671	1.0910126916	0.3478566994	0.3188383619
NC_003070.9	AT1G06883	13005893	+	CHG	-9180	-0.813388452	-0.003390989	0.0041689665	0.4870394339	0.1443656851	0.2964147768
NC_003070.9	AT1G06883	13005888	+	CHH	-9175	-0.796590293	-0.003609232	0.0045308511	0.9717545667	0.3237138723	0.333123078
NC_003070.9	AT1G06883	13005885	+	CG	-9172	0.5551378698	0.003112427	0.0056065838	-0.888611758	-0.376836386	0.4240731488
NC_003070.9	AT1G06883	13005875	+	CHG	-9162	1.4081550388	0.0055337626	0.0039297964	0.389525828	0.1115339595	0.2863326422
NC_003070.9	AT1G06883	13005864	+	CHH	-9151	0.2808725703	0.0010153855	0.003615111	-0.280019719	-0.075762509	0.2705613341
NC_003070.9	AT1G06883	13005851	+	CHH	-9138	-0.133806109	-0.000692657	0.0051765733	-0.854528385	-0.332111805	0.3886492373
NC_003070.9	AT1G06883	13005846	+	CG	-9133	0.1374535788	0.0007302108	0.0053124178	-1.095669738	-0.445575732	0.4066697445
NC_003070.9	AT1G06883	13005845	+	CHG	-9132	-1.882692127	-0.00720532	0.0038271367	-1.890765028	-0.533705064	0.2822693759
NC_003070.9	AT1G06883	13005830	+	CHG	-9117	0.7184778512	0.0028012669	0.0038988912	0.1211107206	0.0357924232	0.2955347226
NC_003070.9	AT1G06883	13005827	+	CHH	-9114	-0.331786194	-0.002831392	0.0085337845	-0.804548226	-0.517272852	0.6429357934
NC_003070.9	AT1G06883	13005813	+	CHG	-9100	0.7867181531	0.0027577759	0.0035054179	-0.032674884	-0.008603037	0.2632920498
NC_003070.9	AT1G06883	13005803	+	CHH	-9090	-0.398618568	-0.003391813	0.0085089196	0.0685184256	0.0426095228	0.6218695552
NC_003070.9	AT1G06883	13005792	+	CHH	-9079	-0.416923775	-0.001628562	0.0039061382	0.196624657	0.0571728623	0.2907715808
NC_003070.9	AT1G06883	13005791	+	CHH	-9078	-0.37150182	-0.00292253	0.0078667975	0.0571899379	0.0331004691	0.5787813431
NC_003070.9	AT1G06883	13005785	+	CHH	-9072	0.3115156461	0.0011038072	0.0035433443	-0.824965614	-0.22099463	0.2678834446
NC_003070.9	AT1G06883	13005783	+	CHH	-9070	1.2924690672	0.0077920525	0.0060288116	0.0689840849	0.0313672028	0.4547020203
NC_003070.9	AT1G06883	13005775	+	CHH	-9062	-0.092872261	-0.000724622	0.0078023497	-1.718304955	-1.09379184	0.6365528054
NC_003070.9	AT1G06883	13005770	+	CHG	-9057	0.0447046377	0.000183507	0.004104875	0.6965416266	0.2143868174	0.3077875165
NC_003070.9	AT1G06883	13005762	+	CG	-9049	-0.214118107	-0.000864216	0.0040361653	-1.427911689	-0.427033134	0.2990613053
NC_003070.9	AT1G06883	13005759	+	CG	-9046	-0.58224369	-0.002566197	0.0044074276	0.3000426522	0.0993513686	0.3311241513
NC_003070.9	AT1G06883	13005740	+	CHG	-9027	0.8728130644	0.0031001986	0.0035519618	-0.27419281	-0.072740191	0.2652884705
NC_003070.9	AT1G06883	13005736	+	CHH	-9023	0.125545984	0.0005302793	0.0042237857	0.9896202265	0.3154341145	0.3187425904
NC_003070.9	AT1G06883	13005731	+	CHG	-9018	-0.582661583	-0.002039759	0.0035007616	0.2141513046	0.0561483188	0.2621899453
NC_003070.9	AT1G06883	13005728	+	CHH	-9015	-0.216201457	-0.000848665	0.0039253418	0.7673632891	0.2273398375	0.2962610287
NC_003070.9	AT1G06883	13005722	+	CHH	-9009	-0.623072652	-0.003756141	0.0060284161	0.9166838351	0.410821893	0.4481609442
NC_003070.9	AT1G06883	13005708	+	CHH	-8995	1.0922691637	0.0041339938	0.0037847757	-0.053617954	-0.015442406	0.2880081078
NC_003070.9	AT1G06883	13005704	+	CHH	-8991	0.599844778	0.0023632212	0.0039397213	-0.371572254	-0.111219431	0.2993211406
NC_003070.9	AT1G06883	13005698	+	CG	-8985	0.0006726436	4.3935576e-6	0.0065317769	-0.140932452	-0.069521746	0.4932983477
NC_003070.9	AT1G06883	13005687	+	CHH	-8974	-0.192331858	-0.001039486	0.0054046494	1.0964507016	0.4495532695	0.4100077357
NC_003070.9	AT1G06883	13005681	+	CHG	-8968	-0.247762249	-0.000864866	0.00349071	0.2514742042	0.0655586659	0.2606973791
NC_003070.9	AT1G06883	13005678	+	CG	-8965	-2.378769165	-0.013538748	0.005691493	-0.437540765	-0.192222478	0.4393247288
NC_003070.9	AT1G06883	13005676	+	CG	-8963	-1.699564024	-0.009866178	0.0058051227	-0.82883854	-0.373141902	0.4501985423
NC_003070.9	AT1G06883	13005673	+	CHH	-8960	-0.106505313	-0.000409243	0.0038424651	1.5680994172	0.4494994618	0.2866524003
NC_003070.9	AT1G06883	13005666	+	CG	-8953	-1.492437706	-0.010232165	0.006856008	-1.095313945	-0.602314545	0.5499012846
NC_003070.9	AT1G06883	13005662	+	CG	-8949	-1.317153901	-0.009825366	0.0074595429	-0.964264226	-0.577400417	0.5987989616
NC_003070.9	AT1G06883	13005657	+	CG	-8944	-0.52350732	-0.003847978	0.0073503799	0.552883389	0.3308501766	0.5984086033
NC_003070.9	AT1G06883	13005651	+	CHH	-8938	1.345224103	0.007939293	0.0059018367	0.2764241526	0.1252296896	0.4530345429
NC_003070.9	AT1G06883	13005642	+	CHH	-8929	0.0271235792	0.0001243391	0.0045841707	-1.156879062	-0.401179685	0.3467775486
NC_003070.9	AT1G06883	13005631	+	CHH	-8918	-1.018376685	-0.0037378	0.0036703511	-1.33890214	-0.360555933	0.2692922227
NC_003070.9	AT1G06883	13005628	+	CHH	-8915	-0.662344958	-0.002523404	0.0038098038	-0.733627264	-0.207843624	0.2833095685
NC_003070.9	AT1G06883	13005625	+	CHH	-8912	0.2169753358	0.0011376722	0.0052433251	0.2255002677	0.0888325216	0.3939353267
NC_003070.9	AT1G06883	13005616	+	CHG	-8903	0.5718326106	0.0022711879	0.0039717705	-2.63501752	-0.776961782	0.294860196
NC_003070.9	AT1G06883	13005614	+	CHH	-8901	-0.636739054	-0.004094098	0.0064297896	0.2113337735	0.0979141712	0.4633153027
NC_003070.9	AT1G06883	13005606	+	CHH	-8893	-0.251246418	-0.001162103	0.0046253498	-1.163973198	-0.404716488	0.3477025835
NC_003070.9	AT1G06883	13005605	+	CHH	-8892	-1.519571558	-0.017583861	0.0115715913	-1.056871617	-0.860913444	0.8145865878
NC_003070.9	AT1G06883	13005597	+	CHH	-8884	1.0938478934	0.0066600884	0.0060886787	-0.166130051	-0.077593689	0.467065942
NC_003070.9	AT1G06883	13005593	+	CHH	-8880	1.0725209481	0.0084855037	0.007911737	1.6924429159	1.1748536818	0.694176253
NC_003070.9	AT1G06883	13005589	+	CHH	-8876	0.2610184319	0.0011610614	0.0044481971	1.6756290204	0.5721262237	0.3414396724
NC_003070.9	AT1G06883	13005588	+	CHH	-8875	1.5846207482	0.0132288124	0.0083482514	1.0917564041	0.733994168	0.6723058049
NC_003070.9	AT1G06883	13005585	+	CHH	-8872	-0.917202629	-0.003244822	0.003537737	0.3525526119	0.0921130084	0.2612745029
NC_003070.9	AT1G06883	13005566	+	CG	-8853	-1.914084017	-0.007946792	0.0041517465	-0.110440787	-0.033570901	0.3039719453
NC_003070.9	AT1G06883	13005553	+	CHH	-8840	1.1541232777	0.0100923217	0.0087445785	0.0388964066	0.0264315938	0.6795381902
NC_003070.9	AT1G06883	13005541	+	CHH	-8828	1.5630856279	0.0075637654	0.0048389962	2.1266761097	0.8276033803	0.3891534665
NC_003070.9	AT1G06883	13005537	+	CHH	-8824	0.1688672604	0.0006353139	0.0037622089	1.3629212494	0.3840254578	0.2817664322
NC_003070.9	AT1G06883	13005536	+	CHH	-8823	-0.134325157	-0.000855799	0.0063711007	-0.405053014	-0.190897538	0.4712902543
NC_003070.9	AT1G06883	13005534	+	CHH	-8821	-0.076942928	-0.000626313	0.0081399717	0.4545158111	0.2801637438	0.6164004354
NC_003070.9	AT1G06883	13005532	+	CG	-8819	-0.465560712	-0.001811422	0.0038908395	-0.265045103	-0.075902826	0.2863770176
NC_003070.9	AT1G06883	13005531	+	CHG	-8818	0.0452329059	0.0004964534	0.0109754916	-0.063213403	-0.052699604	0.8336776848
NC_003070.9	AT1G06883	13005522	+	CHH	-8809	-0.375198819	-0.002173055	0.0057917416	0.8486628384	0.366875825	0.4322986803
NC_003070.9	AT1G06883	13005516	+	CHH	-8803	1.0417922508	0.0039379616	0.0037799875	1.333606632	0.3847119402	0.2884748253
NC_003070.9	AT1G06883	13005510	+	CHH	-8797	0.4395395937	0.0021992279	0.0050034807	1.7474366719	0.687700186	0.3935479878
NC_003070.9	AT1G06883	13005508	+	CHH	-8795	1.1108752592	0.0052363512	0.0047137166	3.1003333614	1.2129696876	0.3912384722
NC_003070.9	AT1G06883	13005504	+	CHH	-8791	0.6409635654	0.0039675915	0.0061900422	1.0860651307	0.5272626638	0.4854797828
NC_003070.9	AT1G06883	13005503	+	CHH	-8790	0.1856599168	0.0012455457	0.0067087484	0.7577431208	0.3907773236	0.5157121363
NC_003070.9	AT1G06883	13005490	+	CG	-8777	-0.869688975	-0.003628343	0.0041720011	-0.824250836	-0.265458973	0.322060908
NC_003070.9	AT1G06883	13005488	+	CHH	-8775	0.2085999213	0.0019107402	0.0091598316	0.9679174673	0.7069287046	0.7303605199
NC_003070.9	AT1G06883	13005483	+	CHG	-8770	1.0560360286	0.0037375234	0.0035392007	-0.036937811	-0.009610957	0.2601929195
NC_003070.9	AT1G06883	13005478	+	CHH	-8765	-1.222409405	-0.010777053	0.0088162386	0.7051789478	0.4272105717	0.6058186693
NC_003070.9	AT1G06883	13005473	+	CHH	-8760	-1.502148243	-0.007569889	0.0050393755	-0.279304488	-0.099814705	0.3573687842
NC_003070.9	AT1G06883	13005470	+	CHH	-8757	-1.327940222	-0.016165973	0.0121737205	-0.001679049	-0.001285852	0.7658215311
NC_003070.9	AT1G06883	13005467	+	CHH	-8754	0.7174743411	0.0026024989	0.0036273059	0.3990977111	0.1076994699	0.269857398
NC_003070.9	AT1G06883	13005466	+	CHH	-8753	-1.189498555	-0.016179647	0.0136020739	0.6252109853	0.5761488602	0.9215270905
NC_003070.9	AT1G06883	13005455	+	CHG	-8742	-0.560820183	-0.003549245	0.0063286689	-0.459943603	-0.211160614	0.4591010995
NC_003070.9	AT1G06883	13005449	+	CHH	-8736	-0.217398584	-0.001547029	0.0071160945	-2.014650708	-1.157294433	0.5744392458
NC_003070.9	AT1G06883	13005445	+	CHH	-8732	-0.20414558	-0.000861409	0.0042195833	-2.131821301	-0.681915692	0.3198746967
NC_003070.9	AT1G06883	13005434	+	CHG	-8721	0.2521048064	0.0009661338	0.0038322704	-1.998849419	-0.599480282	0.2999126777
NC_003070.9	AT1G06883	13005431	+	CHH	-8718	-0.984520059	-0.006804206	0.0069111904	-0.334393039	-0.171989067	0.5143320786
NC_003070.9	AT1G06883	13005429	+	CHH	-8716	-0.047854863	-0.000340588	0.0071170951	0.4345225073	0.2305115838	0.5304940017
NC_003070.9	AT1G06883	13005424	+	CHH	-8711	-1.239609182	-0.009795043	0.0079017186	-1.274414869	-0.691072764	0.5422667144
NC_003070.9	AT1G06883	13005421	+	CHH	-8708	-1.220722475	-0.007092527	0.0058101056	-0.145342357	-0.058886094	0.4051543939
NC_003070.9	AT1G06883	13005419	+	CG	-8706	-1.147325339	-0.004334381	0.003777813	-0.118088401	-0.034195018	0.2895713557
NC_003070.9	AT1G06883	13005412	+	CHH	-8699	0.9200740371	0.007464505	0.0081129395	1.0719153305	0.7019744911	0.6548786747
NC_003070.9	AT1G06883	13005411	+	CHH	-8698	1.6532257145	0.0120244182	0.007273307	0.8896613325	0.5093626685	0.5725354693
NC_003070.9	AT1G06883	13005408	+	CHH	-8695	-0.37540659	-0.002662153	0.0070913854	-0.742826759	-0.389908695	0.5248985585
NC_003070.9	AT1G06883	13005406	+	CG	-8693	-0.277909023	-0.001306659	0.0047017525	-0.420495308	-0.150421939	0.3577256067
NC_003070.9	AT1G06883	13005403	+	CHH	-8690	-0.100889276	-0.000405579	0.0040200378	1.0748264046	0.3292305769	0.3063104661
NC_003070.9	AT1G06883	13005401	+	CHH	-8688	-0.222798488	-0.001518956	0.0068176247	0.6975930947	0.3583306014	0.5136670705
NC_003070.9	AT1G06883	13005375	+	CHH	-8662	0.5873695913	0.0024212814	0.0041222451	1.0252395246	0.3162476266	0.3084621877
NC_003070.9	AT1G06883	13005373	+	CHH	-8660	0.1784849023	0.0014303003	0.0080135649	-0.093291426	-0.055882638	0.5990115174
NC_003070.9	AT1G06883	13005370	+	CHH	-8657	-0.215394717	-0.001060478	0.0049234165	1.6052721136	0.5792594853	0.360848158
NC_003070.9	AT1G06883	13005365	+	CHH	-8652	1.1570438173	0.0041666761	0.0036011394	1.234801768	0.3362209387	0.2722873804
NC_003070.9	AT1G06883	13005336	+	CHG	-8623	1.6212255935	0.0064381639	0.0039711709	-0.539661263	-0.155831187	0.2887574064
NC_003070.9	AT1G06883	13005330	-	CHG	-8617	-0.682947295	-0.004798963	0.007026843	-0.566616086	-0.327579385	0.5781328718
NC_003070.9	AT1G06883	13005328	+	CHG	-8615	1.1909823002	0.0057880427	0.0048598898	0.1067398638	0.0372782748	0.3492441666
NC_003070.9	AT1G06883	13005326	+	CHH	-8613	0.257214348	0.0013575611	0.0052779368	2.364700845	1.011517162	0.427756925
NC_003070.9	AT1G06883	13005324	+	CHH	-8611	-0.012312183	-0.000100391	0.0081537992	1.0535617172	0.6741212809	0.6398498254
NC_003070.9	AT1G06883	13005314	+	CHH	-8601	-0.54488828	-0.005131382	0.0094173096	1.0347257521	0.7368030112	0.7120756487
NC_003070.9	AT1G06883	13005302	-	CHH	-8589	0.757447293	0.0061986794	0.0081836446	0.6407780635	0.4016721741	0.6268506945
NC_003070.9	AT1G06883	13005289	+	CHH	-8576	-0.273939955	-0.001169985	0.0042709551	1.3635140512	0.3885023977	0.2849273151
NC_003070.9	AT1G06883	13005287	+	CHH	-8574	0.6196774563	0.0033839608	0.0054608422	0.3513611925	0.1451395982	0.4130780556
NC_003070.9	AT1G06883	13005283	+	CHH	-8570	-0.420336891	-0.001478138	0.0035165552	-0.102126538	-0.026772137	0.2621467203
NC_003070.9	AT1G06883	13005278	+	CHG	-8565	0.8439072014	0.0057352241	0.0067960364	-0.334520957	-0.176381235	0.5272651283
NC_003070.9	AT1G06883	13005274	-	CHH	-8561	0.8378826049	0.0069488831	0.0082933851	0.4203952601	0.2850725094	0.6781059074
NC_003070.9	AT1G06883	13005255	-	CHH	-8542	1.4659364814	0.0110459233	0.0075350627	2.0234985489	1.3809382608	0.6824508283
NC_003070.9	AT1G06883	13005252	+	CHH	-8539	-0.660343645	-0.004575829	0.0069294661	0.7226308945	0.3658136383	0.5062247423
NC_003070.9	AT1G06883	13005244	+	CHH	-8531	-0.90023985	-0.003662131	0.0040679506	-0.40427001	-0.128255822	0.3172528738
NC_003070.9	AT1G06883	13005237	+	CG	-8524	-0.793682301	-0.003633108	0.0045775338	-1.155721503	-0.410347304	0.3550572544
NC_003070.9	AT1G06883	13005235	+	CHH	-8522	1.3993736175	0.0078782173	0.0056298169	0.0141834936	0.0061493421	0.4335562338
NC_003070.9	AT1G06883	13005233	+	CHH	-8520	0.6850833399	0.0028929111	0.0042227141	0.8938886884	0.2871500158	0.3212368827
NC_003070.9	AT1G06883	13005229	+	CHH	-8516	-0.930968996	-0.00491564	0.0052801331	0.2340444272	0.0895569943	0.3826495482
NC_003070.9	AT1G06883	13005227	+	CHH	-8514	0.7162249898	0.0067497437	0.009424055	0.8193078179	0.6288592451	0.7675494257
NC_003070.9	AT1G06883	13005226	-	CHH	-8513	-0.372734301	-0.00235648	0.0063221448	-0.122773114	-0.060968009	0.4965908848
NC_003070.9	AT1G06883	13005220	-	CHH	-8507	0.9520968352	0.0091762856	0.0096379752	1.4594355876	1.3244503473	0.9075086003
NC_003070.9	AT1G06883	13005212	+	CHH	-8499	0.1479191255	0.0005507592	0.0037233808	-0.159390345	-0.044471182	0.2790080025
NC_003070.9	AT1G06883	13005208	+	CG	-8495	-1.05290391	-0.004932344	0.0046845147	-0.492320449	-0.176556823	0.3586217533
NC_003070.9	AT1G06883	13005199	-	CHH	-8486	-0.237903731	-0.002043653	0.0085902513	-0.322538207	-0.220472323	0.6835541296
NC_003070.9	AT1G06883	13005193	+	CHH	-8480	-0.795488269	-0.002824004	0.0035500264	1.3417646237	0.3526061238	0.2627928308
NC_003070.9	AT1G06883	13005188	+	CG	-8475	-1.302101913	-0.007258585	0.0055745135	0.7576756	0.3245964462	0.4284108479
NC_003070.9	AT1G06883	13005186	+	CG	-8473	-2.009528858	-0.00997771	0.0049651987	0.8719755267	0.3349639614	0.3841437645
NC_003070.9	AT1G06883	13005175	+	CHH	-8462	-0.18845423	-0.000668595	0.0035477868	0.8043311926	0.2128126971	0.2645834192
NC_003070.9	AT1G06883	13005154	+	CHH	-8441	0.6046618575	0.0025656076	0.0042430451	-0.259445093	-0.080318588	0.3095783674
NC_003070.9	AT1G06883	13005151	+	CHH	-8438	0.7086797438	0.0036266275	0.005117442	0.6755696937	0.2417550868	0.3578536589
NC_003070.9	AT1G06883	13005148	+	CG	-8435	-0.189310084	-0.00110496	0.0058367742	-0.872698189	-0.383975569	0.4399866691
NC_003070.9	AT1G06883	13005144	+	CG	-8431	0.3720466054	0.0024197004	0.0065037561	-0.518350222	-0.242364327	0.4675686751
NC_003070.9	AT1G06883	13005135	-	CHH	-8422	0.5612032385	0.0052770727	0.0094031402	0.6600625351	0.5182699042	0.7851830343
NC_003070.9	AT1G06883	13005130	+	CG	-8417	1.054129291	0.003846095	0.0036485989	1.2164044816	0.3353336836	0.275676133
NC_003070.9	AT1G06883	13005120	+	CHG	-8407	-0.467523571	-0.001646432	0.0035216014	0.2065655778	0.0537265426	0.2600943641
NC_003070.9	AT1G06883	13005119	-	CHH	-8406	2.1263726922	0.0155791582	0.0073266358	1.7722146481	1.0974886444	0.619275236
NC_003070.9	AT1G06883	13005116	-	CHH	-8403	0.9196305396	0.0091439567	0.0099430764	1.255000521	1.0955880158	0.8729781362
NC_003070.9	AT1G06883	13005099	+	CHH	-8386	0.5183351625	0.0018470401	0.0035634089	0.2967987044	0.0794032313	0.2675322706
NC_003070.9	AT1G06883	13005098	-	CHG	-8385	0.2736626812	0.0026362358	0.009633158	0.2807224884	0.224746193	0.8005991764
NC_003070.9	AT1G06883	13005096	+	CHG	-8383	-0.028354139	-0.000122583	0.0043232802	-0.126243486	-0.041129468	0.3257947775
NC_003070.9	AT1G06883	13005089	+	CHH	-8376	0.0717758425	0.0002743538	0.00382237	-0.551657054	-0.156155845	0.2830668867
NC_003070.9	AT1G06883	13005084	-	CHH	-8371	0.4727410052	0.0027933063	0.0059087454	-0.125355838	-0.058201412	0.4642895998
NC_003070.9	AT1G06883	13005073	+	CHH	-8360	0.8790395714	0.0053954059	0.0061378419	0.2745387786	0.129254867	0.4708073216
NC_003070.9	AT1G06883	13005062	-	CHG	-8349	1.1633805782	0.0086238964	0.0074127904	-0.134490435	-0.07433033	0.5526811677
NC_003070.9	AT1G06883	13005060	+	CHG	-8347	0.3445284517	0.0017556059	0.0050956776	-1.938902598	-0.741925184	0.3826521169
NC_003070.9	AT1G06883	13005053	-	CHG	-8340	0.3766181479	0.0024254913	0.0064401869	-1.023458952	-0.536686929	0.5243853969
NC_003070.9	AT1G06883	13005048	+	CHH	-8335	1.876847529	0.008564523	0.0045632492	1.436937818	0.4673950832	0.325271614
NC_003070.9	AT1G06883	13005045	+	CG	-8332	0.7075758292	0.0039220678	0.0055429646	0.5232983001	0.2106707015	0.4025824305
NC_003070.9	AT1G06883	13005038	-	CHG	-8325	1.3531654096	0.0089329121	0.0066014931	0.6789901102	0.3378169693	0.4975285563
NC_003070.9	AT1G06883	13005036	+	CHG	-8323	-1.023008175	-0.003788836	0.0037036227	-1.571301366	-0.438655271	0.2791668613
NC_003070.9	AT1G06883	13005022	+	CHH	-8309	0.8418654861	0.0043852127	0.0052089233	1.8331748591	0.7551143936	0.4119161846
NC_003070.9	AT1G06883	13005010	+	CHG	-8297	0.851522058	0.0030571548	0.0035902239	0.6987944931	0.1875615861	0.2684073615
NC_003070.9	AT1G06883	13005009	+	CHH	-8296	0.0972593631	0.0008701568	0.0089467667	1.1458757022	0.8244177181	0.7194652234
NC_003070.9	AT1G06883	13005006	-	CHH	-8293	-0.341104946	-0.003092522	0.00906619	-1.077309368	-0.716543753	0.6651234775
NC_003070.9	AT1G06883	13005003	-	CHH	-8290	0.4686280026	0.0027329416	0.0058317933	-0.253972184	-0.113592522	0.4472636354
NC_003070.9	AT1G06883	13004990	-	CHH	-8277	-0.517095832	-0.003104065	0.0060028813	-1.489355777	-0.704305384	0.4728926392
NC_003070.9	AT1G06883	13004980	+	CHH	-8267	2.1988165032	0.0081233725	0.0036944295	-0.80374107	-0.218441686	0.2717811675
NC_003070.9	AT1G06883	13004977	+	CHH	-8264	-0.005040928	-1.83045e-5	0.003631176	-0.404068267	-0.108496448	0.2685101928
NC_003070.9	AT1G06883	13004976	-	CHG	-8263	-0.564942952	-0.005336898	0.0094467911	-0.047647576	-0.033993621	0.7134386151
NC_003070.9	AT1G06883	13004974	+	CHG	-8261	-0.404134965	-0.001874763	0.0046389517	-0.04026756	-0.013734649	0.3410847144
NC_003070.9	AT1G06883	13004966	-	CHG	-8253	-2.347907121	-0.018026863	0.0076778432	-1.774911939	-1.156798145	0.6517495991
NC_003070.9	AT1G06883	13004964	+	CHG	-8251	0.398963028	0.0018695058	0.0046859125	0.1023955532	0.0352972283	0.3447144648
NC_003070.9	AT1G06883	13004961	+	CG	-8248	-0.044370644	-0.000230963	0.0052053138	-0.143416771	-0.055770952	0.3888732899
NC_003070.9	AT1G06883	13004954	-	CHH	-8241	0.2274759999	0.0014336068	0.0063022334	-0.024729483	-0.011547308	0.4669449929
NC_003070.9	AT1G06883	13004936	+	CHH	-8223	0.5061771802	0.0054018611	0.010671878	1.8954872441	2.1935135362	1.1572293842
NC_003070.9	AT1G06883	13004931	-	CHG	-8218	1.1413867272	0.0067723402	0.0059334317	-1.172039745	-0.549365446	0.4687259524
NC_003070.9	AT1G06883	13004929	+	CHG	-8216	0.2930246467	0.0010518685	0.0035896929	-0.627575937	-0.168011969	0.2677157602
NC_003070.9	AT1G06883	13004919	-	CHH	-8206	-0.601590165	-0.006881682	0.0114391524	0.3155466955	0.2882392369	0.9134598493
NC_003070.9	AT1G06883	13004910	-	CHG	-8197	0.8196840828	0.0053445308	0.0065202325	-0.221079441	-0.114234006	0.5167102165
NC_003070.9	AT1G06883	13004908	+	CHG	-8195	1.6471929002	0.0067787638	0.004115343	0.6845391682	0.2079715507	0.3038124923
NC_003070.9	AT1G06883	13004903	+	CHH	-8190	1.521543661	0.0053669453	0.0035273029	0.4232704652	0.1123690102	0.2654780321
NC_003070.9	AT1G06883	13004901	-	CHG	-8188	-0.027718548	-0.000175415	0.0063284325	-1.155843001	-0.561424278	0.4857271082
NC_003070.9	AT1G06883	13004899	+	CG	-8186	-1.754556347	-0.012292928	0.0070062886	-1.20674873	-0.632096109	0.5238009312
NC_003070.9	AT1G06883	13004895	+	CHH	-8182	0.9964960369	0.0065629156	0.0065859927	1.0650280528	0.5517328583	0.5180453762
NC_003070.9	AT1G06883	13004891	-	CHG	-8178	-0.205563961	-0.001162919	0.0056572127	-0.66868134	-0.294280082	0.4400901657
NC_003070.9	AT1G06883	13004884	+	CHH	-8171	-0.777566019	-0.003210746	0.0041292262	-0.305090879	-0.091368505	0.2994796357
NC_003070.9	AT1G06883	13004881	+	CHH	-8168	-1.070614935	-0.008221143	0.0076788979	0.7995399969	0.4271067882	0.5341906469
NC_003070.9	AT1G06883	13004878	+	CHH	-8165	-1.34553614	-0.006953844	0.0051680843	0.1235809962	0.0455433781	0.3685305951
NC_003070.9	AT1G06883	13004867	-	CHH	-8154	-0.520091522	-0.00371035	0.0071340334	-0.488511034	-0.264361323	0.5411573228
NC_003070.9	AT1G06883	13004865	-	CHH	-8152	-0.970570267	-0.008236483	0.0084862307	-1.868301518	-1.164339932	0.6232077214
NC_003070.9	AT1G06883	13004864	-	CHH	-8151	0.1975776939	0.0017177508	0.0086940525	-0.650798445	-0.428499286	0.6584208826
NC_003070.9	AT1G06883	13004850	+	CHH	-8137	0.0833317357	0.0003165167	0.0037982736	2.1518754142	0.6088864612	0.2829561866
NC_003070.9	AT1G06883	13004849	-	CG	-8136	-0.70216723	-0.004957122	0.0070597457	-0.447869489	-0.247871598	0.5534460471
NC_003070.9	AT1G06883	13004848	+	CG	-8135	-1.501637458	-0.009436085	0.0062838638	1.0220508874	0.4602452564	0.4503154021
NC_003070.9	AT1G06883	13004846	+	CHH	-8133	0.4095810808	0.0031013529	0.007572012	0.6734851367	0.3872257227	0.5749580824
NC_003070.9	AT1G06883	13004841	+	CHH	-8128	0.2955250556	0.0019939497	0.0067471428	0.8135365998	0.4228296663	0.5197426476
NC_003070.9	AT1G06883	13004837	+	CHH	-8124	-1.167651677	-0.005260417	0.0045051252	1.7463905945	0.5712116144	0.3270812476
NC_003070.9	AT1G06883	13004835	-	CG	-8122	-0.919095733	-0.009364416	0.0101887275	-1.120385145	-1.130058328	1.0086338016
NC_003070.9	AT1G06883	13004834	+	CG	-8121	0.2332479449	0.0010117423	0.0043376258	2.3343354546	0.7743269657	0.33171195
NC_003070.9	AT1G06883	13004833	+	CHG	-8120	-1.056510622	-0.004495564	0.0042551057	0.902865575	0.2800867946	0.3102198182
NC_003070.9	AT1G06883	13004829	+	CHH	-8116	0.5922311785	0.0033331578	0.0056281364	1.4342363823	0.6175385627	0.4305695842
NC_003070.9	AT1G06883	13004828	+	CHH	-8115	1.4508019103	0.0099107038	0.0068311902	1.8637913572	1.070283949	0.5742509455
NC_003070.9	AT1G06883	13004825	-	CHG	-8112	-0.567375825	-0.00330905	0.0058322014	-1.878018551	-0.834867032	0.444546744
NC_003070.9	AT1G06883	13004823	+	CHG	-8110	1.2187931246	0.0046097751	0.0037822457	0.0024868699	0.0007024901	0.2824796382
NC_003070.9	AT1G06883	13004814	-	CHG	-8101	0.0442468812	0.0003363865	0.0076024899	-1.348314082	-0.880599217	0.6531113402
NC_003070.9	AT1G06883	13004812	+	CHG	-8099	1.1910006856	0.0056786988	0.0047680063	-0.431174234	-0.148256743	0.343844161
NC_003070.9	AT1G06883	13004811	+	CHH	-8098	-1.281574391	-0.01896129	0.0147953098	-1.050992442	-1.08282441	1.0302875335
NC_003070.9	AT1G06883	13004794	+	CHH	-8081	-0.184860255	-0.001098992	0.0059449856	0.1391582088	0.0610119728	0.4384360315
NC_003070.9	AT1G06883	13004786	+	CG	-8073	0.1841888431	0.0008577661	0.0046569929	-0.433576386	-0.151024227	0.348322076
NC_003070.9	AT1G06883	13004782	-	CHH	-8069	0.2916425234	0.0027217098	0.009332349	0.5772428619	0.439663133	0.76166058
NC_003070.9	AT1G06883	13004777	-	CHH	-8064	0.6264394522	0.0048899225	0.0078058981	0.7876845973	0.505534921	0.6417986624
NC_003070.9	AT1G06883	13004775	-	CHH	-8062	1.5274094822	0.008883717	0.0058161987	0.863009796	0.3889280484	0.4506646972
NC_003070.9	AT1G06883	13004765	+	CHH	-8052	-0.375572072	-0.001735279	0.0046203628	1.1612257635	0.4013788687	0.3456510193
NC_003070.9	AT1G06883	13004761	+	CHH	-8048	1.3844375476	0.0122533407	0.0088507717	0.6004118745	0.4090864548	0.681343045
NC_003070.9	AT1G06883	13004760	+	CHH	-8047	0.7595497857	0.0059854805	0.0078803004	0.664897143	0.3850902051	0.579172597
NC_003070.9	AT1G06883	13004758	-	CHH	-8045	1.4477548073	0.0131854412	0.0091075099	1.5852311165	1.3957784381	0.8804889228
NC_003070.9	AT1G06883	13004757	-	CHH	-8044	0.7297253398	0.0053260611	0.0072987202	0.6512149972	0.3838012496	0.5893618103
NC_003070.9	AT1G06883	13004747	-	CG	-8034	0.115772116	0.0008705209	0.0075192625	0.4543570921	0.2692251936	0.5925409732
NC_003070.9	AT1G06883	13004746	+	CG	-8033	-1.237468563	-0.005458844	0.004411299	-2.249195016	-0.777582763	0.3457160259
NC_003070.9	AT1G06883	13004745	+	CHG	-8032	1.18891786	0.005994841	0.0050422667	0.8535318215	0.3337627601	0.3910372779
NC_003070.9	AT1G06883	13004743	+	CHH	-8030	1.1032681396	0.0054445366	0.004934917	2.2950781993	0.9078210822	0.3955512638
NC_003070.9	AT1G06883	13004741	-	CHH	-8028	1.1244617239	0.0065845958	0.0058557758	0.9431203458	0.4363972598	0.4627164091
NC_003070.9	AT1G06883	13004733	+	CHH	-8020	0.5561782864	0.002405152	0.0043244263	0.4569383953	0.1509637639	0.3303809999
NC_003070.9	AT1G06883	13004727	-	CHH	-8014	1.7991762874	0.016562376	0.0092055326	0.677868259	0.5032963939	0.7424693326
NC_003070.9	AT1G06883	13004725	-	CHH	-8012	0.8401870527	0.0059072962	0.0070309298	0.6901464869	0.3854992746	0.5585760153
NC_003070.9	AT1G06883	13004723	-	CHH	-8010	0.5596978444	0.003472215	0.0062037313	-0.526461772	-0.251926064	0.4785267933
NC_003070.9	AT1G06883	13004715	-	CHG	-8002	-0.252156405	-0.001655792	0.0065665262	-0.250627061	-0.130525951	0.520797516
NC_003070.9	AT1G06883	13004713	+	CHG	-8000	-0.045869301	-0.000269308	0.0058712028	-0.075214286	-0.03232554	0.4297792597
NC_003070.9	AT1G06883	13004711	-	CHG	-7998	0.1461482993	0.0009373984	0.0064140217	0.4185418362	0.2142447447	0.5118837024
NC_003070.9	AT1G06883	13004706	+	CHG	-7993	0.2484484677	0.0011751704	0.0047300368	-0.236736492	-0.078751982	0.3326567087
NC_003070.9	AT1G06883	13004704	-	CHH	-7991	1.0344902966	0.0062409582	0.0060328823	0.5003331989	0.2317550824	0.4632014884
NC_003070.9	AT1G06883	13004693	-	CHH	-7980	-0.466976655	-0.002920021	0.0062530351	-1.42552722	-0.67466376	0.4732731516
NC_003070.9	AT1G06883	13004687	+	CHH	-7974	-2.83245199	-0.010342701	0.0036515008	-0.897896146	-0.241833834	0.2693338596
NC_003070.9	AT1G06883	13004685	-	CHH	-7972	0.5815453254	0.0042796943	0.0073591758	1.1552911989	0.7073341098	0.6122561225
NC_003070.9	AT1G06883	13004681	-	CHH	-7968	0.6527164051	0.0046976962	0.0071971474	1.3429224331	0.8180320183	0.6091431629
NC_003070.9	AT1G06883	13004679	-	CHH	-7966	0.244039207	0.0014428204	0.0059122482	0.1255399674	0.0567445696	0.4520040173
NC_003070.9	AT1G06883	13004670	-	CHH	-7957	-0.012192424	-0.000081399	0.0066761544	0.6003138817	0.3185495063	0.5306382479
NC_003070.9	AT1G06883	13004666	+	CHH	-7953	0.5113416731	0.0043088235	0.0084265056	-0.426586363	-0.279181288	0.6544543202
NC_003070.9	AT1G06883	13004654	-	CHH	-7941	-1.782229359	-0.016451645	0.009230936	-1.219279077	-0.771696242	0.632911904
NC_003070.9	AT1G06883	13004652	-	CHG	-7939	0.4187441882	0.0025169992	0.0060108277	-0.321443835	-0.148988529	0.4634978585
NC_003070.9	AT1G06883	13004650	+	CHG	-7937	0.8125060993	0.0032213199	0.0039646717	-1.375476509	-0.402132254	0.2923585036
NC_003070.9	AT1G06883	13004647	-	CHG	-7934	-0.705871569	-0.00442029	0.0062621731	-1.442940723	-0.731422656	0.5068972308
NC_003070.9	AT1G06883	13004645	+	CHG	-7932	1.4246912901	0.0055055112	0.0038643538	0.8712848278	0.2489340919	0.2857092009
NC_003070.9	AT1G06883	13004640	+	CHH	-7927	0.5596785479	0.0020277377	0.0036230399	1.6187946617	0.4408113719	0.2723083924
NC_003070.9	AT1G06883	13004637	-	CHG	-7924	0.6974053667	0.0040635217	0.0058266281	-0.624494144	-0.288124795	0.4613730934
NC_003070.9	AT1G06883	13004635	+	CHG	-7922	-0.379578657	-0.001367151	0.0036017599	-0.470558761	-0.127228653	0.2703778216
NC_003070.9	AT1G06883	13004634	-	CHH	-7921	-0.371201985	-0.002287648	0.0061628113	-1.091810466	-0.53199808	0.4872623011
NC_003070.9	AT1G06883	13004630	-	CHG	-7917	0.487114604	0.0028792904	0.0059109096	-1.66405319	-0.773796151	0.4650068613
NC_003070.9	AT1G06883	13004628	+	CHG	-7915	0.4844497136	0.0018214739	0.0037598823	0.1973682881	0.0560158004	0.2838135799
NC_003070.9	AT1G06883	13004620	-	CHG	-7907	0.4572821616	0.0037953278	0.0082997503	-0.846137773	-0.586102086	0.6926792598
NC_003070.9	AT1G06883	13004618	+	CHG	-7905	0.9491733428	0.0037030783	0.003901372	1.4655890972	0.4242488571	0.2894732622
NC_003070.9	AT1G06883	13004615	-	CHG	-7902	0.5828863206	0.003652331	0.0062659405	-0.999451711	-0.49766288	0.4979358924
NC_003070.9	AT1G06883	13004613	+	CHG	-7900	1.2342161858	0.004351534	0.003525747	1.9049307368	0.5034998383	0.2643139872
NC_003070.9	AT1G06883	13004610	-	CHH	-7897	0.4609896126	0.0037055116	0.0080381673	-0.276294961	-0.173617838	0.62837859
NC_003070.9	AT1G06883	13004603	-	CHH	-7890	0.7195217104	0.0044359889	0.0061651912	0.3414486273	0.1715731524	0.5024859924
NC_003070.9	AT1G06883	13004565	-	CHH	-7852	-0.675376078	-0.007022166	0.0103974156	-1.430761315	-1.076479438	0.7523822643
NC_003070.9	AT1G06883	13004562	+	CHH	-7849	1.2544064235	0.0050716879	0.0040430978	0.0632507638	0.0197296807	0.3119279444
NC_003070.9	AT1G06883	13004557	+	CG	-7844	0.0530268378	0.0002721987	0.0051332247	-0.632128255	-0.247634518	0.3917472692
NC_003070.9	AT1G06883	13004551	+	CHH	-7838	0.3328236778	0.0012888634	0.003872511	0.0538350258	0.0144587615	0.2685753619
NC_003070.9	AT1G06883	13004544	-	CHG	-7831	0.8622462173	0.0055168686	0.006398252	-1.067609669	-0.547263281	0.512606149
NC_003070.9	AT1G06883	13004542	+	CHG	-7829	1.0928476269	0.0040446274	0.0037009985	-0.632134564	-0.173412188	0.2743279642
NC_003070.9	AT1G06883	13004534	-	CG	-7821	0.7990280172	0.0066276034	0.0082945819	-0.776104163	-0.532186009	0.6857146688
NC_003070.9	AT1G06883	13004533	+	CG	-7820	0.3103970708	0.001514219	0.0048783289	0.4208338369	0.1526232959	0.3626687839
NC_003070.9	AT1G06883	13004531	-	CHH	-7818	-0.885973876	-0.011693847	0.0131988617	0.711815038	0.7018409234	0.985987772
NC_003070.9	AT1G06883	13004526	-	CHG	-7813	-0.13830363	-0.000913546	0.006605367	-0.569120215	-0.301666267	0.5300571986
NC_003070.9	AT1G06883	13004522	-	CHG	-7809	-0.410988703	-0.002876729	0.0069995337	-1.504833253	-0.852236571	0.5663328938
NC_003070.9	AT1G06883	13004520	+	CHG	-7807	-0.821622746	-0.003125452	0.0038039983	-1.090644743	-0.315104728	0.288916011
NC_003070.9	AT1G06883	13004515	+	CHH	-7802	0.7399103105	0.0042485711	0.0057420082	-0.744330413	-0.332597564	0.4468412925
NC_003070.9	AT1G06883	13004511	+	CHH	-7798	-0.543348356	-0.00202508	0.0037270385	0.0845582981	0.0236687246	0.279910135
NC_003070.9	AT1G06883	13004508	+	CHH	-7795	-0.303823372	-0.002798233	0.0092100633	-0.318022718	-0.215236034	0.6767945244
NC_003070.9	AT1G06883	13004507	+	CHH	-7794	0.1833496466	0.0015188608	0.008283958	0.3080585343	0.1943697607	0.6309507417
NC_003070.9	AT1G06883	13004503	+	CHH	-7790	-0.754571205	-0.002697089	0.0035743327	0.5631101564	0.1530052435	0.2717145868
NC_003070.9	AT1G06883	13004502	+	CHH	-7789	-1.183192844	-0.0055901	0.0047245892	-0.183160005	-0.063238048	0.345261225
NC_003070.9	AT1G06883	13004500	+	CHH	-7787	-1.301381674	-0.005882585	0.0045202613	-0.080511074	-0.026404539	0.3279615782
NC_003070.9	AT1G06883	13004499	+	CHH	-7786	-0.081319037	-0.000491457	0.0060435683	0.4467029533	0.2047223747	0.4582964433
NC_003070.9	AT1G06883	13004497	+	CHH	-7784	-0.117827707	-0.000720554	0.0061153197	0.3644327888	0.1666411417	0.4572616592
NC_003070.9	AT1G06883	13004493	+	CHH	-7780	-0.201026553	-0.00078703	0.0039150555	0.4017268859	0.1169861383	0.2912081376
NC_003070.9	AT1G06883	13004486	-	CHH	-7773	0.317870613	0.003386625	0.0106540992	0.0011082508	21.551848349	19446.724872
NC_003070.9	AT1G06883	13004483	-	CHG	-7770	0.2643076245	0.0017302168	0.0065462237	-0.11631901	-0.058643898	0.5041643476
NC_003070.9	AT1G06883	13004481	+	CHG	-7768	0.1996406519	0.0009229089	0.0046228507	0.4284326249	0.1497064823	0.3494282965
NC_003070.9	AT1G06883	13004478	-	CHH	-7765	-0.225029728	-0.001392078	0.0061861972	0.8473798333	0.4111879369	0.4852463096
NC_003070.9	AT1G06883	13004472	+	CHH	-7759	-0.797594322	-0.007705295	0.0096606693	-0.516197706	-0.351513247	0.6809663101
NC_003070.9	AT1G06883	13004468	-	CHH	-7755	-0.355815347	-0.003339214	0.0093846815	-1.390761636	-0.960941543	0.6909462543
NC_003070.9	AT1G06883	13004463	+	CHG	-7750	-0.828330044	-0.003268142	0.0039454587	1.3374320859	0.4005509923	0.2994925848
NC_003070.9	AT1G06883	13004461	-	CHH	-7748	1.1765266483	0.0068877345	0.0058542954	0.3252587146	0.1451968607	0.4464042134
NC_003070.9	AT1G06883	13004458	+	CHH	-7745	1.1214655861	0.0040126273	0.0035780209	2.376635501	0.6376696889	0.2683077353
NC_003070.9	AT1G06883	13004455	+	CHH	-7742	1.510502912	0.0117165009	0.0077566887	0.4734829814	0.2866158478	0.6053350576
NC_003070.9	AT1G06883	13004451	+	CHH	-7738	-0.095597273	-0.000771234	0.0080675263	1.6752411669	1.1550417507	0.6894778934
NC_003070.9	AT1G06883	13004444	+	CHH	-7731	2.2054438245	0.0179980263	0.0081607276	2.3434351966	1.9205339743	0.8195379062
NC_003070.9	AT1G06883	13004425	+	CHG	-7712	1.0946609532	0.0073359713	0.0067015922	0.2638556474	0.1354916341	0.513506667
NC_003070.9	AT1G06883	13004419	+	CHH	-7706	0.5867138914	0.005342126	0.0091051637	0.4353746526	0.3677335603	0.8446370457
NC_003070.9	AT1G06883	13004418	+	CHH	-7705	1.2618025065	0.0121286168	0.0096121356	0.3557696053	0.3182381152	0.894506193
NC_003070.9	AT1G06883	13004408	+	CHH	-7695	0.6992790911	0.0028476383	0.0040722487	-0.588911924	-0.175704139	0.2983538481
NC_003070.9	AT1G06883	13004402	-	CHH	-7689	1.716987385	0.0106585491	0.0062077038	-1.211195725	-0.556915632	0.4598064707
NC_003070.9	AT1G06883	13004397	+	CHH	-7684	-0.419183692	-0.002495696	0.0059537048	1.6240481836	0.7489151622	0.4611409746
NC_003070.9	AT1G06883	13004389	+	CHH	-7676	0.5655291035	0.0021565807	0.003813386	1.3365547793	0.3868273809	0.2894212694
NC_003070.9	AT1G06883	13004387	+	CG	-7674	-0.281021677	-0.001073347	0.0038194473	-0.647222017	-0.186251925	0.2877713064
NC_003070.9	AT1G06883	13004385	+	CHH	-7672	-0.131625828	-0.000736534	0.0055956615	0.2124290328	0.0885091859	0.416652963
NC_003070.9	AT1G06883	13004370	+	CHH	-7657	1.4845559192	0.0073394398	0.0049438622	1.4936913036	0.5712734061	0.3824574761
NC_003070.9	AT1G06883	13004360	-	CHH	-7647	0.6282681064	0.003731419	0.0059392144	-0.778990163	-0.350083636	0.4494070046
NC_003070.9	AT1G06883	13004357	+	CHH	-7644	-1.442391896	-0.008791523	0.0060951003	1.2286392398	0.5371302488	0.4371749098
NC_003070.9	AT1G06883	13004352	+	CG	-7639	-0.944623226	-0.005056491	0.0053529186	1.0900280367	0.4587195019	0.4208327552
NC_003070.9	AT1G06883	13004340	-	CHG	-7627	0.133644293	0.0009685219	0.0072470131	0.4912216379	0.2683968359	0.5463864278
NC_003070.9	AT1G06883	13004338	+	CG	-7625	0.1690230337	0.0008144818	0.004818762	0.4997551009	0.1824660313	0.3651108933
NC_003070.9	AT1G06883	13004322	+	CHH	-7609	-1.213211178	-0.004636182	0.0038214135	-1.204283524	-0.341248551	0.2833623017
NC_003070.9	AT1G06883	13004305	+	CHH	-7592	-0.942995764	-0.003362294	0.0035655448	0.4091354006	0.1093671696	0.267312898
NC_003070.9	AT1G06883	13004303	-	CHH	-7590	-0.015940045	-0.000159326	0.0099953233	0.5470190226	0.4258482962	0.7784890079
NC_003070.9	AT1G06883	13004298	+	CG	-7585	-2.605165727	-0.009570334	0.0036735988	0.3806807728	0.1055750379	0.2773322043
NC_003070.9	AT1G06883	13004289	-	CHH	-7576	0.1067030462	0.0010513619	0.0098531572	0.3959990742	0.3086571361	0.7794390346
NC_003070.9	AT1G06883	13004283	+	CHG	-7570	1.0371249963	0.0041918413	0.0040417899	0.9691911601	0.2909638432	0.3002130593
NC_003070.9	AT1G06883	13004276	+	CHH	-7563	-0.269756619	-0.00150984	0.0055970442	0.3211425686	0.1339084985	0.4169752364
NC_003070.9	AT1G06883	13004258	+	CHH	-7545	0.5785901158	0.0034706041	0.0059983812	1.7173558453	0.8354057783	0.4864488513
NC_003070.9	AT1G06883	13004255	+	CG	-7542	2.6186490406	0.0112894681	0.0043111803	0.4551033885	0.1395904864	0.3067225821
NC_003070.9	AT1G06883	13004254	-	CHH	-7541	-0.520787554	-0.003671557	0.0070500085	-0.334590014	-0.181093866	0.5412410966
NC_003070.9	AT1G06883	13004251	+	CHH	-7538	1.9307857746	0.0087773609	0.0045460046	1.3509523589	0.4802224738	0.3554695846
NC_003070.9	AT1G06883	13004249	+	CHH	-7536	1.6052952774	0.015386536	0.0095848634	1.9634539463	1.7825972489	0.9078884953
NC_003070.9	AT1G06883	13004246	-	CHG	-7533	0.4284679298	0.0024249646	0.0056596174	-0.434700727	-0.184003919	0.4232887299
NC_003070.9	AT1G06883	13004244	+	CHG	-7531	0.61414867	0.0021399709	0.0034844509	-0.410781633	-0.106677568	0.2596941044
NC_003070.9	AT1G06883	13004234	+	CHG	-7521	2.1859896865	0.0077659058	0.0035525812	-0.543901197	-0.143222186	0.2633239034
NC_003070.9	AT1G06883	13004221	+	CHH	-7508	0.6558892469	0.002771988	0.004226305	-0.157969185	-0.050824182	0.3217347851
NC_003070.9	AT1G06883	13004218	+	CHH	-7505	-0.26553234	-0.001528745	0.0057572849	0.370082874	0.1597536188	0.4316698502
NC_003070.9	AT1G06883	13004215	+	CHH	-7502	0.2473642239	0.0009734696	0.0039353692	-0.678664031	-0.202323654	0.2981204903
NC_003070.9	AT1G06883	13004205	+	CHH	-7492	0.4157058253	0.0034871474	0.0083884978	0.1163929991	0.0756437791	0.6498997339
NC_003070.9	AT1G06883	13004198	+	CHH	-7485	1.0451471317	0.0040014512	0.0038286009	0.3204055725	0.0947086705	0.2955899605
NC_003070.9	AT1G06883	13004186	-	CHH	-7473	-0.302867307	-0.002475801	0.0081745387	-0.499550237	-0.303712683	0.6079722518
NC_003070.9	AT1G06883	13004177	-	CHG	-7464	0.1706944389	0.0011126266	0.0065182357	0.4121645158	0.2012307179	0.4882291177
NC_003070.9	AT1G06883	13004171	-	CHH	-7458	-1.376461108	-0.011905644	0.0086494591	-2.023087445	-1.247042605	0.6164056861
NC_003070.9	AT1G06883	13004169	-	CHG	-7456	-1.442269473	-0.011538224	0.0080000471	-1.763668263	-1.171820307	0.6644221767
NC_003070.9	AT1G06883	13004167	+	CHG	-7454	0.9862966384	0.0045539736	0.0046172454	-0.017306748	-0.006113724	0.3532566524
NC_003070.9	AT1G06883	13004163	+	CHH	-7450	-0.643341996	-0.002664291	0.0041413294	-0.407523752	-0.125693752	0.308432947
NC_003070.9	AT1G06883	13004161	+	CHH	-7448	0.0899811203	0.0005784018	0.0064280352	0.7386564899	0.3637848962	0.4924953631
NC_003070.9	AT1G06883	13004158	-	CHG	-7445	-1.380764635	-0.009258784	0.006705548	-1.212834714	-0.689261251	0.5683060053
NC_003070.9	AT1G06883	13004156	+	CHG	-7443	1.3602642	0.0057675382	0.0042400132	-0.283014316	-0.087526974	0.30926695
NC_003070.9	AT1G06883	13004152	+	CHH	-7439	0.2662967089	0.001313545	0.0049326372	0.6598790836	0.2512857937	0.3808058171
NC_003070.9	AT1G06883	13004148	+	CHH	-7435	0.0423137025	0.0002269742	0.0053640821	2.2663148057	0.9812067864	0.4329525553
NC_003070.9	AT1G06883	13004145	-	CG	-7432	-0.281651524	-0.002959895	0.0105090691	-1.62161808	-1.826902866	1.1265925615
NC_003070.9	AT1G06883	13004144	+	CG	-7431	-2.047022407	-0.00908316	0.0044372549	1.5728752532	0.547766748	0.3482582276
NC_003070.9	AT1G06883	13004142	+	CHH	-7429	-0.641819186	-0.003391941	0.0052848861	1.3992925163	0.5498134904	0.3929224833
NC_003070.9	AT1G06883	13004140	+	CHH	-7427	-0.612993556	-0.005554556	0.0090613609	0.1640388759	0.1069744443	0.652128611
NC_003070.9	AT1G06883	13004139	-	CHH	-7426	0.2533177607	0.0019006282	0.0075029408	2.192669395	1.3678385363	0.623823427
NC_003070.9	AT1G06883	13004128	+	CHH	-7415	0.5525574385	0.0041091652	0.00743663	1.4192362841	0.8894061787	0.6266794252
NC_003070.9	AT1G06883	13004127	-	CHG	-7414	-0.39200205	-0.003658226	0.0093321616	1.0742380615	0.7814101901	0.7274087729
NC_003070.9	AT1G06883	13004125	+	CHG	-7412	-0.051128338	-0.000243072	0.004754163	0.0536249949	0.0191562802	0.3572267044
NC_003070.9	AT1G06883	13004117	-	CHH	-7404	-0.52137777	-0.003111925	0.0059686563	-0.657466898	-0.30432918	0.462881372
NC_003070.9	AT1G06883	13004112	+	CG	-7399	-1.380941507	-0.00589988	0.0042723607	-0.949559908	-0.313038526	0.3296669575
NC_003070.9	AT1G06883	13004105	-	CHH	-7392	-1.031279648	-0.009618061	0.0093263365	-0.399210804	-0.257238103	0.6443665868
NC_003070.9	AT1G06883	13004103	-	CHH	-7390	-1.024084329	-0.005768457	0.0056327946	-0.878208378	-0.369783483	0.4210657653
NC_003070.9	AT1G06883	13004091	-	CHG	-7378	-0.23339294	-0.001310176	0.005613607	0.2159908176	0.0904382611	0.4187134531
NC_003070.9	AT1G06883	13004089	+	CHG	-7376	1.0493273308	0.003737536	0.0035618399	-0.010262231	-0.002712875	0.2643553282
NC_003070.9	AT1G06883	13004080	-	CHH	-7367	-0.191431317	-0.00173791	0.0090785019	-0.226773665	-0.151032668	0.6660062026
NC_003070.9	AT1G06883	13004079	-	CHG	-7366	0.1894589563	0.0014277409	0.0075358849	0.1849608181	0.1035683365	0.5599474397
NC_003070.9	AT1G06883	13004077	+	CHG	-7364	0.7357980648	0.0028000306	0.0038054334	0.4018239131	0.1158637747	0.2883446477
NC_003070.9	AT1G06883	13004071	+	CHH	-7358	1.1645745221	0.0049424588	0.0042440039	0.2017557076	0.0656045743	0.3251683686
NC_003070.9	AT1G06883	13004069	-	CHG	-7356	-0.227220295	-0.001336447	0.0058817252	-0.98622463	-0.421221965	0.427105501
NC_003070.9	AT1G06883	13004067	+	CHG	-7354	0.8987446136	0.0032902745	0.0036609671	0.1826705446	0.0505838497	0.2769130067
NC_003070.9	AT1G06883	13004065	-	CHH	-7352	-1.866938194	-0.016362198	0.0087641886	0.5027816764	0.2949302657	0.5865970849
NC_003070.9	AT1G06883	13004064	-	CHH	-7351	-1.345776113	-0.01279589	0.0095081866	0.9752049954	0.6881211428	0.7056169175
NC_003070.9	AT1G06883	13004063	-	CHH	-7350	-1.282638693	-0.008966721	0.0069908392	0.1361143635	0.0690247005	0.5071081313
NC_003070.9	AT1G06883	13004061	-	CHH	-7348	-0.461267616	-0.002654703	0.0057552345	-1.204987339	-0.525481573	0.4360888748
NC_003070.9	AT1G06883	13004047	+	CHH	-7334	0.5352222823	0.0019071775	0.0035633373	1.0180101519	0.2704337601	0.2656493745
NC_003070.9	AT1G06883	13004045	-	CHH	-7332	-1.47442888	-0.01649548	0.011187708	-2.110068386	-1.61621941	0.7659559381
NC_003070.9	AT1G06883	13004043	-	CHH	-7330	-1.68965125	-0.020507539	0.012137143	-2.03376485	-1.574421521	0.7741413769
NC_003070.9	AT1G06883	13004025	-	CHG	-7312	-0.561083886	-0.003053634	0.0054423836	-0.994226908	-0.398425359	0.400738861
NC_003070.9	AT1G06883	13004023	+	CHG	-7310	1.6162098583	0.0056333938	0.0034855584	-0.076924683	-0.020192611	0.2624984645
NC_003070.9	AT1G06883	13004017	+	CHH	-7304	-1.298280908	-0.004865998	0.0037480316	0.0019644733	0.000546971	0.2784313907
NC_003070.9	AT1G06883	13004015	-	CHH	-7302	-1.011374937	-0.006102748	0.0060341102	-1.4482926	-0.629105366	0.4343772559
NC_003070.9	AT1G06883	13004007	+	CHG	-7294	1.9232025824	0.0081292932	0.0042269563	-0.441890884	-0.144087016	0.3260692203
NC_003070.9	AT1G06883	13004003	-	CHH	-7290	-0.270631167	-0.001436204	0.0053068682	-0.795983862	-0.31881567	0.4005303192
NC_003070.9	AT1G06883	13003999	-	CHG	-7286	0.4479325874	0.0024140598	0.0053893373	-0.802528335	-0.325377035	0.4054399336
NC_003070.9	AT1G06883	13003998	-	CG	-7285	0.0598476881	0.0005897754	0.0098546061	-1.724231782	-1.894483263	1.0987404841
NC_003070.9	AT1G06883	13003997	+	CG	-7284	-1.474966799	-0.007512043	0.0050930249	-1.171459758	-0.461763401	0.3941777752
NC_003070.9	AT1G06883	13003996	+	CHG	-7283	-1.023210949	-0.003787248	0.0037013362	-1.795368504	-0.495664549	0.2760795612
NC_003070.9	AT1G06883	13003990	+	CHH	-7277	-0.90955938	-0.006243746	0.0068645833	0.752147967	0.3780274038	0.5025971224
NC_003070.9	AT1G06883	13003988	-	CG	-7275	0.6015327613	0.0050215552	0.0083479331	-1.560389262	-1.070704743	0.6861779742
NC_003070.9	AT1G06883	13003987	+	CG	-7274	-1.278608112	-0.006404971	0.0050093311	0.2427090933	0.0943702233	0.3888203032
NC_003070.9	AT1G06883	13003986	-	CHH	-7273	-1.54489771	-0.009992111	0.0064678138	-2.328692448	-1.063924605	0.4568763926
NC_003070.9	AT1G06883	13003978	-	CHH	-7265	-0.065728533	-0.0006758	0.0102816881	0.3867071009	0.2942711217	0.7609664292
NC_003070.9	AT1G06883	13003976	-	CHH	-7263	-0.170540047	-0.001164821	0.0068301916	0.7387727838	0.3813975216	0.516258219
NC_003070.9	AT1G06883	13003973	+	CHH	-7260	-0.960842803	-0.0035458	0.0036903016	0.1976020564	0.0556609274	0.2816819239
NC_003070.9	AT1G06883	13003968	+	CHH	-7255	-0.683482055	-0.00253108	0.003703213	0.810230725	0.2243502604	0.2768967573
NC_003070.9	AT1G06883	13003965	+	CHH	-7252	-0.001700635	-6.247022e-6	0.0036733466	1.9034312081	0.5304671156	0.2786899329
NC_003070.9	AT1G06883	13003963	-	CHH	-7250	-0.81596794	-0.004935194	0.0060482689	-0.588324068	-0.269732675	0.4584763558
NC_003070.9	AT1G06883	13003960	+	CHH	-7247	-0.073538103	-0.00047009	0.0063924638	-0.258351747	-0.124052886	0.4801704945
NC_003070.9	AT1G06883	13003954	-	CHH	-7241	-0.51728223	-0.002764213	0.0053437226	1.0110888037	0.3989323257	0.3945571588
NC_003070.9	AT1G06883	13003951	-	CHH	-7238	-0.42808094	-0.004237104	0.0098979047	1.9309618422	2.0861508152	1.0803687414
NC_003070.9	AT1G06883	13003948	-	CHH	-7235	0.4571683302	0.0029187834	0.006384483	1.5875091066	0.8044565008	0.5067413456
NC_003070.9	AT1G06883	13003939	+	CHH	-7226	-0.274767705	-0.001855903	0.0067544432	0.3679101516	0.1850718842	0.5030355464
NC_003070.9	AT1G06883	13003935	+	CHH	-7222	0.574721733	0.0027466426	0.0047790825	0.8465477728	0.3084167156	0.3643228717
NC_003070.9	AT1G06883	13003925	-	CHH	-7212	1.2574141392	0.0104612037	0.0083196167	1.3440654652	0.9106275258	0.6775172411
NC_003070.9	AT1G06883	13003923	-	CHH	-7210	0.9305903331	0.01124439	0.012083072	1.4912714351	1.5848428073	1.0627460367
NC_003070.9	AT1G06883	13003922	-	CHH	-7209	1.1543214573	0.0109382773	0.0094759369	1.0975051825	0.8344991097	0.760360063
NC_003070.9	AT1G06883	13003912	-	CHH	-7199	-0.653323217	-0.003512713	0.0053766853	-0.628495424	-0.249188737	0.3964845684
NC_003070.9	AT1G06883	13003907	+	CHH	-7194	0.6848318187	0.0025422035	0.0037121574	0.8695723835	0.2388741412	0.2747029986
NC_003070.9	AT1G06883	13003904	-	CHH	-7191	-2.037788169	-0.01474567	0.0072361154	-1.338807435	-0.641875501	0.4794382556
NC_003070.9	AT1G06883	13003895	+	CHH	-7182	0.9818234257	0.0043557297	0.0044363677	0.4829851875	0.163813703	0.3391692069
NC_003070.9	AT1G06883	13003893	-	CHH	-7180	-0.600754037	-0.005362637	0.0089265104	-0.954185554	-0.599548	0.628334811
NC_003070.9	AT1G06883	13003891	-	CHH	-7178	0.6183918018	0.0044997378	0.0072765159	-0.977384739	-0.554314666	0.5671407005
NC_003070.9	AT1G06883	13003887	+	CHH	-7174	-0.048047994	-0.000269193	0.0056025957	0.823483642	0.343929861	0.417652329
NC_003070.9	AT1G06883	13003886	+	CHH	-7173	0.2566487221	0.0026869383	0.0104693228	0.7562472725	0.6563253377	0.8678713452
NC_003070.9	AT1G06883	13003884	+	CHH	-7171	-0.522023809	-0.002715898	0.0052026332	0.7824679604	0.3101862438	0.396420377
NC_003070.9	AT1G06883	13003882	+	CHH	-7169	0.6127589068	0.0028215613	0.0046046842	2.6383510565	0.9803100705	0.3715616495
NC_003070.9	AT1G06883	13003879	+	CHH	-7166	0.3748181714	0.0029917198	0.0079817895	0.5691030366	0.3498472474	0.6147344591
NC_003070.9	AT1G06883	13003873	-	CG	-7160	-0.811550274	-0.004434002	0.0054636198	-1.149265515	-0.477307824	0.4153155365
NC_003070.9	AT1G06883	13003872	+	CG	-7159	1.5457908303	0.0058408075	0.0037785238	-0.285648155	-0.079408684	0.2779947376
NC_003070.9	AT1G06883	13003869	-	CHG	-7156	0.2482568601	0.0014819954	0.0059696052	-2.392365606	-1.070331681	0.4473946951
NC_003070.9	AT1G06883	13003867	+	CHG	-7154	3.1591017061	0.0117175591	0.0037091427	0.397786968	0.1081867683	0.2719716255
NC_003070.9	AT1G06883	13003864	-	CG	-7151	0.7183181382	0.0044587934	0.0062072683	-0.535011845	-0.245272085	0.4584423461
NC_003070.9	AT1G06883	13003863	+	CG	-7150	-0.061981171	-0.000268602	0.0043336144	-1.037954206	-0.34059536	0.3281410282
NC_003070.9	AT1G06883	13003857	-	CHH	-7144	0.6570447869	0.0074953643	0.0114076917	-0.149487329	-0.132978739	0.8895652927
NC_003070.9	AT1G06883	13003856	-	CHH	-7143	1.1599337819	0.0102905164	0.0088716412	1.303247075	0.9905630104	0.760073074
NC_003070.9	AT1G06883	13003851	-	CHG	-7138	-0.679249162	-0.004819489	0.0070953182	-0.363982295	-0.190355884	0.5229811622
NC_003070.9	AT1G06883	13003849	+	CHG	-7136	0.8797465552	0.0039790256	0.0045229227	0.2523298857	0.0860275804	0.340932982
NC_003070.9	AT1G06883	13003846	-	CHG	-7133	0.4036864205	0.0024593337	0.0060921883	-2.278390378	-1.050767661	0.4611885965
NC_003070.9	AT1G06883	13003844	+	CHG	-7131	1.8385974181	0.0069337476	0.0037712158	0.2852922167	0.078065626	0.2736339143
NC_003070.9	AT1G06883	13003837	-	CHH	-7124	-0.419484129	-0.00383712	0.0091472347	-1.965847962	-1.361115589	0.6923809041
NC_003070.9	AT1G06883	13003833	+	CHH	-7120	0.8571451198	0.0033442304	0.0039015918	0.6925126782	0.1989879584	0.2873419718
NC_003070.9	AT1G06883	13003830	+	CHH	-7117	1.7097487989	0.0077825484	0.0045518666	1.1586612034	0.4159077288	0.3589554285
NC_003070.9	AT1G06883	13003829	-	CHG	-7116	0.8026726128	0.0043005389	0.0053577745	-0.815874159	-0.321893585	0.3945382767
NC_003070.9	AT1G06883	13003827	+	CHG	-7114	1.4959415891	0.0055951216	0.0037402006	-1.552258473	-0.43471943	0.2800560846
NC_003070.9	AT1G06883	13003826	-	CHH	-7113	0.7770986765	0.0058140034	0.0074816797	-0.245862032	-0.138833173	0.5646791881
NC_003070.9	AT1G06883	13003820	-	CG	-7107	1.0313114644	0.0061276209	0.0059415813	-2.047717208	-0.957538221	0.4676125283
NC_003070.9	AT1G06883	13003819	+	CG	-7106	0.2827398977	0.0011626839	0.0041122031	-1.20156359	-0.365346823	0.3040594984
NC_003070.9	AT1G06883	13003814	-	CHH	-7101	-1.101321582	-0.011053517	0.0100365934	-0.89080689	-0.579963534	0.6510541632
NC_003070.9	AT1G06883	13003812	-	CHH	-7099	-1.47699914	-0.016153696	0.0109368351	-1.27224619	-0.869046489	0.6830804412
NC_003070.9	AT1G06883	13003811	-	CHH	-7098	-0.778578541	-0.006838956	0.0087838995	0.3925239605	0.2571688891	0.6551673655
NC_003070.9	AT1G06883	13003809	-	CHH	-7096	-1.316941991	-0.015194046	0.011537369	-1.644517434	-1.243713454	0.7562786674
NC_003070.9	AT1G06883	13003801	+	CHH	-7088	0.4645519218	0.0017496304	0.0037662753	0.2588040392	0.0717147824	0.2771007075
NC_003070.9	AT1G06883	13003797	-	CHH	-7084	1.2533161849	0.0133458609	0.0106484389	0.3740877033	0.2974049923	0.7950140826
NC_003070.9	AT1G06883	13003794	-	CHH	-7081	-0.256404838	-0.001322619	0.005158323	-0.814383873	-0.31167184	0.3827087577
NC_003070.9	AT1G06883	13003790	-	CHH	-7077	0.7610804104	0.0069544333	0.0091375802	1.5076154181	1.2721422916	0.8438108793
NC_003070.9	AT1G06883	13003784	-	CHH	-7071	0.0399710576	0.0003128615	0.0078272015	0.9009642565	0.5401773952	0.5995547451
NC_003070.9	AT1G06883	13003781	-	CHH	-7068	-0.202708818	-0.002155407	0.0106330221	0.4701914184	0.3656875805	0.7777419285
NC_003070.9	AT1G06883	13003780	-	CHH	-7067	-1.281139004	-0.016640209	0.0129886052	-0.505152276	-0.398513612	0.788897985
NC_003070.9	AT1G06883	13003778	-	CHH	-7065	-0.128104875	-0.000975398	0.0076140603	0.9023539783	0.5241382381	0.5808565715
NC_003070.9	AT1G06883	13003777	-	CHH	-7064	-0.028944023	-0.000223941	0.0077370253	-0.227398471	-0.129701096	0.5703692513
NC_003070.9	AT1G06883	13003764	+	CHH	-7051	0.2878423043	0.0010786846	0.0037474845	0.7745288192	0.2155605973	0.2783119129
NC_003070.9	AT1G06883	13003762	-	CHH	-7049	-0.777211362	-0.004760416	0.0061249953	2.3502123382	1.134063876	0.4825367723
NC_003070.9	AT1G06883	13003760	-	CHH	-7047	-0.966698525	-0.006560231	0.0067862218	2.6838191296	1.4497916191	0.5401972149
NC_003070.9	AT1G06883	13003757	+	CHG	-7044	-0.780460374	-0.002796226	0.0035827902	-0.457922836	-0.122594435	0.2677185433
NC_003070.9	AT1G06883	13003751	+	CHH	-7038	-0.82128946	-0.002867673	0.0034916713	1.1764647524	0.3098490449	0.2633729946
NC_003070.9	AT1G06883	13003741	+	CHH	-7028	-0.236318012	-0.000870855	0.003685097	2.1901041137	0.6152396452	0.2809179898
NC_003070.9	AT1G06883	13003737	-	CHG	-7024	0.9956892622	0.0054988846	0.0055226915	0.4334715758	0.1715225797	0.3956951028
NC_003070.9	AT1G06883	13003735	+	CHG	-7022	-0.010339766	-0.000038155	0.0036900775	-0.417261199	-0.116117428	0.2782847484
NC_003070.9	AT1G06883	13003728	+	CHH	-7015	1.9033554394	0.0089409316	0.0046974577	1.6191982537	0.5797277001	0.3580337978
NC_003070.9	AT1G06883	13003725	+	CHH	-7012	0.6620996154	0.0029871202	0.0045115873	0.9249615425	0.3192064738	0.3451024277
NC_003070.9	AT1G06883	13003722	+	CHH	-7009	0.1849099637	0.0007092921	0.0038358783	1.3250934311	0.3808262244	0.2873957529
NC_003070.9	AT1G06883	13003720	+	CHH	-7007	0.1285039764	0.0011636872	0.0090556515	1.4064696489	1.1636663762	0.8273668594
NC_003070.9	AT1G06883	13003717	+	CHG	-7004	0.1657552083	0.0014115573	0.0085159152	-0.077964654	-0.05055675	0.6484573103
NC_003070.9	AT1G06883	13003707	-	CHH	-6994	-1.682448923	-0.018127752	0.0107746228	-1.639481815	-1.053550335	0.6426117842
NC_003070.9	AT1G06883	13003696	-	CHH	-6983	0.6132783005	0.0054989453	0.0089664762	-1.744120655	-1.137008963	0.6519095793
NC_003070.9	AT1G06883	13003695	-	CHH	-6982	0.2643624001	0.002469307	0.0093406134	-1.604972834	-1.095186159	0.682370527
NC_003070.9	AT1G06883	13003692	-	CHG	-6979	0.5591565574	0.00323098	0.0057783101	-0.558363048	-0.238474942	0.4270965685
NC_003070.9	AT1G06883	13003690	+	CHG	-6977	1.3451211091	0.0047957284	0.0035652763	-1.373167948	-0.365927785	0.2664843627
NC_003070.9	AT1G06883	13003688	-	CHH	-6975	-0.58544963	-0.004472193	0.0076389028	-1.59194733	-0.855032819	0.5370986862
NC_003070.9	AT1G06883	13003686	-	CHH	-6973	-0.112303375	-0.000749157	0.0066708363	-1.808291518	-0.888477919	0.4913355562
NC_003070.9	AT1G06883	13003682	+	CHH	-6969	1.8841286363	0.0069080834	0.0036664606	1.7525955874	0.4937762752	0.2817399968
NC_003070.9	AT1G06883	13003680	-	CHH	-6967	0.8997191062	0.0046111038	0.0051250482	-1.045142657	-0.39689999	0.3797567603
NC_003070.9	AT1G06883	13003676	-	CHG	-6963	0.9228595457	0.0050892117	0.0055146113	-0.60982741	-0.256045316	0.4198652142
NC_003070.9	AT1G06883	13003674	+	CHG	-6961	0.2329655074	0.0012931357	0.0055507605	-0.424151611	-0.184121669	0.4340939993
NC_003070.9	AT1G06883	13003664	-	CHH	-6951	1.050035738	0.0054664195	0.0052059366	0.1922384181	0.0745700986	0.3879042456
NC_003070.9	AT1G06883	13003661	+	CHH	-6948	-1.582599663	-0.015413604	0.0097394209	0.5652248698	0.3568580121	0.6313558215
NC_003070.9	AT1G06883	13003652	-	CHH	-6939	-0.049711438	-0.00035819	0.0072053872	0.5502130959	0.3033336805	0.5513021823
NC_003070.9	AT1G06883	13003650	-	CHH	-6937	-0.168820792	-0.000846294	0.0050129754	-0.522842501	-0.197158143	0.3770889756
NC_003070.9	AT1G06883	13003647	-	CHH	-6934	-0.534934236	-0.002881609	0.0053868476	-0.233512173	-0.09154098	0.3920180216
NC_003070.9	AT1G06883	13003643	-	CG	-6930	0.0686722548	0.0006690731	0.0097429898	0.3833261745	0.2808205559	0.7325890445
NC_003070.9	AT1G06883	13003642	+	CG	-6929	-0.50685322	-0.003328025	0.0065660521	0.6932807508	0.346070908	0.4991785905
NC_003070.9	AT1G06883	13003631	+	CHH	-6918	-1.343238105	-0.01244807	0.0092672105	-0.500435355	-0.304015724	0.6075024891
NC_003070.9	AT1G06883	13003628	-	CHH	-6915	-0.823547784	-0.004548249	0.0055227507	-0.614532702	-0.249598584	0.4061599709
NC_003070.9	AT1G06883	13003620	-	CHG	-6907	3.0042933052	0.0197935427	0.0065884189	1.580043766	0.6700144907	0.4240480581
NC_003070.9	AT1G06883	13003618	+	CHG	-6905	1.0585989248	0.004649366	0.0043919996	-1.484073298	-0.490880972	0.3307659887
NC_003070.9	AT1G06883	13003614	-	CHH	-6901	-0.709525821	-0.004883711	0.0068830627	-0.701168514	-0.347153647	0.4951072963
NC_003070.9	AT1G06883	13003611	-	CHH	-6898	0.4387091592	0.0034988255	0.0079752735	-0.087578234	-0.051743226	0.5908228969
NC_003070.9	AT1G06883	13003606	-	CG	-6893	0.8374609373	0.0057416556	0.006856028	0.7954075493	0.3901611213	0.490517247
NC_003070.9	AT1G06883	13003605	+	CG	-6892	-0.88347802	-0.003253088	0.0036821377	1.7772819065	0.4942157764	0.2780739367
NC_003070.9	AT1G06883	13003603	+	CHH	-6890	0.9295539203	0.0068793868	0.0074007399	0.0571737975	0.0327637883	0.5730560107
[truncated: 335,417 more rows]
