# Supplementary material for: A tool for rapid, automated characterization of population epigenomics in plants
Source: Sci Rep. 2023 Aug 17;13:12915. doi: 10.1038/s41598-023-38356-7 (PMC10435466; doi:10.1038/s41598-023-38356-7)
Supplement: Supplementary file 5 — Supplementary Table S1. [file 41598_2023_38356_MOESM5_ESM.xlsx]

## Sheet: Sheet1
Table S1: ONT sequencing information for 32 individuals sequenced for methylome analysis
Individual_Name	Library	Sequencing_ID	Pool	Barcode	Treatment	Group	Zeb_Concentration	Sequencing_data(Mbases)	Enriched_Avg_RD*2	Enriched_Median_RD*2
DMSO_2_Re-Runs_combined	ATH_Zeb_Exp1_Pool2.barcode02, Ath_Zeb_Exp1_Pool4.barcode02	2022_04_13_120701, 2022_04_15_165501	Pool2,Pool4	barcode02	DMSO	C	0	350.6	14.2656	8
Water_2	ATH_Zeb_Exp1_Pool2.barcode06	2022_04_13_120701	Pool2	barcode06	Water	C	0	704.2	23.478	14
Water_1	ATH_Zeb_Exp1_Pool4.barcode01	2022_04_15_165501	Pool4	barcode01	Water	C	0	442.4	15.2332	10
DMSO_3	ATH_Zeb_Exp1_Pool4.barcode07	2022_04_15_165501	Pool4	barcode07	DMSO	C	0	346.7	12.2836	8
Water_11_R2	ZEB_EXP_3_Pool3_R1.barcode04	2022_08_15_171304	Pool3	barcode04	Water	C	0	678.8	19.3926	14
Water_8_R2	ZEB_EXP_3_Pool4_R1.barcode07	2022_08_15_171432	Pool4	barcode07	Water	C	0	889.8	27.982	18
Water_2_R2	ZEB_EXP_3_POOL5_R1.barcode09	2022_08_24_152333	Pool5	barcode09	Water	C	0	864.2	30.8336	22
DMSO_1_R2	ZEB_EXP_3_POOL5_R1.barcode10	2022_08_24_152333	Pool5	barcode10	DMSO	C	0	1100	41.2678	28
DMSO_2_R2	ZEB_EXP_3_POOL6.barcode09	2022_08_24_151844	Pool6	barcode09	DMSO	C	0	263.7	9.88208	6
DMSO_11_R2	ZEB_EXP_3_POOL6.barcode10	2022_08_24_151844	Pool6	barcode10	DMSO	C	0	277.3	9.88966	6
Water_1_R2	ZEB_EXP3_Pool1_R1.barcode01	2022_08_15_171128	Pool1	barcode01	Water	C	0	1471.1	42.2616	32
DMSO_8_R2	ZEB_EXP3_Pool2_R1.barcode10	2022_08_12_174501	Pool2	barcode10	DMSO	C	0	661.113	24.5902	14
Zeb_25_3	ATH_Zeb_Exp1_Pool2.barcode03	2022_04_13_120701	Pool2	barcode03	Zeb25	T	25	396.6	13.5313	8
Zeb_50_7	ATH_Zeb_Exp1_Pool2.barcode09	2022_04_13_120701	Pool2	barcode09	Zeb50	T	50	2200	72.0868	50
Zeb_100_6	ATH_Zeb_Exp1_Pool2.barcode10	2022_04_13_120701	Pool2	barcode10	Zeb100	T	100	2200	73.2716	46
Zeb_50_1_reruns_combined	ATH_Zeb_Exp1_Pool3.barcode04, Ath_Zeb_Exp1_Pool4.barcode04	2022_04_13_120201, 2022_04_15_165501	Pool3,Pool4	barcode04	Zeb50	T	50	439.7	16.8078	10
Zeb_25_4_reruns_combined	ATH_Zeb_Exp1_Pool3.barcode08, Ath_Zeb_Exp1_Pool4.barcode08	2022_04_13_120201, 2022_04_15_165501	Pool3,Pool4	barcode08	Zeb25	T	25	1015.4	34.55	22
Zeb_100_8	ATH_Zeb_Exp1_Pool3.barcode10	2022_04_13_120201	Pool3	barcode10	Zeb100	T	100	1200	36.6184	22
Zeb_25_5	ATH_Zeb_Exp1_Pool4.barcode03	2022_04_15_165501	Pool4	barcode03	Zeb25	T	25	222.3	8.18926	4
Zeb_50_3	ATH_Zeb_Exp1_Pool4.barcode09	2022_04_15_165501	Pool4	barcode09	Zeb50	T	50	353.3	12.6222	8
Zeb25_8_R2	ZEB_EXP_3_Pool3_R1.barcode05	2022_08_15_171304	Pool3	barcode05	Zeb25	T	25	509.3	13.9301	8
Zeb100_8_R2	ZEB_EXP_3_Pool3_R1.barcode06	2022_08_15_171304	Pool3	barcode06	Zeb100	T	100	529.6	15.9805	10
Zeb50_8_R2	ZEB_EXP_3_Pool4_R1.barcode08	2022_08_15_171432	Pool4	barcode08	Zeb50	T	50	1100	33.4862	24
Zeb100_10_R2	ZEB_EXP_3_Pool4_R1.barcode09	2022_08_15_171432	Pool4	barcode09	Zeb100	T	100	629.4	17.4866	14
Zeb25_7_R2	ZEB_EXP_3_POOL5_R1.barcode11	2022_08_24_152333	Pool5	barcode11	Zeb25	T	25	1000	30.7902	20
Zeb100_1_R2	ZEB_EXP_3_POOL5_R1.barcode12	2022_08_24_152333	Pool5	barcode12	Zeb100	T	100	397.6	12.3233	10
Zeb50_11_R2	ZEB_EXP_3_POOL6.barcode11	2022_08_24_151844	Pool6	barcode11	Zeb50	T	50	196.2	6.85164	4
Zeb100_2_R2	ZEB_EXP_3_POOL6.barcode12	2022_08_24_151844	Pool6	barcode12	Zeb100	T	100	205.9	7.44782	4
Zeb25_1_R2	ZEB_EXP3_Pool1_R1.barcode02	2022_08_15_171128	Pool1	barcode02	Zeb25	T	25	2028	57.7748	46
Zeb50_1_R2	ZEB_EXP3_Pool1_R1.barcode03	2022_08_15_171128	Pool1	barcode03	Zeb50	T	50	1279.7	33.476	26
Zeb25_6_R2	ZEB_EXP3_Pool2_R1.barcode11	2022_08_12_174501	Pool2	barcode11	Zeb25	T	25	707.362	25.3128	16
Zeb50_5_R2	ZEB_EXP3_Pool2_R1.barcode12	2022_08_12_174501	Pool2	barcode12	Zeb50	T	50	557.491	14.6349	8
