# Supplementary material for: A tool for rapid, automated characterization of population epigenomics in plants
Source: Sci Rep. 2023 Aug 17;13:12915. doi: 10.1038/s41598-023-38356-7 (PMC10435466; doi:10.1038/s41598-023-38356-7)
Supplement: Supplementary file 6 — Supplementary Table S2. [file 41598_2023_38356_MOESM6_ESM.xlsx]

## Sheet: Sheet1
Table S2: Genes included in adaptive sampling panel
Gene	Analysis_type
AT1G01640	Flower_Development_DEG
AT1G02170	CellDeath_DEG
AT1G06750	ND_Genes
AT1G06820	Carotenoid biosynthesis
AT1G06883	PolV-RIPseq
AT1G07820	Random_Stable_exp
AT1G07850	ND_Genes
AT1G08450	CellDeath_DEG
AT1G08550	Carotenoid biosynthesis
AT1G09200	Random_Stable_exp
AT1G11310	CellDeath_DEG
AT1G12220	CellDeath_DEG
AT1G12490	ND_Genes
AT1G13260	Flower_Development_DEG
AT1G13470	PolV-RIPseq
AT1G13710	Flower_Development_DEG
AT1G14300	Random_Stable_exp
AT1G14720	Random_Stable_exp
AT1G14780	AGO-bound-siRNA
AT1G14780	CellDeath_DEG
AT1G16250	Random_Stable_exp
AT1G16420	CellDeath_DEG
AT1G17920	Flower_Development_DEG
AT1G18370	Cytoskeleton_DEG
AT1G19250	CellDeath_DEG
AT1G19270	Flower_Development_DEG
AT1G21140	Random_Stable_exp
AT1G21750	CellDeath_DEG
AT1G21810	Cytoskeleton_DEG
AT1G21940	CD_Genes
AT1G22070	CellDeath_DEG
AT1G22770	Flower_Development_DEG
AT1G22990	AGO-bound-siRNA
AT1G24260	Flower_Development_DEG
AT1G24470	siRNA abundance
AT1G24851	TE_Methylation
AT1G25054	TE_Methylation
AT1G25250	Flower_Development_DEG
AT1G26380	ND_Genes
AT1G26560	Random_Stable_exp
AT1G28380	CellDeath_DEG
AT1G29630	CD_Genes
AT1G29690	CellDeath_DEG
AT1G30130	Random_Stable_exp
AT1G30390	PolV-RIPseq
AT1G30970	Flower_Development_DEG
AT1G32140	AGO-bound-siRNA
AT1G32270	CD_Genes
AT1G33560	CellDeath_DEG
AT1G33950	siRNA abundance
AT1G35140	PolV_CHIPseq
AT1G35320	CD_Genes
AT1G35610	TE_Methylation
AT1G36340	TE_Methylation
AT1G42120	PolV_CHIPseq
AT1G45229	ND_Genes
AT1G47946	TE_Methylation
AT1G48960	Random_Stable_exp
AT1G49260	siRNA abundance
AT1G50055	siRNA abundance
AT1G50580	AGO-bound-siRNA
AT1G51660	Flower_Development_DEG
AT1G51660	CellDeath_DEG
AT1G52040	CD_Genes
AT1G52110	CD_Genes
AT1G52780	ND_Genes
AT1G52880	Flower_Development_DEG
AT1G54420	PolV_CHIPseq
AT1G55915	ND_Genes
AT1G56090	CD_Genes
AT1G56500	Random_Stable_exp
AT1G60095	AGO-bound-siRNA
AT1G61560	CellDeath_DEG
AT1G61810	AGO-bound-siRNA
AT1G62540	siRNA abundance
AT1G62580	TE_Methylation
AT1G63130	siRNA abundance
AT1G63410	ND_Genes
AT1G64280	CellDeath_DEG
AT1G64790	ND_Genes
AT1G64795	AGO-bound-siRNA
AT1G65420	Random_Stable_exp
AT1G65620	Flower_Development_DEG
AT1G66310	AGO-bound-siRNA
AT1G66340	ND_Genes
AT1G66400	Flower_Development_DEG
AT1G66430	ND_Genes
AT1G66730	siRNA abundance
AT1G66880	CD_Genes
AT1G67080	Carotenoid biosynthesis
AT1G67090	TE_Methylation
AT1G68520	Random_Stable_exp
AT1G68640	Flower_Development_DEG
AT1G68765	Flower_Development_DEG
AT1G69490	Flower_Development_DEG
AT1G69670	ND_Genes
AT1G69940	siRNA abundance
AT1G70130	ND_Genes
AT1G71500	Random_Stable_exp
AT1G71680	AGO-bound-siRNA
AT1G71830	Flower_Development_DEG
AT1G73260	CellDeath_DEG
AT1G73590	Flower_Development_DEG
AT1G73805	CellDeath_DEG
AT1G77080	Flower_Development_DEG
AT1G77300	Carotenoid biosynthesis
AT1G77870	TE_Methylation
AT1G79110	CellDeath_DEG
AT1G80060	Random_Stable_exp
AT1G80660	AGO-bound-siRNA
AT2G01008	siRNA abundance
AT2G01020	siRNA abundance
AT2G01180	CellDeath_DEG
AT2G03070	ND_Genes
AT2G03710	Flower_Development_DEG
AT2G03875	siRNA abundance
AT2G03965	PolV-RIPseq
AT2G04940	ND_Genes
AT2G05705	PolV_CHIPseq
AT2G06355	PolV-RIPseq
AT2G07362	TE_Methylation
AT2G08145	PolV-RIPseq
AT2G09150	PolV_CHIPseq
AT2G10608	PolV_CHIPseq
AT2G13790	CellDeath_DEG
AT2G15180	CD_Genes
AT2G15380	PolV-RIPseq
AT2G15790	Flower_Development_DEG
AT2G15800	PolV-RIPseq
AT2G16030	siRNA abundance
AT2G16575	siRNA abundance
AT2G16580	siRNA abundance
AT2G16620	siRNA abundance
AT2G16668	CD_Genes
AT2G17020	Random_Stable_exp
AT2G17240	Random_Stable_exp
AT2G18000	Flower_Development_DEG
AT2G19300	AGO-bound-siRNA
AT2G21540	Flower_Development_DEG
AT2G22270	Random_Stable_exp
AT2G22880	PolV_CHIPseq
AT2G23360	ND_Genes
AT2G24200	ND_Genes
AT2G25450	AGO-bound-siRNA
AT2G25900	CD_Genes
AT2G26560	CellDeath_DEG
AT2G27229	ND_Genes
AT2G27630	CD_Genes
AT2G28620	Cytoskeleton_DEG
AT2G29400	ND_Genes
AT2G29940	ND_Genes
AT2G30140	Flower_Development_DEG
AT2G30950	ND_Genes
AT2G31880	Flower_Development_DEG
AT2G31880	CellDeath_DEG
AT2G32640	Carotenoid biosynthesis
AT2G33100	ND_Genes
AT2G33560	Cytoskeleton_DEG
AT2G34110	CD_Genes
AT2G34900	siRNA abundance
AT2G35747	siRNA abundance
AT2G35770	AGO-bound-siRNA
AT2G35930	PolV_CHIPseq
AT2G35935	PolV_CHIPseq
AT2G36450	AGO-bound-siRNA
AT2G36790	Random_Stable_exp
AT2G38220	PolV-RIPseq
AT2G38270	siRNA abundance
AT2G38530	CellDeath_DEG
AT2G38940	AGO-bound-siRNA
AT2G39200	CellDeath_DEG
AT2G39675	siRNA abundance
AT2G40310	PolV-RIPseq
AT2G41310	siRNA abundance
AT2G41640	ND_Genes
AT2G41905	AGO-bound-siRNA
AT2G42200	Flower_Development_DEG
AT2G44450	AGO-bound-siRNA
AT2G45220	AGO-bound-siRNA
AT2G45230	PolV-RIPseq
AT2G46765	PolV-RIPseq
AT2G46800	Random_Stable_exp
AT2G47020	siRNA abundance
AT2G47040	AGO-bound-siRNA
AT2G47130	CellDeath_DEG
AT2G47890	Random_Stable_exp
AT3G01345	PolV-RIPseq
AT3G01420	CellDeath_DEG
AT3G02280	ND_Genes
AT3G02380	Flower_Development_DEG
AT3G02610	ND_Genes
AT3G02650	Random_Stable_exp
AT3G03450	Flower_Development_DEG
AT3G04070	AGO-bound-siRNA
AT3G04870	Carotenoid biosynthesis
AT3G05520	siRNA abundance
AT3G05725	TE_Methylation
AT3G06200	ND_Genes
AT3G06345	siRNA abundance
AT3G06365	siRNA abundance
AT3G06855	AGO-bound-siRNA
AT3G07440	Random_Stable_exp
AT3G08285	AGO-bound-siRNA
AT3G08935	AGO-bound-siRNA
AT3G09710	Cytoskeleton_DEG
AT3G10570	Flower_Development_DEG
AT3G10745	siRNA abundance
AT3G10940	CD_Genes
AT3G11820	CellDeath_DEG
AT3G12290	ND_Genes
AT3G12920	CellDeath_DEG
AT3G13370	TE_Methylation
AT3G13610	CellDeath_DEG
AT3G14440	Carotenoid biosynthesis
AT3G14550	Carotenoid biosynthesis
AT3G15251	CD_Genes
AT3G15510	Flower_Development_DEG
AT3G15920	siRNA abundance
AT3G17185	siRNA abundance
AT3G17360	Cytoskeleton_DEG
AT3G17400	PolV_CHIPseq
AT3G20600	CellDeath_DEG
AT3G21170	siRNA abundance
AT3G21220	Flower_Development_DEG
AT3G21220	CellDeath_DEG
AT3G21870	siRNA abundance
AT3G23670	Cytoskeleton_DEG
AT3G26100	CD_Genes
AT3G26500	siRNA abundance
AT3G26510	Random_Stable_exp
AT3G27400	siRNA abundance
AT3G27400	CD_Genes
AT3G27570	CD_Genes
AT3G27650	AGO-bound-siRNA
AT3G28500	CD_Genes
AT3G28680	siRNA abundance
AT3G28750	AGO-bound-siRNA
AT3G28925	CD_Genes
AT3G29450	TE_Methylation
AT3G29970	AGO-bound-siRNA
AT3G30393	PolV-RIPseq
AT3G30720	PolV-RIPseq
AT3G41768	siRNA abundance
AT3G43083	TE_Methylation
AT3G43260	CD_Genes
AT3G43940	TE_Methylation
AT3G44620	Random_Stable_exp
AT3G44730	Cytoskeleton_DEG
AT3G44880	Flower_Development_DEG
AT3G44880	CellDeath_DEG
AT3G45640	Flower_Development_DEG
AT3G45640	CellDeath_DEG
AT3G45860	CellDeath_DEG
AT3G47860	Random_Stable_exp
AT3G48090	CellDeath_DEG
AT3G49230	PolV-RIPseq
AT3G49670	Flower_Development_DEG
AT3G50260	CellDeath_DEG
AT3G50470	CellDeath_DEG
AT3G50480	CellDeath_DEG
AT3G50620	ND_Genes
AT3G50930	CellDeath_DEG
AT3G51820	Random_Stable_exp
AT3G52400	CellDeath_DEG
AT3G52430	CellDeath_DEG
AT3G52680	CD_Genes
AT3G53130	Carotenoid biosynthesis
AT3G54420	CellDeath_DEG
AT3G54580	TE_Methylation
AT3G54720	Flower_Development_DEG
AT3G57330	CellDeath_DEG
AT3G57480	AGO-bound-siRNA
AT3G57586	PolV-RIPseq
AT3G57690	AGO-bound-siRNA
AT3G59730	CD_Genes
AT3G60972	CD_Genes
AT3G61250	Flower_Development_DEG
AT3G63010	Flower_Development_DEG
AT3G63375	siRNA abundance
AT4G00885	siRNA abundance
AT4G01037	Random_Stable_exp
AT4G01340	CD_Genes
AT4G01900	siRNA abundance
AT4G02100	Random_Stable_exp
AT4G02700	CD_Genes
AT4G02970	siRNA abundance
AT4G03190	Flower_Development_DEG
AT4G03566	AGO-bound-siRNA
AT4G03723	TE_Methylation
AT4G04675	PolV_CHIPseq
AT4G04957	siRNA abundance
AT4G05540	PolV-RIPseq
AT4G05605	AGO-bound-siRNA
AT4G05605	PolV-RIPseq
AT4G06915	AGO-bound-siRNA
AT4G08310	CD_Genes
AT4G08545	siRNA abundance
AT4G08870	CD_Genes
AT4G08878	TE_Methylation
AT4G08895	CD_Genes
AT4G09510	ND_Genes
AT4G10210	CD_Genes
AT4G10750	ND_Genes
AT4G12470	CellDeath_DEG
AT4G12720	CellDeath_DEG
AT4G13577	PolV-RIPseq
AT4G14150	Cytoskeleton_DEG
AT4G14210	Carotenoid biosynthesis
AT4G14330	Cytoskeleton_DEG
AT4G14400	CellDeath_DEG
AT4G15440	TE_Methylation
AT4G16460	CD_Genes
AT4G18070	Random_Stable_exp
AT4G18470	CellDeath_DEG
AT4G19700	CellDeath_DEG
AT4G21820	Cytoskeleton_DEG
AT4G22350	Random_Stable_exp
AT4G22950	Flower_Development_DEG
AT4G23130	CellDeath_DEG
AT4G23170	CellDeath_DEG
AT4G23210	CellDeath_DEG
AT4G23730	CD_Genes
AT4G24670	Flower_Development_DEG
AT4G24960	Flower_Development_DEG
AT4G25110	CellDeath_DEG
AT4G25530	Flower_Development_DEG
AT4G25700	Carotenoid biosynthesis
AT4G26090	CellDeath_DEG
AT4G26150	Flower_Development_DEG
AT4G28190	Flower_Development_DEG
AT4G28490	Flower_Development_DEG
AT4G28980	CD_Genes
AT4G29090	PolV-RIPseq
AT4G29654	siRNA abundance
AT4G30140	AGO-bound-siRNA
AT4G31530	Random_Stable_exp
AT4G34071	TE_Methylation
AT4G34180	CellDeath_DEG
AT4G34380	AGO-bound-siRNA
AT4G36380	Flower_Development_DEG
AT4G37180	Flower_Development_DEG
AT4G37750	Flower_Development_DEG
AT4G37990	CellDeath_DEG
AT5G00500	PolV-RIPseq
AT5G00730	PolV-RIPseq
AT5G01600	Flower_Development_DEG
AT5G02030	Flower_Development_DEG
AT5G02370	ND_Genes
AT5G03340	ND_Genes
AT5G03680	Flower_Development_DEG
AT5G03790	Flower_Development_DEG
AT5G04853	siRNA abundance
AT5G04950	ND_Genes
AT5G06720	Flower_Development_DEG
AT5G07310	AGO-bound-siRNA
AT5G07410	ND_Genes
AT5G07875	PolV_CHIPseq
AT5G08795	PolV_CHIPseq
AT5G09230	Random_Stable_exp
AT5G10140	Flower_Development_DEG
AT5G10380	CellDeath_DEG
AT5G10910	Random_Stable_exp
AT5G11320	Flower_Development_DEG
AT5G11370	AGO-bound-siRNA
AT5G11690	Random_Stable_exp
AT5G13190	CellDeath_DEG
AT5G13200	CD_Genes
AT5G13290	Flower_Development_DEG
AT5G13320	CellDeath_DEG
AT5G15600	Cytoskeleton_DEG
AT5G17230	Carotenoid biosynthesis
AT5G17320	PolV-RIPseq
AT5G18950	ND_Genes
AT5G20460	TE_Methylation
AT5G20480	CellDeath_DEG
AT5G21125	AGO-bound-siRNA
AT5G22400	Random_Stable_exp
AT5G22820	Random_Stable_exp
AT5G22860	siRNA abundance
AT5G23660	siRNA abundance
AT5G23730	Flower_Development_DEG
AT5G24200	siRNA abundance
AT5G24240	Flower_Development_DEG
AT5G24250	ND_Genes
AT5G24780	siRNA abundance
AT5G24900	siRNA abundance
AT5G25310	ND_Genes
AT5G25320	ND_Genes
AT5G26920	CellDeath_DEG
AT5G26970	PolV-RIPseq
AT5G28190	TE_Methylation
AT5G37260	Flower_Development_DEG
AT5G37630	CD_Genes
AT5G39610	CellDeath_DEG
AT5G39830	Random_Stable_exp
AT5G40020	AGO-bound-siRNA
AT5G41320	ND_Genes
AT5G41410	Flower_Development_DEG
AT5G41700	Flower_Development_DEG
AT5G42410	AGO-bound-siRNA
AT5G42750	Random_Stable_exp
AT5G43500	siRNA abundance
AT5G44190	Flower_Development_DEG
AT5G44870	CD_Genes
AT5G45100	CellDeath_DEG
AT5G45300	Random_Stable_exp
AT5G45428	ND_Genes
AT5G45720	siRNA abundance
AT5G45745	siRNA abundance
AT5G45920	CD_Genes
AT5G46180	CellDeath_DEG
AT5G46295	AGO-bound-siRNA
AT5G46825	PolV_CHIPseq
AT5G47120	CellDeath_DEG
AT5G47130	CellDeath_DEG
AT5G47260	TE_Methylation
AT5G47910	CellDeath_DEG
AT5G48380	CellDeath_DEG
AT5G48385	Flower_Development_DEG
AT5G48860	TE_Methylation
AT5G49160	Flower_Development_DEG
AT5G50810	Random_Stable_exp
AT5G51600	Cytoskeleton_DEG
AT5G52250	Flower_Development_DEG
AT5G52470	Random_Stable_exp
AT5G52570	Carotenoid biosynthesis
AT5G52780	Random_Stable_exp
AT5G53400	Flower_Development_DEG
AT5G55565	CD_Genes
AT5G55565	CD_Genes
AT5G56070	siRNA abundance
AT5G57030	Carotenoid biosynthesis
AT5G57670	PolV-RIPseq
AT5G59750	Random_Stable_exp
AT5G60800	Flower_Development_DEG
AT5G60930	Cytoskeleton_DEG
AT5G61680	AGO-bound-siRNA
AT5G62165	CD_Genes
AT5G64530	CellDeath_DEG
AT5G65070	Flower_Development_DEG
AT5G65080	Flower_Development_DEG
AT5G65600	CellDeath_DEG
AT5G65700	Flower_Development_DEG
AT5G67030	Carotenoid biosynthesis
AT5G67440	Flower_Development_DEG
